# Supplementary material for: Production and Use of Customizable Agarose Molds for Scaffold-Free Mouse Ovarian Follicle Culture
Source: J Vis Exp. Author manuscript; Available in PMC 2025 Dec 9. (PMC12688028; doi:10.3791/68871)
Supplement: Supplementary File 1 — CAD file of 24-well master mold base design. [file NIHMS2122470-supplement-Supplementary_File_1.step]

ISO-10303-21;
HEADER;
/* Generated by software containing ST-Developer
 * from STEP Tools, Inc. (www.steptools.com) 
 */

FILE_DESCRIPTION(
/* description */ (''),
/* implementation_level */ '2;1');

FILE_NAME(
/* name */ '24-well master mold base design.step',
/* time_stamp */ '2025-04-17T15:53:58-05:00',
/* author */ (''),
/* organization */ (''),
/* preprocessor_version */ 'ST-DEVELOPER v20.1',
/* originating_system */ 'Autodesk Translation Framework v14.4.0.0',
/* authorisation */ '');

FILE_SCHEMA (('AUTOMOTIVE_DESIGN { 1 0 10303 214 3 1 1 }'));
ENDSEC;

DATA;
#10=MECHANICAL_DESIGN_GEOMETRIC_PRESENTATION_REPRESENTATION('',(#17),#2571);
#11=ITEM_DEFINED_TRANSFORMATION($,$,#1092,#1224);
#12=(
REPRESENTATION_RELATIONSHIP($,$,#2582,#2581)
REPRESENTATION_RELATIONSHIP_WITH_TRANSFORMATION(#11)
SHAPE_REPRESENTATION_RELATIONSHIP()
);
#13=CONTEXT_DEPENDENT_SHAPE_REPRESENTATION(#12,#2580);
#14=NEXT_ASSEMBLY_USAGE_OCCURRENCE('Agarose mold without wells:1',
'Agarose mold without wells:1','Agarose mold without wells:1',#2584,#2585,
'Agarose mold without wells:1');
#15=SHAPE_REPRESENTATION_RELATIONSHIP('SRR','None',#2582,#16);
#16=ADVANCED_BREP_SHAPE_REPRESENTATION('',(#18),#2570);
#17=STYLED_ITEM('',(#2596),#18);
#18=MANIFOLD_SOLID_BREP('Agarose mold without wells ',#1078);
#19=(
BOUNDED_SURFACE()
B_SPLINE_SURFACE(2,2,((#2250,#2251,#2252,#2253,#2254,#2255,#2256,#2257,
#2258),(#2259,#2260,#2261,#2262,#2263,#2264,#2265,#2266,#2267),(#2268,#2269,
#2270,#2271,#2272,#2273,#2274,#2275,#2276),(#2277,#2278,#2279,#2280,#2281,
#2282,#2283,#2284,#2285),(#2286,#2287,#2288,#2289,#2290,#2291,#2292,#2293,
#2294)),.UNSPECIFIED.,.F.,.T.,.F.)
B_SPLINE_SURFACE_WITH_KNOTS((3,2,3),(3,2,2,2,3),(-4.71238898038469,-3.14159265358979,
-1.5707963267949),(0.,1.5707963267949,3.14159265358979,4.71238898038469,
6.28318530717959),.UNSPECIFIED.)
GEOMETRIC_REPRESENTATION_ITEM()
RATIONAL_B_SPLINE_SURFACE(((1.,0.707106781186548,1.,0.707106781186548,1.,
0.707106781186548,1.,0.707106781186548,1.),(0.707106781186548,0.5,0.707106781186548,
0.5,0.707106781186548,0.5,0.707106781186548,0.5,0.707106781186548),(1.,
0.707106781186548,1.,0.707106781186548,1.,0.707106781186548,1.,0.707106781186548,
1.),(0.707106781186548,0.5,0.707106781186548,0.5,0.707106781186548,0.5,
0.707106781186548,0.5,0.707106781186548),(1.,0.707106781186548,1.,0.707106781186548,
1.,0.707106781186548,1.,0.707106781186548,1.)))
REPRESENTATION_ITEM('')
SURFACE()
);
#20=(
BOUNDED_SURFACE()
B_SPLINE_SURFACE(2,2,((#2349,#2350,#2351,#2352,#2353,#2354,#2355,#2356,
#2357),(#2358,#2359,#2360,#2361,#2362,#2363,#2364,#2365,#2366),(#2367,#2368,
#2369,#2370,#2371,#2372,#2373,#2374,#2375),(#2376,#2377,#2378,#2379,#2380,
#2381,#2382,#2383,#2384),(#2385,#2386,#2387,#2388,#2389,#2390,#2391,#2392,
#2393)),.UNSPECIFIED.,.F.,.T.,.F.)
B_SPLINE_SURFACE_WITH_KNOTS((3,2,3),(3,2,2,2,3),(-4.71238898038469,-3.14159265358979,
-1.5707963267949),(0.,1.5707963267949,3.14159265358979,4.71238898038469,
6.28318530717959),.UNSPECIFIED.)
GEOMETRIC_REPRESENTATION_ITEM()
RATIONAL_B_SPLINE_SURFACE(((1.,0.707106781186548,1.,0.707106781186548,1.,
0.707106781186548,1.,0.707106781186548,1.),(0.707106781186548,0.5,0.707106781186548,
0.5,0.707106781186548,0.5,0.707106781186548,0.5,0.707106781186548),(1.,
0.707106781186548,1.,0.707106781186548,1.,0.707106781186548,1.,0.707106781186548,
1.),(0.707106781186548,0.5,0.707106781186548,0.5,0.707106781186548,0.5,
0.707106781186548,0.5,0.707106781186548),(1.,0.707106781186548,1.,0.707106781186548,
1.,0.707106781186548,1.,0.707106781186548,1.)))
REPRESENTATION_ITEM('')
SURFACE()
);
#21=B_SPLINE_SURFACE_WITH_KNOTS('',5,1,((#1824,#1825),(#1826,#1827),(#1828,
#1829),(#1830,#1831),(#1832,#1833),(#1834,#1835),(#1836,#1837),(#1838,#1839),
(#1840,#1841),(#1842,#1843),(#1844,#1845),(#1846,#1847),(#1848,#1849),(#1850,
#1851),(#1852,#1853)),.UNSPECIFIED.,.F.,.F.,.F.,(6,1,1,1,1,1,1,1,1,1,6),
(2,2),(0.,0.1,0.2,0.3,0.4,0.5,0.6,0.7,0.8,0.9,1.),(0.,1.08),
 .UNSPECIFIED.);
#22=B_SPLINE_SURFACE_WITH_KNOTS('',5,1,((#1959,#1960),(#1961,#1962),(#1963,
#1964),(#1965,#1966),(#1967,#1968),(#1969,#1970),(#1971,#1972),(#1973,#1974),
(#1975,#1976),(#1977,#1978),(#1979,#1980),(#1981,#1982),(#1983,#1984),(#1985,
#1986),(#1987,#1988)),.UNSPECIFIED.,.F.,.F.,.F.,(6,1,1,1,1,1,1,1,1,1,6),
(2,2),(0.,0.1,0.2,0.3,0.4,0.5,0.6,0.7,0.8,0.9,1.),(0.,1.08),
 .UNSPECIFIED.);
#23=B_SPLINE_SURFACE_WITH_KNOTS('',5,1,((#2027,#2028),(#2029,#2030),(#2031,
#2032),(#2033,#2034),(#2035,#2036),(#2037,#2038),(#2039,#2040),(#2041,#2042),
(#2043,#2044),(#2045,#2046),(#2047,#2048),(#2049,#2050),(#2051,#2052),(#2053,
#2054),(#2055,#2056)),.UNSPECIFIED.,.F.,.F.,.F.,(6,1,1,1,1,1,1,1,1,1,6),
(2,2),(0.,0.1,0.2,0.3,0.4,0.5,0.6,0.7,0.8,0.9,1.),(0.,1.08),
 .UNSPECIFIED.);
#24=B_SPLINE_SURFACE_WITH_KNOTS('',5,1,((#2088,#2089),(#2090,#2091),(#2092,
#2093),(#2094,#2095),(#2096,#2097),(#2098,#2099),(#2100,#2101),(#2102,#2103),
(#2104,#2105),(#2106,#2107),(#2108,#2109),(#2110,#2111),(#2112,#2113),(#2114,
#2115),(#2116,#2117)),.UNSPECIFIED.,.F.,.F.,.F.,(6,1,1,1,1,1,1,1,1,1,6),
(2,2),(0.,0.1,0.2,0.3,0.4,0.5,0.6,0.7,0.8,0.9,1.),(0.,1.08),
 .UNSPECIFIED.);
#25=SPHERICAL_SURFACE('',#1125,1.3);
#26=SPHERICAL_SURFACE('',#1185,1.5);
#27=SPHERICAL_SURFACE('',#1189,1.5);
#28=SPHERICAL_SURFACE('',#1193,1.5);
#29=SPHERICAL_SURFACE('',#1196,1.5);
#30=SPHERICAL_SURFACE('',#1216,1.3);
#31=SPHERICAL_SURFACE('',#1221,1.29999997094274);
#32=SPHERICAL_SURFACE('',#1223,1.29999997094274);
#33=B_SPLINE_CURVE_WITH_KNOTS('',3,(#1611,#1612,#1613,#1614),
 .UNSPECIFIED.,.F.,.F.,(4,4),(-0.0972076596942544,-0.0537132105116019),
 .UNSPECIFIED.);
#34=B_SPLINE_CURVE_WITH_KNOTS('',3,(#1618,#1619,#1620,#1621),
 .UNSPECIFIED.,.F.,.F.,(4,4),(0.0537132105116055,0.0972076596942546),
 .UNSPECIFIED.);
#35=B_SPLINE_CURVE_WITH_KNOTS('',3,(#1631,#1632,#1633,#1634),
 .UNSPECIFIED.,.F.,.F.,(4,4),(-0.0972076860608196,-0.0537133262004636),
 .UNSPECIFIED.);
#36=B_SPLINE_CURVE_WITH_KNOTS('',3,(#1638,#1639,#1640,#1641),
 .UNSPECIFIED.,.F.,.F.,(4,4),(0.0537133262004635,0.0972076849219478),
 .UNSPECIFIED.);
#37=B_SPLINE_CURVE_WITH_KNOTS('',3,(#1664,#1665,#1666,#1667,#1668,#1669,
#1670,#1671),.UNSPECIFIED.,.F.,.F.,(4,2,2,4),(-0.599934689045691,-0.566351522403341,
-0.532768355760992,-0.511642475179615),.UNSPECIFIED.);
#38=B_SPLINE_CURVE_WITH_KNOTS('',3,(#1676,#1677,#1678,#1679,#1680,#1681,
#1682,#1683,#1684,#1685,#1686,#1687,#1688,#1689,#1690,#1691,#1692,#1693),
 .UNSPECIFIED.,.F.,.F.,(4,2,2,2,2,2,2,2,4),(0.292909540896308,0.325671480452649,
0.358433420008991,0.388707421808549,0.439364303633113,0.490021185457677,
0.520295187257237,0.553057126813577,0.585819066369918),.UNSPECIFIED.);
#39=B_SPLINE_CURVE_WITH_KNOTS('',3,(#1701,#1702,#1703,#1704,#1705,#1706,
#1707,#1708,#1709,#1710,#1711,#1712,#1713,#1714,#1715,#1716,#1717,#1718,
#1719,#1720,#1721,#1722,#1723,#1724,#1725,#1726,#1727,#1728,#1729,#1730,
#1731),.UNSPECIFIED.,.F.,.F.,(4,3,3,3,3,3,3,3,3,3,4),(-0.394939476517651,
-0.352728518807905,-0.308804815033984,-0.264007861975953,-0.218123613785396,
-0.197723583167896,-0.151109689000228,-0.104279521616521,-0.0573822530257257,
-0.0104252399229629,0.),.UNSPECIFIED.);
#40=B_SPLINE_CURVE_WITH_KNOTS('',3,(#1734,#1735,#1736,#1737,#1738,#1739,
#1740,#1741,#1742,#1743,#1744,#1745,#1746,#1747,#1748,#1749,#1750,#1751,
#1752,#1753,#1754,#1755),.UNSPECIFIED.,.F.,.F.,(4,3,3,3,3,3,3,4),(-0.0391749103040336,
-0.0259680833877912,-0.0111188658211476,0.,0.0140220662510656,0.0259680833877912,
0.0519361667755823,0.0537132030178556),.UNSPECIFIED.);
#41=B_SPLINE_CURVE_WITH_KNOTS('',3,(#1759,#1760,#1761,#1762,#1763,#1764,
#1765,#1766,#1767,#1768,#1769,#1770,#1771,#1772,#1773,#1774,#1775,#1776,
#1777,#1778,#1779,#1780,#1781,#1782,#1783,#1784,#1785,#1786,#1787,#1788,
#1789),.UNSPECIFIED.,.F.,.F.,(4,3,3,3,3,3,3,3,3,3,4),(-0.394612131558073,
-0.347689583698676,-0.300842321606956,-0.254064172035203,-0.207470653578435,
-0.196902927656396,-0.150891825104784,-0.106159431262631,-0.0622926812467669,
-0.019910334052672,-1.00000002092739E-6),.UNSPECIFIED.);
#42=B_SPLINE_CURVE_WITH_KNOTS('',3,(#1792,#1793,#1794,#1795,#1796,#1797,
#1798,#1799,#1800,#1801,#1802,#1803,#1804,#1805,#1806,#1807,#1808,#1809,
#1810,#1811,#1812,#1813),.UNSPECIFIED.,.F.,.F.,(4,3,3,3,3,3,3,4),(-0.053713203017852,
-0.0519361667755823,-0.0259680833877911,-0.0111188658211461,0.,0.014022066251064,
0.0259680833877912,0.039174910304033),.UNSPECIFIED.);
#43=B_SPLINE_CURVE_WITH_KNOTS('',3,(#1857,#1858,#1859,#1860,#1861,#1862,
#1863,#1864,#1865,#1866,#1867,#1868,#1869,#1870,#1871,#1872,#1873,#1874,
#1875,#1876,#1877,#1878,#1879,#1880,#1881),.UNSPECIFIED.,.F.,.F.,(4,3,3,
3,3,3,3,3,4),(0.,0.0470618110250677,0.0940032344918515,0.140628511222701,
0.167113338862679,0.212196788434691,0.25641002347605,0.2990027787754,0.334426959533374),
 .UNSPECIFIED.);
#44=B_SPLINE_CURVE_WITH_KNOTS('',3,(#1885,#1886,#1887,#1888,#1889,#1890,
#1891,#1892,#1893,#1894,#1895,#1896,#1897,#1898,#1899,#1900,#1901,#1902,
#1903,#1904,#1905,#1906,#1907,#1908,#1909,#1910,#1911,#1912,#1913,#1914,
#1915),.UNSPECIFIED.,.F.,.F.,(4,3,3,3,3,3,3,3,3,3,4),(9.99832908519904E-7,
0.0421796891830871,0.0860702239103466,0.130832732631066,0.176682151799076,
0.197397620932349,0.243973671771144,0.290764686013927,0.337622432441542,
0.384539575934228,0.394609584506325),.UNSPECIFIED.);
#45=B_SPLINE_CURVE_WITH_KNOTS('',3,(#1916,#1917,#1918,#1919,#1920,#1921,
#1922,#1923),.UNSPECIFIED.,.F.,.F.,(4,2,2,4),(0.511642478959198,0.532768356991066,
0.566351525588829,0.599934694186591),.UNSPECIFIED.);
#46=B_SPLINE_CURVE_WITH_KNOTS('',3,(#1926,#1927,#1928,#1929,#1930,#1931,
#1932,#1933,#1934,#1935,#1936,#1937,#1938,#1939,#1940,#1941,#1942,#1943,
#1944,#1945,#1946,#1947,#1948,#1949,#1950,#1951,#1952,#1953,#1954,#1955,
#1956),.UNSPECIFIED.,.F.,.F.,(4,3,3,3,3,3,3,3,3,3,4),(0.,0.049365502844149,
0.0962482226463124,0.143060296414769,0.189687338740767,0.197462011376596,
0.243518141985988,0.288296000944461,0.332208844754309,0.37463435769491,
0.394938181469167),.UNSPECIFIED.);
#47=B_SPLINE_CURVE_WITH_KNOTS('',3,(#1990,#1991,#1992,#1993,#1994,#1995,
#1996,#1997,#1998,#1999,#2000,#2001,#2002,#2003,#2004,#2005,#2006,#2007,
#2008,#2009,#2010,#2011,#2012,#2013,#2014),.UNSPECIFIED.,.F.,.F.,(4,3,3,
3,3,3,3,3,4),(-0.334426855646876,-0.291745561573968,-0.248046143896777,
-0.202926926246496,-0.167065353166745,-0.120403645552677,-0.0735224242146399,
-0.0264453735075223,0.),.UNSPECIFIED.);
#48=B_SPLINE_CURVE_WITH_KNOTS('',3,(#2018,#2019,#2020,#2021,#2022,#2023,
#2024,#2025),.UNSPECIFIED.,.F.,.F.,(4,2,2,4),(-0.599934591135007,-0.566351430167944,
-0.532768269200882,-0.51164240941724),.UNSPECIFIED.);
#49=B_SPLINE_CURVE_WITH_KNOTS('',3,(#2059,#2060,#2061,#2062,#2063,#2064,
#2065,#2066,#2067,#2068,#2069,#2070,#2071,#2072,#2073,#2074,#2075,#2076,
#2077,#2078,#2079,#2080,#2081,#2082,#2083),.UNSPECIFIED.,.F.,.F.,(4,3,3,
3,3,3,3,3,4),(-0.334218792874962,-0.287186416540553,-0.240274352468391,
-0.193678237399044,-0.167209974627197,-0.122154722384519,-0.0779691403989667,
-0.035403024630407,-9.99837204568969E-7),.UNSPECIFIED.);
#50=B_SPLINE_CURVE_WITH_KNOTS('',3,(#2119,#2120,#2121,#2122,#2123,#2124,
#2125,#2126,#2127,#2128,#2129,#2130,#2131,#2132,#2133,#2134,#2135,#2136,
#2137,#2138,#2139,#2140,#2141,#2142,#2143),.UNSPECIFIED.,.F.,.F.,(4,3,3,
3,3,3,3,3,4),(9.99900891135743E-7,0.0426555881025009,0.0863276628640498,
0.131418649223646,0.167257783560393,0.213890294740791,0.260742182294508,
0.307789776686057,0.334218603208481),.UNSPECIFIED.);
#51=B_SPLINE_CURVE_WITH_KNOTS('',3,(#2219,#2220,#2221,#2222,#2223,#2224,
#2225,#2226,#2227,#2228),.UNSPECIFIED.,.F.,.F.,(4,2,2,2,4),(-0.18558626498288,
-0.140756130444155,-0.0927487929308664,-0.0400891481292817,-1.00049134472526E-6),
 .UNSPECIFIED.);
#52=B_SPLINE_CURVE_WITH_KNOTS('',3,(#2233,#2234,#2235,#2236,#2237,#2238,
#2239,#2240,#2241,#2242,#2243,#2244,#2245,#2246,#2247,#2248,#2249),
 .UNSPECIFIED.,.F.,.F.,(4,2,2,2,2,3,2,4),(0.616801275032867,0.656353541274313,
0.730344970860452,0.775379607933256,0.825258831482837,0.875138055032417,
0.925017278581997,0.944854982807842),.UNSPECIFIED.);
#53=B_SPLINE_CURVE_WITH_KNOTS('',3,(#2295,#2296,#2297,#2298,#2299,#2300,
#2301,#2302,#2303,#2304),.UNSPECIFIED.,.F.,.F.,(4,2,2,2,4),(-0.86208933128113,
-0.619655112098063,-0.43087294195265,-0.242263715407537,-1.00000004898959E-6),
 .UNSPECIFIED.);
#54=B_SPLINE_CURVE_WITH_KNOTS('',3,(#2306,#2307,#2308,#2309,#2310,#2311,
#2312,#2313,#2314,#2315),.UNSPECIFIED.,.F.,.F.,(4,2,2,2,4),(-0.185579142720872,
-0.145460118400192,-0.0927464505513988,-0.0447895740966857,-1.00604564412049E-6),
 .UNSPECIFIED.);
#55=B_SPLINE_CURVE_WITH_KNOTS('',3,(#2323,#2324,#2325,#2326,#2327,#2328,
#2329,#2330,#2331,#2332),.UNSPECIFIED.,.F.,.F.,(4,2,2,2,4),(-0.185579144482856,
-0.145458722544393,-0.0927425653156217,-0.0447878246796546,-1.00604564268303E-6),
 .UNSPECIFIED.);
#56=B_SPLINE_CURVE_WITH_KNOTS('',3,(#2333,#2334,#2335,#2336,#2337,#2338,
#2339,#2340,#2341,#2342,#2343,#2344,#2345,#2346,#2347,#2348),
 .UNSPECIFIED.,.F.,.F.,(4,2,2,2,2,2,2,4),(0.367852099740784,0.387689803966628,
0.437569027516209,0.487448251065789,0.537327474615369,0.582362111688173,
0.656353541274312,0.695905807515759),.UNSPECIFIED.);
#57=B_SPLINE_CURVE_WITH_KNOTS('',3,(#2396,#2397,#2398,#2399,#2400,#2401,
#2402,#2403,#2404,#2405),.UNSPECIFIED.,.F.,.F.,(4,2,2,2,4),(-0.185586290729805,
-0.140779680875829,-0.0928010357429749,-0.0401085416812843,-1.00000011130086E-6),
 .UNSPECIFIED.);
#58=B_SPLINE_CURVE_WITH_KNOTS('',3,(#2406,#2407,#2408,#2409,#2410,#2411,
#2412,#2413,#2414,#2415),.UNSPECIFIED.,.F.,.F.,(4,2,2,2,4),(-0.862089331281135,
-0.619655112098039,-0.430872941952595,-0.242263715407503,-1.0000000495447E-6),
 .UNSPECIFIED.);
#59=B_SPLINE_CURVE_WITH_KNOTS('',3,(#2421,#2422,#2423,#2424,#2425,#2426,
#2427,#2428,#2429,#2430,#2431,#2432,#2433,#2434,#2435,#2436),
 .UNSPECIFIED.,.F.,.F.,(4,2,2,2,2,2,2,4),(0.367852099740784,0.387689803966628,
0.437569027516208,0.487448251065789,0.537327474615369,0.582362111688173,
0.656353541274313,0.695905807515758),.UNSPECIFIED.);
#60=B_SPLINE_CURVE_WITH_KNOTS('',3,(#2441,#2442,#2443,#2444,#2445,#2446,
#2447,#2448,#2449,#2450,#2451,#2452,#2453,#2454,#2455,#2456,#2457),
 .UNSPECIFIED.,.F.,.F.,(4,2,2,2,2,3,2,4),(0.616801275032867,0.656353541274312,
0.730344970860452,0.775379607933256,0.825258831482837,0.875138055032417,
0.925017278581997,0.944854982807841),.UNSPECIFIED.);
#61=B_SPLINE_CURVE_WITH_KNOTS('',3,(#2493,#2494,#2495,#2496,#2497,#2498,
#2499,#2500,#2501,#2502,#2503,#2504,#2505,#2506,#2507,#2508,#2509,#2510),
 .UNSPECIFIED.,.F.,.F.,(4,2,2,2,2,2,2,2,4),(-0.585818963354675,-0.553057029749229,
-0.520295096143783,-0.490021099630162,-0.439364226371681,-0.3887073531132,
-0.358433356599577,-0.325671422994131,-0.292909489388686),.UNSPECIFIED.);
#62=B_SPLINE_CURVE_WITH_KNOTS('',3,(#2513,#2514,#2515,#2516,#2517,#2518,
#2519,#2520,#2521,#2522,#2523,#2524,#2525,#2526,#2527,#2528,#2529,#2530),
 .UNSPECIFIED.,.F.,.F.,(4,2,2,2,2,2,2,2,4),(-0.585819071510818,-0.553057130804458,
-0.520295190098097,-0.490021187235851,-0.439364303633114,-0.388707420030376,
-0.35843341716813,-0.325671476461769,-0.292909535755409),.UNSPECIFIED.);
#63=B_SPLINE_CURVE_WITH_KNOTS('',3,(#2536,#2537,#2538,#2539,#2540,#2541,
#2542,#2543,#2544,#2545,#2546,#2547,#2548,#2549,#2550,#2551,#2552,#2553),
 .UNSPECIFIED.,.F.,.F.,(4,2,2,2,2,2,2,2,4),(-0.585818967480088,-0.553057033413215,
-0.520295099346342,-0.490021102406333,-0.439364228434387,-0.388707354462441,
-0.358433357522432,-0.325671423455559,-0.292909489388686),.UNSPECIFIED.);
#64=B_SPLINE_CURVE_WITH_KNOTS('',3,(#2555,#2556,#2557,#2558,#2559,#2560,
#2561,#2562),.UNSPECIFIED.,.F.,.F.,(4,2,2,4),(0.51164240941724,0.532768269200882,
0.566351430167944,0.599934591135007),.UNSPECIFIED.);
#65=ELLIPSE('',#1110,1.83847758999185,1.29999997094274);
#66=ELLIPSE('',#1113,1.83847761053844,1.3);
#67=ELLIPSE('',#1115,1.83847761053844,1.29999997094274);
#68=ELLIPSE('',#1118,1.83847758999185,1.29999997094274);
#69=ELLIPSE('',#1120,1.49121962067298,1.31444677960398);
#70=ELLIPSE('',#1124,1.51140271104977,1.32453926598134);
#71=ELLIPSE('',#1131,19.5561575144637,7.8);
#72=ELLIPSE('',#1133,19.5561575144637,7.8);
#73=ELLIPSE('',#1137,1.51140262386011,1.32453922309837);
#74=ELLIPSE('',#1138,1.49121841115085,1.31444618344156);
#75=ELLIPSE('',#1140,19.5561575144637,7.8);
#76=ELLIPSE('',#1142,19.5561575144637,7.8);
#77=ELLIPSE('',#1187,0.861160171309115,0.667947298001883);
#78=ELLIPSE('',#1190,0.831131687372771,0.626245527845202);
#79=ELLIPSE('',#1194,0.831131685173038,0.62624552483573);
#80=ELLIPSE('',#1197,0.861160175179175,0.667947303353989);
#81=CYLINDRICAL_SURFACE('',#1109,1.29999997094274);
#82=CYLINDRICAL_SURFACE('',#1114,1.29999997094274);
#83=CYLINDRICAL_SURFACE('',#1119,1.3);
#84=CYLINDRICAL_SURFACE('',#1122,1.3);
#85=CYLINDRICAL_SURFACE('',#1128,1.3);
#86=CYLINDRICAL_SURFACE('',#1130,7.80000000000001);
#87=CYLINDRICAL_SURFACE('',#1132,7.80000000000001);
#88=CYLINDRICAL_SURFACE('',#1135,1.3);
#89=CYLINDRICAL_SURFACE('',#1139,7.80000000000001);
#90=CYLINDRICAL_SURFACE('',#1141,7.80000000000001);
#91=CYLINDRICAL_SURFACE('',#1144,7.80000000000001);
#92=CYLINDRICAL_SURFACE('',#1145,1.3);
#93=CYLINDRICAL_SURFACE('',#1167,7.80000000000001);
#94=CYLINDRICAL_SURFACE('',#1170,7.80000000000001);
#95=CYLINDRICAL_SURFACE('',#1199,1.3);
#96=CYLINDRICAL_SURFACE('',#1203,14.0000002086163);
#97=CYLINDRICAL_SURFACE('',#1204,1.3);
#98=CYLINDRICAL_SURFACE('',#1207,1.3);
#99=CYLINDRICAL_SURFACE('',#1209,14.0000002086163);
#100=CYLINDRICAL_SURFACE('',#1211,7.8262380378693);
#101=CYLINDRICAL_SURFACE('',#1213,7.8262380378693);
#102=CYLINDRICAL_SURFACE('',#1214,1.3);
#103=CYLINDRICAL_SURFACE('',#1215,7.8262380378693);
#104=CYLINDRICAL_SURFACE('',#1218,1.29999997094274);
#105=CYLINDRICAL_SURFACE('',#1220,7.8262380378693);
#106=CYLINDRICAL_SURFACE('',#1222,7.80000000000001);
#107=CIRCLE('',#1096,1.29999997094274);
#108=CIRCLE('',#1097,1.29999997094274);
#109=CIRCLE('',#1101,7.80000000000001);
#110=CIRCLE('',#1102,14.0000002086163);
#111=CIRCLE('',#1103,7.80000000000001);
#112=CIRCLE('',#1104,14.0000002086163);
#113=CIRCLE('',#1106,1.29999997094274);
#114=CIRCLE('',#1107,1.29999997094274);
#115=CIRCLE('',#1111,1.29999997094274);
#116=CIRCLE('',#1112,1.29999997094274);
#117=CIRCLE('',#1116,1.29999997094274);
#118=CIRCLE('',#1117,1.29999997094274);
#119=CIRCLE('',#1121,1.3);
#120=CIRCLE('',#1123,1.3);
#121=CIRCLE('',#1126,1.3);
#122=CIRCLE('',#1127,1.3);
#123=CIRCLE('',#1129,1.3);
#124=CIRCLE('',#1136,1.3);
#125=CIRCLE('',#1146,1.3);
#126=CIRCLE('',#1148,10.8039630679786);
#127=CIRCLE('',#1149,1.32664992439781);
#128=CIRCLE('',#1150,7.80000000000001);
#129=CIRCLE('',#1151,14.0000002086163);
#130=CIRCLE('',#1153,10.8038472159842);
#131=CIRCLE('',#1154,14.0000002086163);
#132=CIRCLE('',#1155,7.80000000000001);
#133=CIRCLE('',#1156,1.32664992439781);
#134=CIRCLE('',#1158,1.32664992439781);
#135=CIRCLE('',#1159,7.80000000000001);
#136=CIRCLE('',#1160,14.0000002086163);
#137=CIRCLE('',#1161,10.8039630728736);
#138=CIRCLE('',#1163,1.32664992439781);
#139=CIRCLE('',#1164,10.8038472159933);
#140=CIRCLE('',#1165,14.0000002086163);
#141=CIRCLE('',#1166,7.80000000000001);
#142=CIRCLE('',#1168,7.80000000000001);
#143=CIRCLE('',#1169,7.80000000000001);
#144=CIRCLE('',#1171,7.80000000000001);
#145=CIRCLE('',#1172,7.80000000000001);
#146=CIRCLE('',#1174,1.32664992439781);
#147=CIRCLE('',#1175,7.8262380378693);
#148=CIRCLE('',#1177,7.8262380378693);
#149=CIRCLE('',#1178,1.32664992439781);
#150=CIRCLE('',#1180,1.32664992439781);
#151=CIRCLE('',#1181,7.8262380378693);
#152=CIRCLE('',#1183,7.8262380378693);
#153=CIRCLE('',#1184,1.32664992439781);
#154=CIRCLE('',#1186,1.5);
#155=CIRCLE('',#1188,10.9416455453281);
#156=CIRCLE('',#1191,1.5);
#157=CIRCLE('',#1192,10.9416455453282);
#158=CIRCLE('',#1195,1.5);
#159=CIRCLE('',#1198,1.5);
#160=CIRCLE('',#1200,1.3);
#161=CIRCLE('',#1201,1.3);
#162=CIRCLE('',#1205,1.3);
#163=CIRCLE('',#1208,1.3);
#164=CIRCLE('',#1217,1.29999997094274);
#165=CIRCLE('',#1219,1.29999997094274);
#166=FACE_OUTER_BOUND('',#228,.T.);
#167=FACE_OUTER_BOUND('',#229,.T.);
#168=FACE_OUTER_BOUND('',#230,.T.);
#169=FACE_OUTER_BOUND('',#231,.T.);
#170=FACE_OUTER_BOUND('',#232,.T.);
#171=FACE_OUTER_BOUND('',#233,.T.);
#172=FACE_OUTER_BOUND('',#234,.T.);
#173=FACE_OUTER_BOUND('',#235,.T.);
#174=FACE_OUTER_BOUND('',#236,.T.);
#175=FACE_OUTER_BOUND('',#237,.T.);
#176=FACE_OUTER_BOUND('',#238,.T.);
#177=FACE_OUTER_BOUND('',#239,.T.);
#178=FACE_OUTER_BOUND('',#240,.T.);
#179=FACE_OUTER_BOUND('',#241,.T.);
#180=FACE_OUTER_BOUND('',#242,.T.);
#181=FACE_OUTER_BOUND('',#243,.T.);
#182=FACE_OUTER_BOUND('',#244,.T.);
#183=FACE_OUTER_BOUND('',#245,.T.);
#184=FACE_OUTER_BOUND('',#246,.T.);
#185=FACE_OUTER_BOUND('',#247,.T.);
#186=FACE_OUTER_BOUND('',#248,.T.);
#187=FACE_OUTER_BOUND('',#249,.T.);
#188=FACE_OUTER_BOUND('',#250,.T.);
#189=FACE_OUTER_BOUND('',#251,.T.);
#190=FACE_OUTER_BOUND('',#252,.T.);
#191=FACE_OUTER_BOUND('',#253,.T.);
#192=FACE_OUTER_BOUND('',#254,.T.);
#193=FACE_OUTER_BOUND('',#255,.T.);
#194=FACE_OUTER_BOUND('',#256,.T.);
#195=FACE_OUTER_BOUND('',#257,.T.);
#196=FACE_OUTER_BOUND('',#258,.T.);
#197=FACE_OUTER_BOUND('',#259,.T.);
#198=FACE_OUTER_BOUND('',#260,.T.);
#199=FACE_OUTER_BOUND('',#261,.T.);
#200=FACE_OUTER_BOUND('',#262,.T.);
#201=FACE_OUTER_BOUND('',#263,.T.);
#202=FACE_OUTER_BOUND('',#264,.T.);
#203=FACE_OUTER_BOUND('',#265,.T.);
#204=FACE_OUTER_BOUND('',#266,.T.);
#205=FACE_OUTER_BOUND('',#267,.T.);
#206=FACE_OUTER_BOUND('',#268,.T.);
#207=FACE_OUTER_BOUND('',#269,.T.);
#208=FACE_OUTER_BOUND('',#270,.T.);
#209=FACE_OUTER_BOUND('',#271,.T.);
#210=FACE_OUTER_BOUND('',#272,.T.);
#211=FACE_OUTER_BOUND('',#273,.T.);
#212=FACE_OUTER_BOUND('',#274,.T.);
#213=FACE_OUTER_BOUND('',#275,.T.);
#214=FACE_OUTER_BOUND('',#276,.T.);
#215=FACE_OUTER_BOUND('',#277,.T.);
#216=FACE_OUTER_BOUND('',#278,.T.);
#217=FACE_OUTER_BOUND('',#279,.T.);
#218=FACE_OUTER_BOUND('',#280,.T.);
#219=FACE_OUTER_BOUND('',#281,.T.);
#220=FACE_OUTER_BOUND('',#282,.T.);
#221=FACE_OUTER_BOUND('',#283,.T.);
#222=FACE_OUTER_BOUND('',#284,.T.);
#223=FACE_OUTER_BOUND('',#285,.T.);
#224=FACE_OUTER_BOUND('',#286,.T.);
#225=FACE_OUTER_BOUND('',#287,.T.);
#226=FACE_OUTER_BOUND('',#288,.T.);
#227=FACE_OUTER_BOUND('',#289,.T.);
#228=EDGE_LOOP('',(#668,#669,#670,#671));
#229=EDGE_LOOP('',(#672,#673,#674,#675));
#230=EDGE_LOOP('',(#676,#677,#678,#679,#680,#681,#682,#683));
#231=EDGE_LOOP('',(#684,#685,#686,#687));
#232=EDGE_LOOP('',(#688,#689,#690,#691));
#233=EDGE_LOOP('',(#692,#693,#694,#695));
#234=EDGE_LOOP('',(#696,#697,#698,#699,#700,#701,#702,#703));
#235=EDGE_LOOP('',(#704,#705,#706,#707));
#236=EDGE_LOOP('',(#708,#709,#710,#711,#712,#713,#714,#715,#716,#717));
#237=EDGE_LOOP('',(#718,#719,#720,#721,#722,#723,#724,#725,#726,#727));
#238=EDGE_LOOP('',(#728,#729,#730,#731));
#239=EDGE_LOOP('',(#732,#733,#734,#735));
#240=EDGE_LOOP('',(#736,#737,#738,#739,#740,#741));
#241=EDGE_LOOP('',(#742,#743,#744,#745,#746,#747));
#242=EDGE_LOOP('',(#748,#749,#750,#751));
#243=EDGE_LOOP('',(#752,#753,#754,#755));
#244=EDGE_LOOP('',(#756,#757,#758));
#245=EDGE_LOOP('',(#759,#760,#761,#762,#763));
#246=EDGE_LOOP('',(#764,#765,#766,#767));
#247=EDGE_LOOP('',(#768,#769,#770,#771,#772));
#248=EDGE_LOOP('',(#773,#774,#775,#776,#777));
#249=EDGE_LOOP('',(#778,#779,#780));
#250=EDGE_LOOP('',(#781,#782,#783,#784));
#251=EDGE_LOOP('',(#785,#786,#787,#788));
#252=EDGE_LOOP('',(#789,#790,#791,#792));
#253=EDGE_LOOP('',(#793,#794,#795,#796,#797));
#254=EDGE_LOOP('',(#798,#799,#800,#801));
#255=EDGE_LOOP('',(#802,#803,#804,#805));
#256=EDGE_LOOP('',(#806,#807,#808,#809));
#257=EDGE_LOOP('',(#810,#811,#812,#813));
#258=EDGE_LOOP('',(#814,#815,#816,#817));
#259=EDGE_LOOP('',(#818,#819,#820,#821,#822,#823,#824));
#260=EDGE_LOOP('',(#825,#826,#827,#828,#829,#830,#831));
#261=EDGE_LOOP('',(#832,#833,#834,#835));
#262=EDGE_LOOP('',(#836,#837,#838,#839));
#263=EDGE_LOOP('',(#840,#841,#842,#843));
#264=EDGE_LOOP('',(#844,#845,#846,#847));
#265=EDGE_LOOP('',(#848,#849,#850,#851,#852,#853));
#266=EDGE_LOOP('',(#854,#855,#856,#857,#858,#859));
#267=EDGE_LOOP('',(#860,#861,#862,#863,#864,#865));
#268=EDGE_LOOP('',(#866,#867,#868,#869,#870,#871));
#269=EDGE_LOOP('',(#872,#873,#874,#875,#876,#877));
#270=EDGE_LOOP('',(#878,#879,#880,#881,#882,#883));
#271=EDGE_LOOP('',(#884,#885,#886,#887,#888));
#272=EDGE_LOOP('',(#889,#890,#891,#892,#893,#894));
#273=EDGE_LOOP('',(#895,#896,#897,#898,#899,#900));
#274=EDGE_LOOP('',(#901,#902,#903,#904));
#275=EDGE_LOOP('',(#905,#906,#907,#908,#909,#910));
#276=EDGE_LOOP('',(#911,#912,#913,#914));
#277=EDGE_LOOP('',(#915,#916,#917,#918,#919,#920));
#278=EDGE_LOOP('',(#921,#922,#923,#924,#925,#926));
#279=EDGE_LOOP('',(#927,#928,#929,#930,#931,#932,#933));
#280=EDGE_LOOP('',(#934,#935,#936,#937,#938,#939));
#281=EDGE_LOOP('',(#940,#941,#942,#943,#944,#945,#946));
#282=EDGE_LOOP('',(#947,#948,#949,#950));
#283=EDGE_LOOP('',(#951,#952,#953,#954,#955,#956,#957));
#284=EDGE_LOOP('',(#958,#959,#960,#961,#962,#963));
#285=EDGE_LOOP('',(#964,#965,#966,#967,#968,#969));
#286=EDGE_LOOP('',(#970,#971,#972,#973,#974,#975,#976));
#287=EDGE_LOOP('',(#977,#978,#979,#980,#981,#982));
#288=EDGE_LOOP('',(#983,#984,#985,#986));
#289=EDGE_LOOP('',(#987,#988,#989,#990,#991,#992,#993));
#290=LINE('',#1554,#346);
#291=LINE('',#1556,#347);
#292=LINE('',#1558,#348);
#293=LINE('',#1559,#349);
#294=LINE('',#1562,#350);
#295=LINE('',#1564,#351);
#296=LINE('',#1565,#352);
#297=LINE('',#1568,#353);
#298=LINE('',#1570,#354);
#299=LINE('',#1574,#355);
#300=LINE('',#1577,#356);
#301=LINE('',#1580,#357);
#302=LINE('',#1582,#358);
#303=LINE('',#1583,#359);
#304=LINE('',#1585,#360);
#305=LINE('',#1597,#361);
#306=LINE('',#1601,#362);
#307=LINE('',#1604,#363);
#308=LINE('',#1616,#364);
#309=LINE('',#1636,#365);
#310=LINE('',#1648,#366);
#311=LINE('',#1652,#367);
#312=LINE('',#1657,#368);
#313=LINE('',#1661,#369);
#314=LINE('',#1697,#370);
#315=LINE('',#1733,#371);
#316=LINE('',#1814,#372);
#317=LINE('',#1818,#373);
#318=LINE('',#1822,#374);
#319=LINE('',#1855,#375);
#320=LINE('',#2015,#376);
#321=LINE('',#2026,#377);
#322=LINE('',#2058,#378);
#323=LINE('',#2086,#379);
#324=LINE('',#2144,#380);
#325=LINE('',#2182,#381);
#326=LINE('',#2183,#382);
#327=LINE('',#2188,#383);
#328=LINE('',#2189,#384);
#329=LINE('',#2198,#385);
#330=LINE('',#2201,#386);
#331=LINE('',#2210,#387);
#332=LINE('',#2213,#388);
#333=LINE('',#2460,#389);
#334=LINE('',#2465,#390);
#335=LINE('',#2467,#391);
#336=LINE('',#2471,#392);
#337=LINE('',#2474,#393);
#338=LINE('',#2477,#394);
#339=LINE('',#2478,#395);
#340=LINE('',#2481,#396);
#341=LINE('',#2485,#397);
#342=LINE('',#2486,#398);
#343=LINE('',#2488,#399);
#344=LINE('',#2490,#400);
#345=LINE('',#2491,#401);
#346=VECTOR('',#1231,10.);
#347=VECTOR('',#1232,10.);
#348=VECTOR('',#1233,10.);
#349=VECTOR('',#1234,10.);
#350=VECTOR('',#1237,10.);
#351=VECTOR('',#1238,10.);
#352=VECTOR('',#1239,10.);
#353=VECTOR('',#1242,10.);
#354=VECTOR('',#1243,10.);
#355=VECTOR('',#1246,10.);
#356=VECTOR('',#1249,10.);
#357=VECTOR('',#1252,10.);
#358=VECTOR('',#1253,10.);
#359=VECTOR('',#1254,10.);
#360=VECTOR('',#1257,10.);
#361=VECTOR('',#1270,10.);
#362=VECTOR('',#1273,10.);
#363=VECTOR('',#1278,10.);
#364=VECTOR('',#1285,10.);
#365=VECTOR('',#1296,10.);
#366=VECTOR('',#1303,10.);
#367=VECTOR('',#1306,10.);
#368=VECTOR('',#1311,10.);
#369=VECTOR('',#1314,10.);
#370=VECTOR('',#1327,10.);
#371=VECTOR('',#1330,10.);
#372=VECTOR('',#1337,10.);
#373=VECTOR('',#1342,10.);
#374=VECTOR('',#1345,10.);
#375=VECTOR('',#1348,10.);
#376=VECTOR('',#1361,10.);
#377=VECTOR('',#1364,10.);
#378=VECTOR('',#1365,10.);
#379=VECTOR('',#1368,10.);
#380=VECTOR('',#1371,10.);
#381=VECTOR('',#1414,10.);
#382=VECTOR('',#1415,10.);
#383=VECTOR('',#1422,10.);
#384=VECTOR('',#1423,10.);
#385=VECTOR('',#1434,10.);
#386=VECTOR('',#1437,10.);
#387=VECTOR('',#1448,10.);
#388=VECTOR('',#1451,10.);
#389=VECTOR('',#1486,10.);
#390=VECTOR('',#1491,10.);
#391=VECTOR('',#1494,10.);
#392=VECTOR('',#1499,10.);
#393=VECTOR('',#1502,10.);
#394=VECTOR('',#1505,10.);
#395=VECTOR('',#1506,10.);
#396=VECTOR('',#1509,10.);
#397=VECTOR('',#1516,10.);
#398=VECTOR('',#1517,10.);
#399=VECTOR('',#1520,10.);
#400=VECTOR('',#1523,10.);
#401=VECTOR('',#1524,10.);
#402=VERTEX_POINT('',#1552);
#403=VERTEX_POINT('',#1553);
#404=VERTEX_POINT('',#1555);
#405=VERTEX_POINT('',#1557);
#406=VERTEX_POINT('',#1561);
#407=VERTEX_POINT('',#1563);
#408=VERTEX_POINT('',#1567);
#409=VERTEX_POINT('',#1569);
#410=VERTEX_POINT('',#1571);
#411=VERTEX_POINT('',#1573);
#412=VERTEX_POINT('',#1575);
#413=VERTEX_POINT('',#1579);
#414=VERTEX_POINT('',#1581);
#415=VERTEX_POINT('',#1587);
#416=VERTEX_POINT('',#1588);
#417=VERTEX_POINT('',#1590);
#418=VERTEX_POINT('',#1592);
#419=VERTEX_POINT('',#1596);
#420=VERTEX_POINT('',#1598);
#421=VERTEX_POINT('',#1600);
#422=VERTEX_POINT('',#1606);
#423=VERTEX_POINT('',#1608);
#424=VERTEX_POINT('',#1610);
#425=VERTEX_POINT('',#1615);
#426=VERTEX_POINT('',#1617);
#427=VERTEX_POINT('',#1622);
#428=VERTEX_POINT('',#1626);
#429=VERTEX_POINT('',#1628);
#430=VERTEX_POINT('',#1630);
#431=VERTEX_POINT('',#1635);
#432=VERTEX_POINT('',#1637);
#433=VERTEX_POINT('',#1642);
#434=VERTEX_POINT('',#1646);
#435=VERTEX_POINT('',#1647);
#436=VERTEX_POINT('',#1649);
#437=VERTEX_POINT('',#1651);
#438=VERTEX_POINT('',#1655);
#439=VERTEX_POINT('',#1656);
#440=VERTEX_POINT('',#1658);
#441=VERTEX_POINT('',#1660);
#442=VERTEX_POINT('',#1672);
#443=VERTEX_POINT('',#1674);
#444=VERTEX_POINT('',#1695);
#445=VERTEX_POINT('',#1699);
#446=VERTEX_POINT('',#1700);
#447=VERTEX_POINT('',#1732);
#448=VERTEX_POINT('',#1758);
#449=VERTEX_POINT('',#1791);
#450=VERTEX_POINT('',#1817);
#451=VERTEX_POINT('',#1819);
#452=VERTEX_POINT('',#1821);
#453=VERTEX_POINT('',#1854);
#454=VERTEX_POINT('',#1856);
#455=VERTEX_POINT('',#1884);
#456=VERTEX_POINT('',#1989);
#457=VERTEX_POINT('',#2017);
#458=VERTEX_POINT('',#2057);
#459=VERTEX_POINT('',#2085);
#460=VERTEX_POINT('',#2118);
#461=VERTEX_POINT('',#2146);
#462=VERTEX_POINT('',#2147);
#463=VERTEX_POINT('',#2149);
#464=VERTEX_POINT('',#2151);
#465=VERTEX_POINT('',#2155);
#466=VERTEX_POINT('',#2156);
#467=VERTEX_POINT('',#2158);
#468=VERTEX_POINT('',#2160);
#469=VERTEX_POINT('',#2164);
#470=VERTEX_POINT('',#2165);
#471=VERTEX_POINT('',#2167);
#472=VERTEX_POINT('',#2169);
#473=VERTEX_POINT('',#2173);
#474=VERTEX_POINT('',#2174);
#475=VERTEX_POINT('',#2176);
#476=VERTEX_POINT('',#2178);
#477=VERTEX_POINT('',#2184);
#478=VERTEX_POINT('',#2190);
#479=VERTEX_POINT('',#2194);
#480=VERTEX_POINT('',#2196);
#481=VERTEX_POINT('',#2200);
#482=VERTEX_POINT('',#2202);
#483=VERTEX_POINT('',#2206);
#484=VERTEX_POINT('',#2208);
#485=VERTEX_POINT('',#2212);
#486=VERTEX_POINT('',#2214);
#487=VERTEX_POINT('',#2218);
#488=VERTEX_POINT('',#2229);
#489=VERTEX_POINT('',#2231);
#490=VERTEX_POINT('',#2305);
#491=VERTEX_POINT('',#2318);
#492=VERTEX_POINT('',#2319);
#493=VERTEX_POINT('',#2321);
#494=VERTEX_POINT('',#2394);
#495=VERTEX_POINT('',#2417);
#496=VERTEX_POINT('',#2418);
#497=VERTEX_POINT('',#2438);
#498=VERTEX_POINT('',#2439);
#499=VERTEX_POINT('',#2461);
#500=VERTEX_POINT('',#2463);
#501=VERTEX_POINT('',#2470);
#502=VERTEX_POINT('',#2472);
#503=VERTEX_POINT('',#2476);
#504=VERTEX_POINT('',#2480);
#505=EDGE_CURVE('',#402,#403,#290,.T.);
#506=EDGE_CURVE('',#404,#402,#291,.T.);
#507=EDGE_CURVE('',#405,#404,#292,.T.);
#508=EDGE_CURVE('',#403,#405,#293,.T.);
#509=EDGE_CURVE('',#406,#402,#294,.T.);
#510=EDGE_CURVE('',#407,#406,#295,.T.);
#511=EDGE_CURVE('',#404,#407,#296,.T.);
#512=EDGE_CURVE('',#403,#408,#297,.T.);
#513=EDGE_CURVE('',#409,#408,#298,.T.);
#514=EDGE_CURVE('',#409,#410,#107,.T.);
#515=EDGE_CURVE('',#410,#411,#299,.T.);
#516=EDGE_CURVE('',#412,#411,#108,.T.);
#517=EDGE_CURVE('',#412,#406,#300,.T.);
#518=EDGE_CURVE('',#409,#413,#301,.T.);
#519=EDGE_CURVE('',#408,#414,#302,.T.);
#520=EDGE_CURVE('',#413,#414,#303,.T.);
#521=EDGE_CURVE('',#414,#405,#304,.T.);
#522=EDGE_CURVE('',#415,#416,#109,.T.);
#523=EDGE_CURVE('',#416,#417,#110,.T.);
#524=EDGE_CURVE('',#417,#418,#111,.T.);
#525=EDGE_CURVE('',#418,#415,#112,.T.);
#526=EDGE_CURVE('',#419,#407,#305,.T.);
#527=EDGE_CURVE('',#420,#419,#113,.T.);
#528=EDGE_CURVE('',#421,#420,#306,.T.);
#529=EDGE_CURVE('',#421,#413,#114,.T.);
#530=EDGE_CURVE('',#419,#412,#307,.T.);
#531=EDGE_CURVE('',#411,#422,#65,.T.);
#532=EDGE_CURVE('',#423,#422,#115,.T.);
#533=EDGE_CURVE('',#423,#424,#33,.T.);
#534=EDGE_CURVE('',#424,#425,#308,.T.);
#535=EDGE_CURVE('',#425,#426,#34,.T.);
#536=EDGE_CURVE('',#426,#427,#116,.T.);
#537=EDGE_CURVE('',#427,#420,#66,.T.);
#538=EDGE_CURVE('',#428,#421,#67,.T.);
#539=EDGE_CURVE('',#429,#428,#117,.T.);
#540=EDGE_CURVE('',#429,#430,#35,.T.);
#541=EDGE_CURVE('',#430,#431,#309,.T.);
#542=EDGE_CURVE('',#431,#432,#36,.T.);
#543=EDGE_CURVE('',#432,#433,#118,.T.);
#544=EDGE_CURVE('',#410,#433,#68,.T.);
#545=EDGE_CURVE('',#434,#435,#310,.T.);
#546=EDGE_CURVE('',#435,#436,#69,.T.);
#547=EDGE_CURVE('',#436,#437,#311,.T.);
#548=EDGE_CURVE('',#434,#437,#119,.T.);
#549=EDGE_CURVE('',#438,#439,#312,.T.);
#550=EDGE_CURVE('',#440,#439,#120,.T.);
#551=EDGE_CURVE('',#440,#441,#313,.T.);
#552=EDGE_CURVE('',#441,#438,#70,.T.);
#553=EDGE_CURVE('',#439,#429,#37,.T.);
#554=EDGE_CURVE('',#428,#442,#121,.T.);
#555=EDGE_CURVE('',#442,#443,#122,.T.);
#556=EDGE_CURVE('',#443,#440,#38,.T.);
#557=EDGE_CURVE('',#444,#427,#123,.T.);
#558=EDGE_CURVE('',#442,#444,#314,.T.);
#559=EDGE_CURVE('',#445,#446,#39,.T.);
#560=EDGE_CURVE('',#447,#445,#315,.T.);
#561=EDGE_CURVE('',#447,#425,#40,.T.);
#562=EDGE_CURVE('',#425,#446,#71,.T.);
#563=EDGE_CURVE('',#446,#448,#41,.T.);
#564=EDGE_CURVE('',#446,#424,#72,.T.);
#565=EDGE_CURVE('',#424,#449,#42,.T.);
#566=EDGE_CURVE('',#448,#449,#316,.T.);
#567=EDGE_CURVE('',#450,#449,#317,.T.);
#568=EDGE_CURVE('',#451,#450,#124,.T.);
#569=EDGE_CURVE('',#451,#452,#318,.T.);
#570=EDGE_CURVE('',#452,#448,#73,.T.);
#571=EDGE_CURVE('',#446,#453,#319,.T.);
#572=EDGE_CURVE('',#453,#454,#43,.T.);
#573=EDGE_CURVE('',#445,#454,#74,.T.);
#574=EDGE_CURVE('',#435,#455,#44,.T.);
#575=EDGE_CURVE('',#432,#434,#45,.T.);
#576=EDGE_CURVE('',#455,#431,#75,.T.);
#577=EDGE_CURVE('',#455,#438,#46,.T.);
#578=EDGE_CURVE('',#430,#455,#76,.T.);
#579=EDGE_CURVE('',#441,#456,#47,.T.);
#580=EDGE_CURVE('',#455,#456,#320,.T.);
#581=EDGE_CURVE('',#457,#426,#48,.T.);
#582=EDGE_CURVE('',#447,#457,#321,.T.);
#583=EDGE_CURVE('',#458,#455,#322,.T.);
#584=EDGE_CURVE('',#458,#436,#49,.T.);
#585=EDGE_CURVE('',#454,#459,#323,.T.);
#586=EDGE_CURVE('',#457,#459,#125,.T.);
#587=EDGE_CURVE('',#452,#460,#50,.T.);
#588=EDGE_CURVE('',#460,#446,#324,.T.);
#589=EDGE_CURVE('',#461,#462,#126,.T.);
#590=EDGE_CURVE('',#463,#461,#127,.T.);
#591=EDGE_CURVE('',#463,#464,#128,.T.);
#592=EDGE_CURVE('',#462,#464,#129,.T.);
#593=EDGE_CURVE('',#465,#466,#130,.T.);
#594=EDGE_CURVE('',#467,#465,#131,.T.);
#595=EDGE_CURVE('',#467,#468,#132,.T.);
#596=EDGE_CURVE('',#466,#468,#133,.T.);
#597=EDGE_CURVE('',#469,#470,#134,.T.);
#598=EDGE_CURVE('',#469,#471,#135,.T.);
#599=EDGE_CURVE('',#472,#471,#136,.T.);
#600=EDGE_CURVE('',#470,#472,#137,.T.);
#601=EDGE_CURVE('',#473,#474,#138,.T.);
#602=EDGE_CURVE('',#475,#473,#139,.T.);
#603=EDGE_CURVE('',#476,#475,#140,.T.);
#604=EDGE_CURVE('',#476,#474,#141,.T.);
#605=EDGE_CURVE('',#476,#418,#325,.T.);
#606=EDGE_CURVE('',#471,#417,#326,.T.);
#607=EDGE_CURVE('',#477,#469,#142,.T.);
#608=EDGE_CURVE('',#474,#477,#143,.T.);
#609=EDGE_CURVE('',#467,#416,#327,.T.);
#610=EDGE_CURVE('',#464,#415,#328,.T.);
#611=EDGE_CURVE('',#478,#463,#144,.T.);
#612=EDGE_CURVE('',#468,#478,#145,.T.);
#613=EDGE_CURVE('',#479,#469,#146,.T.);
#614=EDGE_CURVE('',#479,#480,#147,.T.);
#615=EDGE_CURVE('',#480,#477,#329,.T.);
#616=EDGE_CURVE('',#481,#478,#330,.T.);
#617=EDGE_CURVE('',#481,#482,#148,.T.);
#618=EDGE_CURVE('',#468,#482,#149,.T.);
#619=EDGE_CURVE('',#483,#463,#150,.T.);
#620=EDGE_CURVE('',#483,#484,#151,.T.);
#621=EDGE_CURVE('',#478,#484,#331,.T.);
#622=EDGE_CURVE('',#477,#485,#332,.T.);
#623=EDGE_CURVE('',#485,#486,#152,.T.);
#624=EDGE_CURVE('',#474,#486,#153,.T.);
#625=EDGE_CURVE('',#487,#461,#51,.T.);
#626=EDGE_CURVE('',#488,#487,#154,.T.);
#627=EDGE_CURVE('',#489,#488,#77,.T.);
#628=EDGE_CURVE('',#489,#483,#52,.T.);
#629=EDGE_CURVE('',#462,#475,#53,.T.);
#630=EDGE_CURVE('',#473,#490,#54,.T.);
#631=EDGE_CURVE('',#490,#487,#155,.T.);
#632=EDGE_CURVE('',#491,#492,#78,.T.);
#633=EDGE_CURVE('',#493,#491,#156,.T.);
#634=EDGE_CURVE('',#466,#493,#55,.T.);
#635=EDGE_CURVE('',#482,#492,#56,.T.);
#636=EDGE_CURVE('',#493,#494,#157,.T.);
#637=EDGE_CURVE('',#494,#470,#57,.T.);
#638=EDGE_CURVE('',#472,#465,#58,.T.);
#639=EDGE_CURVE('',#495,#496,#79,.T.);
#640=EDGE_CURVE('',#490,#495,#158,.T.);
#641=EDGE_CURVE('',#486,#496,#59,.T.);
#642=EDGE_CURVE('',#497,#498,#80,.T.);
#643=EDGE_CURVE('',#497,#479,#60,.T.);
#644=EDGE_CURVE('',#498,#494,#159,.T.);
#645=EDGE_CURVE('',#498,#444,#333,.T.);
#646=EDGE_CURVE('',#499,#444,#160,.T.);
#647=EDGE_CURVE('',#500,#499,#161,.T.);
#648=EDGE_CURVE('',#500,#497,#334,.T.);
#649=EDGE_CURVE('',#491,#442,#335,.T.);
#650=EDGE_CURVE('',#488,#501,#336,.T.);
#651=EDGE_CURVE('',#502,#501,#162,.T.);
#652=EDGE_CURVE('',#502,#489,#337,.T.);
#653=EDGE_CURVE('',#495,#503,#338,.T.);
#654=EDGE_CURVE('',#501,#503,#339,.T.);
#655=EDGE_CURVE('',#496,#504,#340,.T.);
#656=EDGE_CURVE('',#503,#504,#163,.T.);
#657=EDGE_CURVE('',#484,#458,#341,.T.);
#658=EDGE_CURVE('',#456,#481,#342,.T.);
#659=EDGE_CURVE('',#492,#443,#343,.T.);
#660=EDGE_CURVE('',#480,#453,#344,.T.);
#661=EDGE_CURVE('',#460,#485,#345,.T.);
#662=EDGE_CURVE('',#459,#500,#61,.T.);
#663=EDGE_CURVE('',#437,#502,#62,.T.);
#664=EDGE_CURVE('',#501,#433,#164,.T.);
#665=EDGE_CURVE('',#422,#503,#165,.T.);
#666=EDGE_CURVE('',#504,#451,#63,.T.);
#667=EDGE_CURVE('',#423,#450,#64,.T.);
#668=ORIENTED_EDGE('',*,*,#505,.F.);
#669=ORIENTED_EDGE('',*,*,#506,.F.);
#670=ORIENTED_EDGE('',*,*,#507,.F.);
#671=ORIENTED_EDGE('',*,*,#508,.F.);
#672=ORIENTED_EDGE('',*,*,#506,.T.);
#673=ORIENTED_EDGE('',*,*,#509,.F.);
#674=ORIENTED_EDGE('',*,*,#510,.F.);
#675=ORIENTED_EDGE('',*,*,#511,.F.);
#676=ORIENTED_EDGE('',*,*,#505,.T.);
#677=ORIENTED_EDGE('',*,*,#512,.T.);
#678=ORIENTED_EDGE('',*,*,#513,.F.);
#679=ORIENTED_EDGE('',*,*,#514,.T.);
#680=ORIENTED_EDGE('',*,*,#515,.T.);
#681=ORIENTED_EDGE('',*,*,#516,.F.);
#682=ORIENTED_EDGE('',*,*,#517,.T.);
#683=ORIENTED_EDGE('',*,*,#509,.T.);
#684=ORIENTED_EDGE('',*,*,#518,.F.);
#685=ORIENTED_EDGE('',*,*,#513,.T.);
#686=ORIENTED_EDGE('',*,*,#519,.T.);
#687=ORIENTED_EDGE('',*,*,#520,.F.);
#688=ORIENTED_EDGE('',*,*,#508,.T.);
#689=ORIENTED_EDGE('',*,*,#521,.F.);
#690=ORIENTED_EDGE('',*,*,#519,.F.);
#691=ORIENTED_EDGE('',*,*,#512,.F.);
#692=ORIENTED_EDGE('',*,*,#522,.T.);
#693=ORIENTED_EDGE('',*,*,#523,.T.);
#694=ORIENTED_EDGE('',*,*,#524,.T.);
#695=ORIENTED_EDGE('',*,*,#525,.T.);
#696=ORIENTED_EDGE('',*,*,#507,.T.);
#697=ORIENTED_EDGE('',*,*,#511,.T.);
#698=ORIENTED_EDGE('',*,*,#526,.F.);
#699=ORIENTED_EDGE('',*,*,#527,.F.);
#700=ORIENTED_EDGE('',*,*,#528,.F.);
#701=ORIENTED_EDGE('',*,*,#529,.T.);
#702=ORIENTED_EDGE('',*,*,#520,.T.);
#703=ORIENTED_EDGE('',*,*,#521,.T.);
#704=ORIENTED_EDGE('',*,*,#530,.F.);
#705=ORIENTED_EDGE('',*,*,#526,.T.);
#706=ORIENTED_EDGE('',*,*,#510,.T.);
#707=ORIENTED_EDGE('',*,*,#517,.F.);
#708=ORIENTED_EDGE('',*,*,#530,.T.);
#709=ORIENTED_EDGE('',*,*,#516,.T.);
#710=ORIENTED_EDGE('',*,*,#531,.T.);
#711=ORIENTED_EDGE('',*,*,#532,.F.);
#712=ORIENTED_EDGE('',*,*,#533,.T.);
#713=ORIENTED_EDGE('',*,*,#534,.T.);
#714=ORIENTED_EDGE('',*,*,#535,.T.);
#715=ORIENTED_EDGE('',*,*,#536,.T.);
#716=ORIENTED_EDGE('',*,*,#537,.T.);
#717=ORIENTED_EDGE('',*,*,#527,.T.);
#718=ORIENTED_EDGE('',*,*,#518,.T.);
#719=ORIENTED_EDGE('',*,*,#529,.F.);
#720=ORIENTED_EDGE('',*,*,#538,.F.);
#721=ORIENTED_EDGE('',*,*,#539,.F.);
#722=ORIENTED_EDGE('',*,*,#540,.T.);
#723=ORIENTED_EDGE('',*,*,#541,.T.);
#724=ORIENTED_EDGE('',*,*,#542,.T.);
#725=ORIENTED_EDGE('',*,*,#543,.T.);
#726=ORIENTED_EDGE('',*,*,#544,.F.);
#727=ORIENTED_EDGE('',*,*,#514,.F.);
#728=ORIENTED_EDGE('',*,*,#545,.T.);
#729=ORIENTED_EDGE('',*,*,#546,.T.);
#730=ORIENTED_EDGE('',*,*,#547,.T.);
#731=ORIENTED_EDGE('',*,*,#548,.F.);
#732=ORIENTED_EDGE('',*,*,#549,.T.);
#733=ORIENTED_EDGE('',*,*,#550,.F.);
#734=ORIENTED_EDGE('',*,*,#551,.T.);
#735=ORIENTED_EDGE('',*,*,#552,.T.);
#736=ORIENTED_EDGE('',*,*,#553,.T.);
#737=ORIENTED_EDGE('',*,*,#539,.T.);
#738=ORIENTED_EDGE('',*,*,#554,.T.);
#739=ORIENTED_EDGE('',*,*,#555,.T.);
#740=ORIENTED_EDGE('',*,*,#556,.T.);
#741=ORIENTED_EDGE('',*,*,#550,.T.);
#742=ORIENTED_EDGE('',*,*,#538,.T.);
#743=ORIENTED_EDGE('',*,*,#528,.T.);
#744=ORIENTED_EDGE('',*,*,#537,.F.);
#745=ORIENTED_EDGE('',*,*,#557,.F.);
#746=ORIENTED_EDGE('',*,*,#558,.F.);
#747=ORIENTED_EDGE('',*,*,#554,.F.);
#748=ORIENTED_EDGE('',*,*,#559,.F.);
#749=ORIENTED_EDGE('',*,*,#560,.F.);
#750=ORIENTED_EDGE('',*,*,#561,.T.);
#751=ORIENTED_EDGE('',*,*,#562,.T.);
#752=ORIENTED_EDGE('',*,*,#563,.F.);
#753=ORIENTED_EDGE('',*,*,#564,.T.);
#754=ORIENTED_EDGE('',*,*,#565,.T.);
#755=ORIENTED_EDGE('',*,*,#566,.F.);
#756=ORIENTED_EDGE('',*,*,#564,.F.);
#757=ORIENTED_EDGE('',*,*,#562,.F.);
#758=ORIENTED_EDGE('',*,*,#534,.F.);
#759=ORIENTED_EDGE('',*,*,#566,.T.);
#760=ORIENTED_EDGE('',*,*,#567,.F.);
#761=ORIENTED_EDGE('',*,*,#568,.F.);
#762=ORIENTED_EDGE('',*,*,#569,.T.);
#763=ORIENTED_EDGE('',*,*,#570,.T.);
#764=ORIENTED_EDGE('',*,*,#559,.T.);
#765=ORIENTED_EDGE('',*,*,#571,.T.);
#766=ORIENTED_EDGE('',*,*,#572,.T.);
#767=ORIENTED_EDGE('',*,*,#573,.F.);
#768=ORIENTED_EDGE('',*,*,#574,.F.);
#769=ORIENTED_EDGE('',*,*,#545,.F.);
#770=ORIENTED_EDGE('',*,*,#575,.F.);
#771=ORIENTED_EDGE('',*,*,#542,.F.);
#772=ORIENTED_EDGE('',*,*,#576,.F.);
#773=ORIENTED_EDGE('',*,*,#577,.F.);
#774=ORIENTED_EDGE('',*,*,#578,.F.);
#775=ORIENTED_EDGE('',*,*,#540,.F.);
#776=ORIENTED_EDGE('',*,*,#553,.F.);
#777=ORIENTED_EDGE('',*,*,#549,.F.);
#778=ORIENTED_EDGE('',*,*,#576,.T.);
#779=ORIENTED_EDGE('',*,*,#541,.F.);
#780=ORIENTED_EDGE('',*,*,#578,.T.);
#781=ORIENTED_EDGE('',*,*,#577,.T.);
#782=ORIENTED_EDGE('',*,*,#552,.F.);
#783=ORIENTED_EDGE('',*,*,#579,.T.);
#784=ORIENTED_EDGE('',*,*,#580,.F.);
#785=ORIENTED_EDGE('',*,*,#581,.T.);
#786=ORIENTED_EDGE('',*,*,#535,.F.);
#787=ORIENTED_EDGE('',*,*,#561,.F.);
#788=ORIENTED_EDGE('',*,*,#582,.T.);
#789=ORIENTED_EDGE('',*,*,#574,.T.);
#790=ORIENTED_EDGE('',*,*,#583,.F.);
#791=ORIENTED_EDGE('',*,*,#584,.T.);
#792=ORIENTED_EDGE('',*,*,#546,.F.);
#793=ORIENTED_EDGE('',*,*,#560,.T.);
#794=ORIENTED_EDGE('',*,*,#573,.T.);
#795=ORIENTED_EDGE('',*,*,#585,.T.);
#796=ORIENTED_EDGE('',*,*,#586,.F.);
#797=ORIENTED_EDGE('',*,*,#582,.F.);
#798=ORIENTED_EDGE('',*,*,#563,.T.);
#799=ORIENTED_EDGE('',*,*,#570,.F.);
#800=ORIENTED_EDGE('',*,*,#587,.T.);
#801=ORIENTED_EDGE('',*,*,#588,.T.);
#802=ORIENTED_EDGE('',*,*,#589,.F.);
#803=ORIENTED_EDGE('',*,*,#590,.F.);
#804=ORIENTED_EDGE('',*,*,#591,.T.);
#805=ORIENTED_EDGE('',*,*,#592,.F.);
#806=ORIENTED_EDGE('',*,*,#593,.F.);
#807=ORIENTED_EDGE('',*,*,#594,.F.);
#808=ORIENTED_EDGE('',*,*,#595,.T.);
#809=ORIENTED_EDGE('',*,*,#596,.F.);
#810=ORIENTED_EDGE('',*,*,#597,.F.);
#811=ORIENTED_EDGE('',*,*,#598,.T.);
#812=ORIENTED_EDGE('',*,*,#599,.F.);
#813=ORIENTED_EDGE('',*,*,#600,.F.);
#814=ORIENTED_EDGE('',*,*,#601,.F.);
#815=ORIENTED_EDGE('',*,*,#602,.F.);
#816=ORIENTED_EDGE('',*,*,#603,.F.);
#817=ORIENTED_EDGE('',*,*,#604,.T.);
#818=ORIENTED_EDGE('',*,*,#604,.F.);
#819=ORIENTED_EDGE('',*,*,#605,.T.);
#820=ORIENTED_EDGE('',*,*,#524,.F.);
#821=ORIENTED_EDGE('',*,*,#606,.F.);
#822=ORIENTED_EDGE('',*,*,#598,.F.);
#823=ORIENTED_EDGE('',*,*,#607,.F.);
#824=ORIENTED_EDGE('',*,*,#608,.F.);
#825=ORIENTED_EDGE('',*,*,#595,.F.);
#826=ORIENTED_EDGE('',*,*,#609,.T.);
#827=ORIENTED_EDGE('',*,*,#522,.F.);
#828=ORIENTED_EDGE('',*,*,#610,.F.);
#829=ORIENTED_EDGE('',*,*,#591,.F.);
#830=ORIENTED_EDGE('',*,*,#611,.F.);
#831=ORIENTED_EDGE('',*,*,#612,.F.);
#832=ORIENTED_EDGE('',*,*,#607,.T.);
#833=ORIENTED_EDGE('',*,*,#613,.F.);
#834=ORIENTED_EDGE('',*,*,#614,.T.);
#835=ORIENTED_EDGE('',*,*,#615,.T.);
#836=ORIENTED_EDGE('',*,*,#612,.T.);
#837=ORIENTED_EDGE('',*,*,#616,.F.);
#838=ORIENTED_EDGE('',*,*,#617,.T.);
#839=ORIENTED_EDGE('',*,*,#618,.F.);
#840=ORIENTED_EDGE('',*,*,#611,.T.);
#841=ORIENTED_EDGE('',*,*,#619,.F.);
#842=ORIENTED_EDGE('',*,*,#620,.T.);
#843=ORIENTED_EDGE('',*,*,#621,.F.);
#844=ORIENTED_EDGE('',*,*,#608,.T.);
#845=ORIENTED_EDGE('',*,*,#622,.T.);
#846=ORIENTED_EDGE('',*,*,#623,.T.);
#847=ORIENTED_EDGE('',*,*,#624,.F.);
#848=ORIENTED_EDGE('',*,*,#625,.F.);
#849=ORIENTED_EDGE('',*,*,#626,.F.);
#850=ORIENTED_EDGE('',*,*,#627,.F.);
#851=ORIENTED_EDGE('',*,*,#628,.T.);
#852=ORIENTED_EDGE('',*,*,#619,.T.);
#853=ORIENTED_EDGE('',*,*,#590,.T.);
#854=ORIENTED_EDGE('',*,*,#625,.T.);
#855=ORIENTED_EDGE('',*,*,#589,.T.);
#856=ORIENTED_EDGE('',*,*,#629,.T.);
#857=ORIENTED_EDGE('',*,*,#602,.T.);
#858=ORIENTED_EDGE('',*,*,#630,.T.);
#859=ORIENTED_EDGE('',*,*,#631,.T.);
#860=ORIENTED_EDGE('',*,*,#632,.F.);
#861=ORIENTED_EDGE('',*,*,#633,.F.);
#862=ORIENTED_EDGE('',*,*,#634,.F.);
#863=ORIENTED_EDGE('',*,*,#596,.T.);
#864=ORIENTED_EDGE('',*,*,#618,.T.);
#865=ORIENTED_EDGE('',*,*,#635,.T.);
#866=ORIENTED_EDGE('',*,*,#634,.T.);
#867=ORIENTED_EDGE('',*,*,#636,.T.);
#868=ORIENTED_EDGE('',*,*,#637,.T.);
#869=ORIENTED_EDGE('',*,*,#600,.T.);
#870=ORIENTED_EDGE('',*,*,#638,.T.);
#871=ORIENTED_EDGE('',*,*,#593,.T.);
#872=ORIENTED_EDGE('',*,*,#639,.F.);
#873=ORIENTED_EDGE('',*,*,#640,.F.);
#874=ORIENTED_EDGE('',*,*,#630,.F.);
#875=ORIENTED_EDGE('',*,*,#601,.T.);
#876=ORIENTED_EDGE('',*,*,#624,.T.);
#877=ORIENTED_EDGE('',*,*,#641,.T.);
#878=ORIENTED_EDGE('',*,*,#642,.F.);
#879=ORIENTED_EDGE('',*,*,#643,.T.);
#880=ORIENTED_EDGE('',*,*,#613,.T.);
#881=ORIENTED_EDGE('',*,*,#597,.T.);
#882=ORIENTED_EDGE('',*,*,#637,.F.);
#883=ORIENTED_EDGE('',*,*,#644,.F.);
#884=ORIENTED_EDGE('',*,*,#642,.T.);
#885=ORIENTED_EDGE('',*,*,#645,.T.);
#886=ORIENTED_EDGE('',*,*,#646,.F.);
#887=ORIENTED_EDGE('',*,*,#647,.F.);
#888=ORIENTED_EDGE('',*,*,#648,.T.);
#889=ORIENTED_EDGE('',*,*,#633,.T.);
#890=ORIENTED_EDGE('',*,*,#649,.T.);
#891=ORIENTED_EDGE('',*,*,#558,.T.);
#892=ORIENTED_EDGE('',*,*,#645,.F.);
#893=ORIENTED_EDGE('',*,*,#644,.T.);
#894=ORIENTED_EDGE('',*,*,#636,.F.);
#895=ORIENTED_EDGE('',*,*,#629,.F.);
#896=ORIENTED_EDGE('',*,*,#592,.T.);
#897=ORIENTED_EDGE('',*,*,#610,.T.);
#898=ORIENTED_EDGE('',*,*,#525,.F.);
#899=ORIENTED_EDGE('',*,*,#605,.F.);
#900=ORIENTED_EDGE('',*,*,#603,.T.);
#901=ORIENTED_EDGE('',*,*,#627,.T.);
#902=ORIENTED_EDGE('',*,*,#650,.T.);
#903=ORIENTED_EDGE('',*,*,#651,.F.);
#904=ORIENTED_EDGE('',*,*,#652,.T.);
#905=ORIENTED_EDGE('',*,*,#626,.T.);
#906=ORIENTED_EDGE('',*,*,#631,.F.);
#907=ORIENTED_EDGE('',*,*,#640,.T.);
#908=ORIENTED_EDGE('',*,*,#653,.T.);
#909=ORIENTED_EDGE('',*,*,#654,.F.);
#910=ORIENTED_EDGE('',*,*,#650,.F.);
#911=ORIENTED_EDGE('',*,*,#639,.T.);
#912=ORIENTED_EDGE('',*,*,#655,.T.);
#913=ORIENTED_EDGE('',*,*,#656,.F.);
#914=ORIENTED_EDGE('',*,*,#653,.F.);
#915=ORIENTED_EDGE('',*,*,#638,.F.);
#916=ORIENTED_EDGE('',*,*,#599,.T.);
#917=ORIENTED_EDGE('',*,*,#606,.T.);
#918=ORIENTED_EDGE('',*,*,#523,.F.);
#919=ORIENTED_EDGE('',*,*,#609,.F.);
#920=ORIENTED_EDGE('',*,*,#594,.T.);
#921=ORIENTED_EDGE('',*,*,#657,.T.);
#922=ORIENTED_EDGE('',*,*,#583,.T.);
#923=ORIENTED_EDGE('',*,*,#580,.T.);
#924=ORIENTED_EDGE('',*,*,#658,.T.);
#925=ORIENTED_EDGE('',*,*,#616,.T.);
#926=ORIENTED_EDGE('',*,*,#621,.T.);
#927=ORIENTED_EDGE('',*,*,#659,.F.);
#928=ORIENTED_EDGE('',*,*,#635,.F.);
#929=ORIENTED_EDGE('',*,*,#617,.F.);
#930=ORIENTED_EDGE('',*,*,#658,.F.);
#931=ORIENTED_EDGE('',*,*,#579,.F.);
#932=ORIENTED_EDGE('',*,*,#551,.F.);
#933=ORIENTED_EDGE('',*,*,#556,.F.);
#934=ORIENTED_EDGE('',*,*,#660,.T.);
#935=ORIENTED_EDGE('',*,*,#571,.F.);
#936=ORIENTED_EDGE('',*,*,#588,.F.);
#937=ORIENTED_EDGE('',*,*,#661,.T.);
#938=ORIENTED_EDGE('',*,*,#622,.F.);
#939=ORIENTED_EDGE('',*,*,#615,.F.);
#940=ORIENTED_EDGE('',*,*,#585,.F.);
#941=ORIENTED_EDGE('',*,*,#572,.F.);
#942=ORIENTED_EDGE('',*,*,#660,.F.);
#943=ORIENTED_EDGE('',*,*,#614,.F.);
#944=ORIENTED_EDGE('',*,*,#643,.F.);
#945=ORIENTED_EDGE('',*,*,#648,.F.);
#946=ORIENTED_EDGE('',*,*,#662,.F.);
#947=ORIENTED_EDGE('',*,*,#632,.T.);
#948=ORIENTED_EDGE('',*,*,#659,.T.);
#949=ORIENTED_EDGE('',*,*,#555,.F.);
#950=ORIENTED_EDGE('',*,*,#649,.F.);
#951=ORIENTED_EDGE('',*,*,#663,.F.);
#952=ORIENTED_EDGE('',*,*,#547,.F.);
#953=ORIENTED_EDGE('',*,*,#584,.F.);
#954=ORIENTED_EDGE('',*,*,#657,.F.);
#955=ORIENTED_EDGE('',*,*,#620,.F.);
#956=ORIENTED_EDGE('',*,*,#628,.F.);
#957=ORIENTED_EDGE('',*,*,#652,.F.);
#958=ORIENTED_EDGE('',*,*,#575,.T.);
#959=ORIENTED_EDGE('',*,*,#548,.T.);
#960=ORIENTED_EDGE('',*,*,#663,.T.);
#961=ORIENTED_EDGE('',*,*,#651,.T.);
#962=ORIENTED_EDGE('',*,*,#664,.T.);
#963=ORIENTED_EDGE('',*,*,#543,.F.);
#964=ORIENTED_EDGE('',*,*,#544,.T.);
#965=ORIENTED_EDGE('',*,*,#664,.F.);
#966=ORIENTED_EDGE('',*,*,#654,.T.);
#967=ORIENTED_EDGE('',*,*,#665,.F.);
#968=ORIENTED_EDGE('',*,*,#531,.F.);
#969=ORIENTED_EDGE('',*,*,#515,.F.);
#970=ORIENTED_EDGE('',*,*,#666,.F.);
#971=ORIENTED_EDGE('',*,*,#655,.F.);
#972=ORIENTED_EDGE('',*,*,#641,.F.);
#973=ORIENTED_EDGE('',*,*,#623,.F.);
#974=ORIENTED_EDGE('',*,*,#661,.F.);
#975=ORIENTED_EDGE('',*,*,#587,.F.);
#976=ORIENTED_EDGE('',*,*,#569,.F.);
#977=ORIENTED_EDGE('',*,*,#656,.T.);
#978=ORIENTED_EDGE('',*,*,#666,.T.);
#979=ORIENTED_EDGE('',*,*,#568,.T.);
#980=ORIENTED_EDGE('',*,*,#667,.F.);
#981=ORIENTED_EDGE('',*,*,#532,.T.);
#982=ORIENTED_EDGE('',*,*,#665,.T.);
#983=ORIENTED_EDGE('',*,*,#567,.T.);
#984=ORIENTED_EDGE('',*,*,#565,.F.);
#985=ORIENTED_EDGE('',*,*,#533,.F.);
#986=ORIENTED_EDGE('',*,*,#667,.T.);
#987=ORIENTED_EDGE('',*,*,#646,.T.);
#988=ORIENTED_EDGE('',*,*,#557,.T.);
#989=ORIENTED_EDGE('',*,*,#536,.F.);
#990=ORIENTED_EDGE('',*,*,#581,.F.);
#991=ORIENTED_EDGE('',*,*,#586,.T.);
#992=ORIENTED_EDGE('',*,*,#662,.T.);
#993=ORIENTED_EDGE('',*,*,#647,.T.);
#994=PLANE('',#1093);
#995=PLANE('',#1094);
#996=PLANE('',#1095);
#997=PLANE('',#1098);
#998=PLANE('',#1099);
#999=PLANE('',#1100);
#1000=PLANE('',#1105);
#1001=PLANE('',#1108);
#1002=PLANE('',#1134);
#1003=PLANE('',#1143);
#1004=PLANE('',#1147);
#1005=PLANE('',#1152);
#1006=PLANE('',#1157);
#1007=PLANE('',#1162);
#1008=PLANE('',#1173);
#1009=PLANE('',#1176);
#1010=PLANE('',#1179);
#1011=PLANE('',#1182);
#1012=PLANE('',#1202);
#1013=PLANE('',#1206);
#1014=PLANE('',#1210);
#1015=PLANE('',#1212);
#1016=ADVANCED_FACE('',(#166),#994,.T.);
#1017=ADVANCED_FACE('',(#167),#995,.F.);
#1018=ADVANCED_FACE('',(#168),#996,.T.);
#1019=ADVANCED_FACE('',(#169),#997,.F.);
#1020=ADVANCED_FACE('',(#170),#998,.F.);
#1021=ADVANCED_FACE('',(#171),#999,.F.);
#1022=ADVANCED_FACE('',(#172),#1000,.T.);
#1023=ADVANCED_FACE('',(#173),#1001,.F.);
#1024=ADVANCED_FACE('',(#174),#81,.T.);
#1025=ADVANCED_FACE('',(#175),#82,.T.);
#1026=ADVANCED_FACE('',(#176),#83,.T.);
#1027=ADVANCED_FACE('',(#177),#84,.T.);
#1028=ADVANCED_FACE('',(#178),#25,.T.);
#1029=ADVANCED_FACE('',(#179),#85,.T.);
#1030=ADVANCED_FACE('',(#180),#86,.T.);
#1031=ADVANCED_FACE('',(#181),#87,.T.);
#1032=ADVANCED_FACE('',(#182),#1002,.F.);
#1033=ADVANCED_FACE('',(#183),#88,.T.);
#1034=ADVANCED_FACE('',(#184),#21,.T.);
#1035=ADVANCED_FACE('',(#185),#89,.T.);
#1036=ADVANCED_FACE('',(#186),#90,.T.);
#1037=ADVANCED_FACE('',(#187),#1003,.T.);
#1038=ADVANCED_FACE('',(#188),#22,.F.);
#1039=ADVANCED_FACE('',(#189),#91,.T.);
#1040=ADVANCED_FACE('',(#190),#23,.F.);
#1041=ADVANCED_FACE('',(#191),#92,.T.);
#1042=ADVANCED_FACE('',(#192),#24,.T.);
#1043=ADVANCED_FACE('',(#193),#1004,.T.);
#1044=ADVANCED_FACE('',(#194),#1005,.T.);
#1045=ADVANCED_FACE('',(#195),#1006,.T.);
#1046=ADVANCED_FACE('',(#196),#1007,.T.);
#1047=ADVANCED_FACE('',(#197),#93,.T.);
#1048=ADVANCED_FACE('',(#198),#94,.T.);
#1049=ADVANCED_FACE('',(#199),#1008,.F.);
#1050=ADVANCED_FACE('',(#200),#1009,.F.);
#1051=ADVANCED_FACE('',(#201),#1010,.F.);
#1052=ADVANCED_FACE('',(#202),#1011,.F.);
#1053=ADVANCED_FACE('',(#203),#26,.T.);
#1054=ADVANCED_FACE('',(#204),#19,.T.);
#1055=ADVANCED_FACE('',(#205),#27,.T.);
#1056=ADVANCED_FACE('',(#206),#20,.T.);
#1057=ADVANCED_FACE('',(#207),#28,.T.);
#1058=ADVANCED_FACE('',(#208),#29,.T.);
#1059=ADVANCED_FACE('',(#209),#95,.T.);
#1060=ADVANCED_FACE('',(#210),#1012,.T.);
#1061=ADVANCED_FACE('',(#211),#96,.F.);
#1062=ADVANCED_FACE('',(#212),#97,.T.);
#1063=ADVANCED_FACE('',(#213),#1013,.T.);
#1064=ADVANCED_FACE('',(#214),#98,.T.);
#1065=ADVANCED_FACE('',(#215),#99,.F.);
#1066=ADVANCED_FACE('',(#216),#1014,.F.);
#1067=ADVANCED_FACE('',(#217),#100,.T.);
#1068=ADVANCED_FACE('',(#218),#1015,.T.);
#1069=ADVANCED_FACE('',(#219),#101,.T.);
#1070=ADVANCED_FACE('',(#220),#102,.T.);
#1071=ADVANCED_FACE('',(#221),#103,.T.);
#1072=ADVANCED_FACE('',(#222),#30,.T.);
#1073=ADVANCED_FACE('',(#223),#104,.T.);
#1074=ADVANCED_FACE('',(#224),#105,.T.);
#1075=ADVANCED_FACE('',(#225),#31,.T.);
#1076=ADVANCED_FACE('',(#226),#106,.T.);
#1077=ADVANCED_FACE('',(#227),#32,.T.);
#1078=CLOSED_SHELL('',(#1016,#1017,#1018,#1019,#1020,#1021,#1022,#1023,
#1024,#1025,#1026,#1027,#1028,#1029,#1030,#1031,#1032,#1033,#1034,#1035,
#1036,#1037,#1038,#1039,#1040,#1041,#1042,#1043,#1044,#1045,#1046,#1047,
#1048,#1049,#1050,#1051,#1052,#1053,#1054,#1055,#1056,#1057,#1058,#1059,
#1060,#1061,#1062,#1063,#1064,#1065,#1066,#1067,#1068,#1069,#1070,#1071,
#1072,#1073,#1074,#1075,#1076,#1077));
#1079=DERIVED_UNIT_ELEMENT(#1081,1.);
#1080=DERIVED_UNIT_ELEMENT(#2573,-3.);
#1081=(
MASS_UNIT()
NAMED_UNIT(*)
SI_UNIT(.KILO.,.GRAM.)
);
#1082=DERIVED_UNIT((#1079,#1080));
#1083=MEASURE_REPRESENTATION_ITEM('density measure',
POSITIVE_RATIO_MEASURE(7850.),#1082);
#1084=PROPERTY_DEFINITION_REPRESENTATION(#1089,#1086);
#1085=PROPERTY_DEFINITION_REPRESENTATION(#1090,#1087);
#1086=REPRESENTATION('material name',(#1088),#2570);
#1087=REPRESENTATION('density',(#1083),#2570);
#1088=DESCRIPTIVE_REPRESENTATION_ITEM('Steel','Steel');
#1089=PROPERTY_DEFINITION('material property','material name',#2585);
#1090=PROPERTY_DEFINITION('material property','density of part',#2585);
#1091=AXIS2_PLACEMENT_3D('',#1549,#1225,#1226);
#1092=AXIS2_PLACEMENT_3D('',#1550,#1227,#1228);
#1093=AXIS2_PLACEMENT_3D('',#1551,#1229,#1230);
#1094=AXIS2_PLACEMENT_3D('',#1560,#1235,#1236);
#1095=AXIS2_PLACEMENT_3D('',#1566,#1240,#1241);
#1096=AXIS2_PLACEMENT_3D('',#1572,#1244,#1245);
#1097=AXIS2_PLACEMENT_3D('',#1576,#1247,#1248);
#1098=AXIS2_PLACEMENT_3D('',#1578,#1250,#1251);
#1099=AXIS2_PLACEMENT_3D('',#1584,#1255,#1256);
#1100=AXIS2_PLACEMENT_3D('',#1586,#1258,#1259);
#1101=AXIS2_PLACEMENT_3D('',#1589,#1260,#1261);
#1102=AXIS2_PLACEMENT_3D('',#1591,#1262,#1263);
#1103=AXIS2_PLACEMENT_3D('',#1593,#1264,#1265);
#1104=AXIS2_PLACEMENT_3D('',#1594,#1266,#1267);
#1105=AXIS2_PLACEMENT_3D('',#1595,#1268,#1269);
#1106=AXIS2_PLACEMENT_3D('',#1599,#1271,#1272);
#1107=AXIS2_PLACEMENT_3D('',#1602,#1274,#1275);
#1108=AXIS2_PLACEMENT_3D('',#1603,#1276,#1277);
#1109=AXIS2_PLACEMENT_3D('',#1605,#1279,#1280);
#1110=AXIS2_PLACEMENT_3D('',#1607,#1281,#1282);
#1111=AXIS2_PLACEMENT_3D('',#1609,#1283,#1284);
#1112=AXIS2_PLACEMENT_3D('',#1623,#1286,#1287);
#1113=AXIS2_PLACEMENT_3D('',#1624,#1288,#1289);
#1114=AXIS2_PLACEMENT_3D('',#1625,#1290,#1291);
#1115=AXIS2_PLACEMENT_3D('',#1627,#1292,#1293);
#1116=AXIS2_PLACEMENT_3D('',#1629,#1294,#1295);
#1117=AXIS2_PLACEMENT_3D('',#1643,#1297,#1298);
#1118=AXIS2_PLACEMENT_3D('',#1644,#1299,#1300);
#1119=AXIS2_PLACEMENT_3D('',#1645,#1301,#1302);
#1120=AXIS2_PLACEMENT_3D('',#1650,#1304,#1305);
#1121=AXIS2_PLACEMENT_3D('',#1653,#1307,#1308);
#1122=AXIS2_PLACEMENT_3D('',#1654,#1309,#1310);
#1123=AXIS2_PLACEMENT_3D('',#1659,#1312,#1313);
#1124=AXIS2_PLACEMENT_3D('',#1662,#1315,#1316);
#1125=AXIS2_PLACEMENT_3D('',#1663,#1317,#1318);
#1126=AXIS2_PLACEMENT_3D('',#1673,#1319,#1320);
#1127=AXIS2_PLACEMENT_3D('',#1675,#1321,#1322);
#1128=AXIS2_PLACEMENT_3D('',#1694,#1323,#1324);
#1129=AXIS2_PLACEMENT_3D('',#1696,#1325,#1326);
#1130=AXIS2_PLACEMENT_3D('',#1698,#1328,#1329);
#1131=AXIS2_PLACEMENT_3D('',#1756,#1331,#1332);
#1132=AXIS2_PLACEMENT_3D('',#1757,#1333,#1334);
#1133=AXIS2_PLACEMENT_3D('',#1790,#1335,#1336);
#1134=AXIS2_PLACEMENT_3D('',#1815,#1338,#1339);
#1135=AXIS2_PLACEMENT_3D('',#1816,#1340,#1341);
#1136=AXIS2_PLACEMENT_3D('',#1820,#1343,#1344);
#1137=AXIS2_PLACEMENT_3D('',#1823,#1346,#1347);
#1138=AXIS2_PLACEMENT_3D('',#1882,#1349,#1350);
#1139=AXIS2_PLACEMENT_3D('',#1883,#1351,#1352);
#1140=AXIS2_PLACEMENT_3D('',#1924,#1353,#1354);
#1141=AXIS2_PLACEMENT_3D('',#1925,#1355,#1356);
#1142=AXIS2_PLACEMENT_3D('',#1957,#1357,#1358);
#1143=AXIS2_PLACEMENT_3D('',#1958,#1359,#1360);
#1144=AXIS2_PLACEMENT_3D('',#2016,#1362,#1363);
#1145=AXIS2_PLACEMENT_3D('',#2084,#1366,#1367);
#1146=AXIS2_PLACEMENT_3D('',#2087,#1369,#1370);
#1147=AXIS2_PLACEMENT_3D('',#2145,#1372,#1373);
#1148=AXIS2_PLACEMENT_3D('',#2148,#1374,#1375);
#1149=AXIS2_PLACEMENT_3D('',#2150,#1376,#1377);
#1150=AXIS2_PLACEMENT_3D('',#2152,#1378,#1379);
#1151=AXIS2_PLACEMENT_3D('',#2153,#1380,#1381);
#1152=AXIS2_PLACEMENT_3D('',#2154,#1382,#1383);
#1153=AXIS2_PLACEMENT_3D('',#2157,#1384,#1385);
#1154=AXIS2_PLACEMENT_3D('',#2159,#1386,#1387);
#1155=AXIS2_PLACEMENT_3D('',#2161,#1388,#1389);
#1156=AXIS2_PLACEMENT_3D('',#2162,#1390,#1391);
#1157=AXIS2_PLACEMENT_3D('',#2163,#1392,#1393);
#1158=AXIS2_PLACEMENT_3D('',#2166,#1394,#1395);
#1159=AXIS2_PLACEMENT_3D('',#2168,#1396,#1397);
#1160=AXIS2_PLACEMENT_3D('',#2170,#1398,#1399);
#1161=AXIS2_PLACEMENT_3D('',#2171,#1400,#1401);
#1162=AXIS2_PLACEMENT_3D('',#2172,#1402,#1403);
#1163=AXIS2_PLACEMENT_3D('',#2175,#1404,#1405);
#1164=AXIS2_PLACEMENT_3D('',#2177,#1406,#1407);
#1165=AXIS2_PLACEMENT_3D('',#2179,#1408,#1409);
#1166=AXIS2_PLACEMENT_3D('',#2180,#1410,#1411);
#1167=AXIS2_PLACEMENT_3D('',#2181,#1412,#1413);
#1168=AXIS2_PLACEMENT_3D('',#2185,#1416,#1417);
#1169=AXIS2_PLACEMENT_3D('',#2186,#1418,#1419);
#1170=AXIS2_PLACEMENT_3D('',#2187,#1420,#1421);
#1171=AXIS2_PLACEMENT_3D('',#2191,#1424,#1425);
#1172=AXIS2_PLACEMENT_3D('',#2192,#1426,#1427);
#1173=AXIS2_PLACEMENT_3D('',#2193,#1428,#1429);
#1174=AXIS2_PLACEMENT_3D('',#2195,#1430,#1431);
#1175=AXIS2_PLACEMENT_3D('',#2197,#1432,#1433);
#1176=AXIS2_PLACEMENT_3D('',#2199,#1435,#1436);
#1177=AXIS2_PLACEMENT_3D('',#2203,#1438,#1439);
#1178=AXIS2_PLACEMENT_3D('',#2204,#1440,#1441);
#1179=AXIS2_PLACEMENT_3D('',#2205,#1442,#1443);
#1180=AXIS2_PLACEMENT_3D('',#2207,#1444,#1445);
#1181=AXIS2_PLACEMENT_3D('',#2209,#1446,#1447);
#1182=AXIS2_PLACEMENT_3D('',#2211,#1449,#1450);
#1183=AXIS2_PLACEMENT_3D('',#2215,#1452,#1453);
#1184=AXIS2_PLACEMENT_3D('',#2216,#1454,#1455);
#1185=AXIS2_PLACEMENT_3D('',#2217,#1456,#1457);
#1186=AXIS2_PLACEMENT_3D('',#2230,#1458,#1459);
#1187=AXIS2_PLACEMENT_3D('',#2232,#1460,#1461);
#1188=AXIS2_PLACEMENT_3D('',#2316,#1462,#1463);
#1189=AXIS2_PLACEMENT_3D('',#2317,#1464,#1465);
#1190=AXIS2_PLACEMENT_3D('',#2320,#1466,#1467);
#1191=AXIS2_PLACEMENT_3D('',#2322,#1468,#1469);
#1192=AXIS2_PLACEMENT_3D('',#2395,#1470,#1471);
#1193=AXIS2_PLACEMENT_3D('',#2416,#1472,#1473);
#1194=AXIS2_PLACEMENT_3D('',#2419,#1474,#1475);
#1195=AXIS2_PLACEMENT_3D('',#2420,#1476,#1477);
#1196=AXIS2_PLACEMENT_3D('',#2437,#1478,#1479);
#1197=AXIS2_PLACEMENT_3D('',#2440,#1480,#1481);
#1198=AXIS2_PLACEMENT_3D('',#2458,#1482,#1483);
#1199=AXIS2_PLACEMENT_3D('',#2459,#1484,#1485);
#1200=AXIS2_PLACEMENT_3D('',#2462,#1487,#1488);
#1201=AXIS2_PLACEMENT_3D('',#2464,#1489,#1490);
#1202=AXIS2_PLACEMENT_3D('',#2466,#1492,#1493);
#1203=AXIS2_PLACEMENT_3D('',#2468,#1495,#1496);
#1204=AXIS2_PLACEMENT_3D('',#2469,#1497,#1498);
#1205=AXIS2_PLACEMENT_3D('',#2473,#1500,#1501);
#1206=AXIS2_PLACEMENT_3D('',#2475,#1503,#1504);
#1207=AXIS2_PLACEMENT_3D('',#2479,#1507,#1508);
#1208=AXIS2_PLACEMENT_3D('',#2482,#1510,#1511);
#1209=AXIS2_PLACEMENT_3D('',#2483,#1512,#1513);
#1210=AXIS2_PLACEMENT_3D('',#2484,#1514,#1515);
#1211=AXIS2_PLACEMENT_3D('',#2487,#1518,#1519);
#1212=AXIS2_PLACEMENT_3D('',#2489,#1521,#1522);
#1213=AXIS2_PLACEMENT_3D('',#2492,#1525,#1526);
#1214=AXIS2_PLACEMENT_3D('',#2511,#1527,#1528);
#1215=AXIS2_PLACEMENT_3D('',#2512,#1529,#1530);
#1216=AXIS2_PLACEMENT_3D('',#2531,#1531,#1532);
#1217=AXIS2_PLACEMENT_3D('',#2532,#1533,#1534);
#1218=AXIS2_PLACEMENT_3D('',#2533,#1535,#1536);
#1219=AXIS2_PLACEMENT_3D('',#2534,#1537,#1538);
#1220=AXIS2_PLACEMENT_3D('',#2535,#1539,#1540);
#1221=AXIS2_PLACEMENT_3D('',#2554,#1541,#1542);
#1222=AXIS2_PLACEMENT_3D('',#2563,#1543,#1544);
#1223=AXIS2_PLACEMENT_3D('',#2564,#1545,#1546);
#1224=AXIS2_PLACEMENT_3D('',#2565,#1547,#1548);
#1225=DIRECTION('axis',(0.,0.,1.));
#1226=DIRECTION('refdir',(1.,0.,0.));
#1227=DIRECTION('axis',(0.,0.,1.));
#1228=DIRECTION('refdir',(1.,0.,0.));
#1229=DIRECTION('center_axis',(0.,0.,1.));
#1230=DIRECTION('ref_axis',(1.,0.,0.));
#1231=DIRECTION('',(1.,-6.76965274049132E-17,0.));
#1232=DIRECTION('',(1.23259516440783E-32,1.,0.));
#1233=DIRECTION('',(-1.,6.76965274049132E-17,0.));
#1234=DIRECTION('',(-1.23259516440783E-32,-1.,0.));
#1235=DIRECTION('center_axis',(-1.,1.23259516440783E-32,-2.15876699232669E-16));
#1236=DIRECTION('ref_axis',(-1.23259516440783E-32,-1.,-1.1768717571478E-46));
#1237=DIRECTION('',(2.15876699232669E-16,0.,-1.));
#1238=DIRECTION('',(0.,1.,0.));
#1239=DIRECTION('',(-2.15876699232669E-16,0.,1.));
#1240=DIRECTION('center_axis',(-6.76965274049132E-17,-1.,-1.50316486824206E-32));
#1241=DIRECTION('ref_axis',(1.,-6.76965274049132E-17,2.22044604925031E-16));
#1242=DIRECTION('',(-2.15876699232669E-16,0.,1.));
#1243=DIRECTION('',(1.,0.,0.));
#1244=DIRECTION('center_axis',(6.76965274049132E-17,1.,1.50316486824206E-32));
#1245=DIRECTION('ref_axis',(1.,-6.76965274049132E-17,-1.01759041697051E-48));
#1246=DIRECTION('',(-1.,6.76965274049132E-17,-2.22044604925031E-16));
#1247=DIRECTION('center_axis',(-6.76965274049132E-17,-1.,-1.50316486824206E-32));
#1248=DIRECTION('ref_axis',(-1.,6.76965274049132E-17,1.01759041697051E-48));
#1249=DIRECTION('',(-1.,0.,0.));
#1250=DIRECTION('center_axis',(0.,0.,1.));
#1251=DIRECTION('ref_axis',(0.,-1.,0.));
#1252=DIRECTION('',(0.,-1.,0.));
#1253=DIRECTION('',(0.,-1.,0.));
#1254=DIRECTION('',(1.,0.,0.));
#1255=DIRECTION('center_axis',(1.,-1.23259516440783E-32,2.15876699232669E-16));
#1256=DIRECTION('ref_axis',(1.23259516440783E-32,1.,1.1768717571478E-46));
#1257=DIRECTION('',(2.15876699232669E-16,0.,-1.));
#1258=DIRECTION('center_axis',(0.,0.,1.));
#1259=DIRECTION('ref_axis',(1.,0.,0.));
#1260=DIRECTION('center_axis',(2.22044604925031E-16,1.13748693791794E-46,
-1.));
#1261=DIRECTION('ref_axis',(0.528639948824237,-0.848846160683494,1.17381648584266E-16));
#1262=DIRECTION('center_axis',(-2.22044604925031E-16,-1.13748693791794E-46,
1.));
#1263=DIRECTION('ref_axis',(0.294527967098981,0.955642860380666,6.53983460938658E-17));
#1264=DIRECTION('center_axis',(2.22044604925031E-16,1.13748693791794E-46,
-1.));
#1265=DIRECTION('ref_axis',(-0.528639948824237,0.848846160683494,-1.17381648584266E-16));
#1266=DIRECTION('center_axis',(-2.22044604925031E-16,-1.13748693791794E-46,
1.));
#1267=DIRECTION('ref_axis',(-0.294527967098981,-0.955642860380666,-6.53983460938658E-17));
#1268=DIRECTION('center_axis',(6.76965274049132E-17,1.,1.50316486824206E-32));
#1269=DIRECTION('ref_axis',(-1.,6.76965274049132E-17,-2.22044604925031E-16));
#1270=DIRECTION('',(-1.,0.,0.));
#1271=DIRECTION('center_axis',(6.76965274049132E-17,1.,1.50316486824206E-32));
#1272=DIRECTION('ref_axis',(-1.,6.76965274049132E-17,1.01759041697051E-48));
#1273=DIRECTION('',(-1.,6.76965274049132E-17,-2.22044604925031E-16));
#1274=DIRECTION('center_axis',(-6.76965274049132E-17,-1.,-1.50316486824206E-32));
#1275=DIRECTION('ref_axis',(1.,-6.76965274049132E-17,-1.01759041697051E-48));
#1276=DIRECTION('center_axis',(0.,0.,1.));
#1277=DIRECTION('ref_axis',(0.,1.,0.));
#1278=DIRECTION('',(0.,1.,0.));
#1279=DIRECTION('center_axis',(0.,1.,0.));
#1280=DIRECTION('ref_axis',(0.377270245729614,0.,0.926103213301367));
#1281=DIRECTION('center_axis',(-0.707106781186548,-0.707106781186547,0.));
#1282=DIRECTION('ref_axis',(-0.707106781186547,0.707106781186548,-1.57009245868377E-16));
#1283=DIRECTION('center_axis',(0.,1.,0.));
#1284=DIRECTION('ref_axis',(1.,0.,0.));
#1285=DIRECTION('',(0.,-1.,0.));
#1286=DIRECTION('center_axis',(0.,1.,0.));
#1287=DIRECTION('ref_axis',(1.,0.,0.));
#1288=DIRECTION('center_axis',(-0.707106789089082,0.707106773284013,0.));
#1289=DIRECTION('ref_axis',(0.707106773284013,0.707106789089082,1.57009244113662E-16));
#1290=DIRECTION('center_axis',(0.,-1.,0.));
#1291=DIRECTION('ref_axis',(-0.377270579153563,0.,0.926103077473094));
#1292=DIRECTION('center_axis',(-0.707106789089082,-0.707106773284013,0.));
#1293=DIRECTION('ref_axis',(0.707106773284013,-0.707106789089082,0.));
#1294=DIRECTION('center_axis',(0.,-1.,0.));
#1295=DIRECTION('ref_axis',(1.,0.,0.));
#1296=DIRECTION('',(0.,1.,0.));
#1297=DIRECTION('center_axis',(0.,-1.,0.));
#1298=DIRECTION('ref_axis',(1.,0.,0.));
#1299=DIRECTION('center_axis',(-0.707106781186548,0.707106781186548,0.));
#1300=DIRECTION('ref_axis',(0.707106781186548,0.707106781186548,0.));
#1301=DIRECTION('center_axis',(-2.22044604925031E-16,-1.13748693791794E-46,
1.));
#1302=DIRECTION('ref_axis',(-6.76965274049132E-17,-1.,-1.50316486824206E-32));
#1303=DIRECTION('',(2.37904933848248E-16,0.,-1.));
#1304=DIRECTION('center_axis',(0.437997859898027,0.00214396759468723,0.898973457966197));
#1305=DIRECTION('ref_axis',(0.898647810886925,0.0259749562314668,-0.437901145964374));
#1306=DIRECTION('',(-2.22044604925031E-16,-1.13748693791794E-46,1.));
#1307=DIRECTION('center_axis',(-2.22044604925031E-16,-1.13748693791794E-46,
1.));
#1308=DIRECTION('ref_axis',(2.52572837737372E-62,-1.,-1.13748693791794E-46));
#1309=DIRECTION('center_axis',(-2.22044604925031E-16,-1.13748693791794E-46,
1.));
#1310=DIRECTION('ref_axis',(-6.76965274049132E-17,-1.,-1.50316486824206E-32));
#1311=DIRECTION('',(-2.37904933848248E-16,0.,1.));
#1312=DIRECTION('center_axis',(-2.22044604925031E-16,-1.13748693791794E-46,
1.));
#1313=DIRECTION('ref_axis',(-6.76965274049132E-17,-1.,-1.50316486824206E-32));
#1314=DIRECTION('',(2.22044604925031E-16,1.13748693791794E-46,-1.));
#1315=DIRECTION('center_axis',(0.438006656164186,-0.00214094356056861,0.89896917940302));
#1316=DIRECTION('ref_axis',(0.898911534345509,-0.0105290227769698,-0.438003645076116));
#1317=DIRECTION('center_axis',(-1.,0.,0.));
#1318=DIRECTION('ref_axis',(0.,0.,1.));
#1319=DIRECTION('center_axis',(1.,-6.76965274049132E-17,2.22044604925031E-16));
#1320=DIRECTION('ref_axis',(-2.22044604925031E-16,-1.14950264651645E-46,
1.));
#1321=DIRECTION('center_axis',(-2.22044604925031E-16,-1.13748693791794E-46,
1.));
#1322=DIRECTION('ref_axis',(-6.76965274049132E-17,-1.,-1.50316486824206E-32));
#1323=DIRECTION('center_axis',(-1.,6.76965274049132E-17,-2.22044604925031E-16));
#1324=DIRECTION('ref_axis',(-2.22044604925031E-16,-1.14950264651645E-46,
1.));
#1325=DIRECTION('center_axis',(-1.,6.76965274049132E-17,-2.22044604925031E-16));
#1326=DIRECTION('ref_axis',(-2.22044604925031E-16,1.50316486824205E-32,
1.));
#1327=DIRECTION('',(-1.,6.76965274049132E-17,-2.22044604925031E-16));
#1328=DIRECTION('center_axis',(-2.37904933848248E-16,0.,-1.));
#1329=DIRECTION('ref_axis',(-1.,-1.23259516440783E-32,2.37904933848248E-16));
#1330=DIRECTION('',(-2.37904933848248E-16,0.,-1.));
#1331=DIRECTION('center_axis',(0.917015590643629,0.,-0.398851358925246));
#1332=DIRECTION('ref_axis',(-0.398851358925246,-4.91622256328751E-33,-0.917015590643629));
#1333=DIRECTION('center_axis',(-2.37904933848248E-16,0.,-1.));
#1334=DIRECTION('ref_axis',(-1.,-1.23259516440783E-32,2.37904933848248E-16));
#1335=DIRECTION('center_axis',(0.917015590643629,0.,-0.398851358925246));
#1336=DIRECTION('ref_axis',(-0.398851358925246,-4.91622256328751E-33,-0.917015590643629));
#1337=DIRECTION('',(2.37904933848248E-16,0.,1.));
#1338=DIRECTION('center_axis',(0.917015590643629,0.,-0.398851358925246));
#1339=DIRECTION('ref_axis',(-0.398851358925246,0.,-0.917015590643629));
#1340=DIRECTION('center_axis',(-2.22044604925031E-16,-1.13748693791794E-46,
1.));
#1341=DIRECTION('ref_axis',(6.76965274049131E-17,1.,1.50316486824206E-32));
#1342=DIRECTION('',(2.22044604925031E-16,1.13748693791794E-46,-1.));
#1343=DIRECTION('center_axis',(-2.22044604925031E-16,-1.13748693791794E-46,
1.));
#1344=DIRECTION('ref_axis',(-2.52572837737372E-62,1.,1.13748693791794E-46));
#1345=DIRECTION('',(2.22044604925031E-16,1.13748693791794E-46,-1.));
#1346=DIRECTION('center_axis',(-0.438006652570396,0.00214094477836979,0.89896918115113));
#1347=DIRECTION('ref_axis',(0.898911535465053,-0.0105290828791152,0.438003641333705));
#1348=DIRECTION('',(-6.76965274049132E-17,-1.,-1.50316486824206E-32));
#1349=DIRECTION('center_axis',(-0.437997856555696,-0.00214396872649897,
0.898973459591948));
#1350=DIRECTION('ref_axis',(0.898647791086425,0.0259758375770803,0.437901134318761));
#1351=DIRECTION('center_axis',(-2.37904933848248E-16,0.,1.));
#1352=DIRECTION('ref_axis',(1.,-1.23259516440783E-32,2.37904933848248E-16));
#1353=DIRECTION('center_axis',(0.917015590643629,0.,0.398851358925246));
#1354=DIRECTION('ref_axis',(0.398851358925246,-4.91622256328751E-33,-0.917015590643629));
#1355=DIRECTION('center_axis',(-2.37904933848248E-16,0.,1.));
#1356=DIRECTION('ref_axis',(1.,-1.23259516440783E-32,2.37904933848248E-16));
#1357=DIRECTION('center_axis',(0.917015590643629,0.,0.398851358925246));
#1358=DIRECTION('ref_axis',(0.398851358925246,-4.91622256328751E-33,-0.917015590643629));
#1359=DIRECTION('center_axis',(0.917015590643629,0.,0.398851358925246));
#1360=DIRECTION('ref_axis',(0.398851358925246,0.,-0.917015590643629));
#1361=DIRECTION('',(-6.76965274049132E-17,-1.,-1.50316486824206E-32));
#1362=DIRECTION('center_axis',(-2.37904933848248E-16,0.,1.));
#1363=DIRECTION('ref_axis',(1.,-1.23259516440783E-32,2.37904933848248E-16));
#1364=DIRECTION('',(-2.22044604925031E-16,-1.13748693791794E-46,1.));
#1365=DIRECTION('',(-6.76965274049132E-17,-1.,-1.50316486824206E-32));
#1366=DIRECTION('center_axis',(-2.22044604925031E-16,-1.13748693791794E-46,
1.));
#1367=DIRECTION('ref_axis',(6.76965274049132E-17,1.,1.50316486824206E-32));
#1368=DIRECTION('',(-2.22044604925031E-16,-1.13748693791794E-46,1.));
#1369=DIRECTION('center_axis',(-2.22044604925031E-16,-1.13748693791794E-46,
1.));
#1370=DIRECTION('ref_axis',(6.76965274049132E-17,1.,1.50316486824206E-32));
#1371=DIRECTION('',(-6.76965274049132E-17,-1.,-1.50316486824206E-32));
#1372=DIRECTION('center_axis',(-2.22044604925031E-16,-1.13748693791794E-46,
1.));
#1373=DIRECTION('ref_axis',(6.76965274049132E-17,1.,1.50316486824206E-32));
#1374=DIRECTION('center_axis',(0.,0.,1.));
#1375=DIRECTION('ref_axis',(0.332896502555734,0.94296337075528,0.));
#1376=DIRECTION('center_axis',(-2.22044604925031E-16,-1.13748693791794E-46,
1.));
#1377=DIRECTION('ref_axis',(-1.,6.76965274049132E-17,-2.22044604925031E-16));
#1378=DIRECTION('center_axis',(-2.22044604925031E-16,-1.13748693791794E-46,
1.));
#1379=DIRECTION('ref_axis',(0.528639948824237,-0.848846160683494,1.17381648584266E-16));
#1380=DIRECTION('center_axis',(-2.22044604925031E-16,-1.13748693791794E-46,
1.));
#1381=DIRECTION('ref_axis',(-0.294527967098981,-0.955642860380666,-6.53983460938658E-17));
#1382=DIRECTION('center_axis',(-2.22044604925031E-16,-1.13748693791794E-46,
1.));
#1383=DIRECTION('ref_axis',(6.76965274049132E-17,1.,1.50316486824206E-32));
#1384=DIRECTION('center_axis',(0.,0.,1.));
#1385=DIRECTION('ref_axis',(0.365139827234408,-0.930952687609433,0.));
#1386=DIRECTION('center_axis',(-2.22044604925031E-16,-1.13748693791794E-46,
1.));
#1387=DIRECTION('ref_axis',(0.294527967098981,0.955642860380666,6.53983460938658E-17));
#1388=DIRECTION('center_axis',(-2.22044604925031E-16,-1.13748693791794E-46,
1.));
#1389=DIRECTION('ref_axis',(0.528639948824237,-0.848846160683494,1.17381648584266E-16));
#1390=DIRECTION('center_axis',(-2.22044604925031E-16,-1.13748693791794E-46,
1.));
#1391=DIRECTION('ref_axis',(-1.,6.76965274049132E-17,-2.22044604925031E-16));
#1392=DIRECTION('center_axis',(-2.22044604925031E-16,-1.13748693791794E-46,
1.));
#1393=DIRECTION('ref_axis',(6.76965274049132E-17,1.,1.50316486824206E-32));
#1394=DIRECTION('center_axis',(-2.22044604925031E-16,-1.13748693791794E-46,
1.));
#1395=DIRECTION('ref_axis',(-1.,6.76965274049132E-17,-2.22044604925031E-16));
#1396=DIRECTION('center_axis',(-2.22044604925031E-16,-1.13748693791794E-46,
1.));
#1397=DIRECTION('ref_axis',(-0.528639948824237,0.848846160683494,-1.17381648584266E-16));
#1398=DIRECTION('center_axis',(-2.22044604925031E-16,-1.13748693791794E-46,
1.));
#1399=DIRECTION('ref_axis',(0.294527967098981,0.955642860380666,6.53983460938658E-17));
#1400=DIRECTION('center_axis',(0.,0.,1.));
#1401=DIRECTION('ref_axis',(-0.332896502560666,-0.942963370753539,0.));
#1402=DIRECTION('center_axis',(-2.22044604925031E-16,-1.13748693791794E-46,
1.));
#1403=DIRECTION('ref_axis',(6.76965274049132E-17,1.,1.50316486824206E-32));
#1404=DIRECTION('center_axis',(-2.22044604925031E-16,-1.13748693791794E-46,
1.));
#1405=DIRECTION('ref_axis',(-1.,6.76965274049132E-17,-2.22044604925031E-16));
#1406=DIRECTION('center_axis',(0.,0.,1.));
#1407=DIRECTION('ref_axis',(-0.365139827234388,0.930952687609441,0.));
#1408=DIRECTION('center_axis',(-2.22044604925031E-16,-1.13748693791794E-46,
1.));
#1409=DIRECTION('ref_axis',(-0.294527967098981,-0.955642860380666,-6.53983460938658E-17));
#1410=DIRECTION('center_axis',(-2.22044604925031E-16,-1.13748693791794E-46,
1.));
#1411=DIRECTION('ref_axis',(-0.528639948824237,0.848846160683494,-1.17381648584266E-16));
#1412=DIRECTION('center_axis',(2.22044604925031E-16,1.13748693791794E-46,
-1.));
#1413=DIRECTION('ref_axis',(-0.528639948824237,0.848846160683494,-1.17381648584266E-16));
#1414=DIRECTION('',(2.22044604925031E-16,1.13748693791794E-46,-1.));
#1415=DIRECTION('',(2.22044604925031E-16,1.13748693791794E-46,-1.));
#1416=DIRECTION('center_axis',(-2.22044604925031E-16,-1.13748693791794E-46,
1.));
#1417=DIRECTION('ref_axis',(-0.528639948824237,0.848846160683494,-1.17381648584266E-16));
#1418=DIRECTION('center_axis',(-2.22044604925031E-16,-1.13748693791794E-46,
1.));
#1419=DIRECTION('ref_axis',(-0.528639948824237,0.848846160683494,-1.17381648584266E-16));
#1420=DIRECTION('center_axis',(2.22044604925031E-16,1.13748693791794E-46,
-1.));
#1421=DIRECTION('ref_axis',(0.528639948824237,-0.848846160683494,1.17381648584266E-16));
#1422=DIRECTION('',(2.22044604925031E-16,1.13748693791794E-46,-1.));
#1423=DIRECTION('',(2.22044604925031E-16,1.13748693791794E-46,-1.));
#1424=DIRECTION('center_axis',(-2.22044604925031E-16,-1.13748693791794E-46,
1.));
#1425=DIRECTION('ref_axis',(0.528639948824237,-0.848846160683494,1.17381648584266E-16));
#1426=DIRECTION('center_axis',(-2.22044604925031E-16,-1.13748693791794E-46,
1.));
#1427=DIRECTION('ref_axis',(0.528639948824237,-0.848846160683494,1.17381648584266E-16));
#1428=DIRECTION('center_axis',(-2.22044604925031E-16,-1.13748693791794E-46,
1.));
#1429=DIRECTION('ref_axis',(6.76965274049132E-17,1.,1.50316486824206E-32));
#1430=DIRECTION('center_axis',(-2.22044604925031E-16,-1.13748693791794E-46,
1.));
#1431=DIRECTION('ref_axis',(-1.,6.76965274049132E-17,-2.22044604925031E-16));
#1432=DIRECTION('center_axis',(2.22044604925031E-16,1.13748693791794E-46,
-1.));
#1433=DIRECTION('ref_axis',(6.76965274049132E-17,1.,1.50316486824206E-32));
#1434=DIRECTION('',(6.76965274049132E-17,1.,1.50316486824206E-32));
#1435=DIRECTION('center_axis',(-2.22044604925031E-16,-1.13748693791794E-46,
1.));
#1436=DIRECTION('ref_axis',(6.76965274049132E-17,1.,1.50316486824206E-32));
#1437=DIRECTION('',(6.76965274049132E-17,1.,1.50316486824206E-32));
#1438=DIRECTION('center_axis',(2.22044604925031E-16,1.13748693791794E-46,
-1.));
#1439=DIRECTION('ref_axis',(6.76965274049132E-17,1.,1.50316486824206E-32));
#1440=DIRECTION('center_axis',(-2.22044604925031E-16,-1.13748693791794E-46,
1.));
#1441=DIRECTION('ref_axis',(-1.,6.76965274049132E-17,-2.22044604925031E-16));
#1442=DIRECTION('center_axis',(-2.22044604925031E-16,-1.13748693791794E-46,
1.));
#1443=DIRECTION('ref_axis',(6.76965274049132E-17,1.,1.50316486824206E-32));
#1444=DIRECTION('center_axis',(-2.22044604925031E-16,-1.13748693791794E-46,
1.));
#1445=DIRECTION('ref_axis',(-1.,6.76965274049132E-17,-2.22044604925031E-16));
#1446=DIRECTION('center_axis',(2.22044604925031E-16,1.13748693791794E-46,
-1.));
#1447=DIRECTION('ref_axis',(6.76965274049132E-17,1.,1.50316486824206E-32));
#1448=DIRECTION('',(6.76965274049132E-17,1.,1.50316486824206E-32));
#1449=DIRECTION('center_axis',(-2.22044604925031E-16,-1.13748693791794E-46,
1.));
#1450=DIRECTION('ref_axis',(6.76965274049132E-17,1.,1.50316486824206E-32));
#1451=DIRECTION('',(6.76965274049132E-17,1.,1.50316486824206E-32));
#1452=DIRECTION('center_axis',(2.22044604925031E-16,1.13748693791794E-46,
-1.));
#1453=DIRECTION('ref_axis',(6.76965274049132E-17,1.,1.50316486824206E-32));
#1454=DIRECTION('center_axis',(-2.22044604925031E-16,-1.13748693791794E-46,
1.));
#1455=DIRECTION('ref_axis',(-1.,6.76965274049132E-17,-2.22044604925031E-16));
#1456=DIRECTION('center_axis',(1.,0.,0.));
#1457=DIRECTION('ref_axis',(0.,0.,1.));
#1458=DIRECTION('center_axis',(-6.76965274049132E-17,-1.,-1.50316486824206E-32));
#1459=DIRECTION('ref_axis',(1.,-6.76965274049132E-17,2.22044604925031E-16));
#1460=DIRECTION('center_axis',(0.235394821933898,-0.707583674522183,0.666269180854401));
#1461=DIRECTION('ref_axis',(0.855414149011098,-0.174586910479089,-0.487633104250506));
#1462=DIRECTION('center_axis',(1.19355314507911E-15,1.,-7.32552608509287E-20));
#1463=DIRECTION('ref_axis',(0.340052379396034,-4.05870586842105E-16,0.9404064968231));
#1464=DIRECTION('center_axis',(1.,0.,0.));
#1465=DIRECTION('ref_axis',(0.,0.,1.));
#1466=DIRECTION('center_axis',(0.235386749827941,0.707604989038673,0.666249395866906));
#1467=DIRECTION('ref_axis',(0.869069757850429,0.153644174965215,-0.470224652149432));
#1468=DIRECTION('center_axis',(6.76965274049132E-17,1.,1.50316486824206E-32));
#1469=DIRECTION('ref_axis',(-1.,6.76965274049132E-17,-2.22044604925031E-16));
#1470=DIRECTION('center_axis',(3.53442960550299E-25,-1.,-5.10798869102122E-15));
#1471=DIRECTION('ref_axis',(-0.340052379396031,-4.7689793953947E-15,0.940406496823101));
#1472=DIRECTION('center_axis',(-1.,0.,0.));
#1473=DIRECTION('ref_axis',(0.,0.,1.));
#1474=DIRECTION('center_axis',(-0.235386749827467,-0.707604989039887,0.666249395865785));
#1475=DIRECTION('ref_axis',(0.86906975878429,0.153644173484569,0.470224650907266));
#1476=DIRECTION('center_axis',(-6.76965274049132E-17,-1.,-1.50316486824206E-32));
#1477=DIRECTION('ref_axis',(1.,-6.76965274049132E-17,2.22044604925031E-16));
#1478=DIRECTION('center_axis',(-1.,0.,0.));
#1479=DIRECTION('ref_axis',(0.,0.,1.));
#1480=DIRECTION('center_axis',(-0.235394821935001,0.707583674519013,0.666269180857378));
#1481=DIRECTION('ref_axis',(0.855414146993192,-0.174586913475044,0.487633106717711));
#1482=DIRECTION('center_axis',(6.76965274049132E-17,1.,1.50316486824206E-32));
#1483=DIRECTION('ref_axis',(-1.,6.76965274049132E-17,-2.22044604925031E-16));
#1484=DIRECTION('center_axis',(-2.22044604925031E-16,-1.13748693791794E-46,
1.));
#1485=DIRECTION('ref_axis',(6.76965274049132E-17,1.,1.50316486824206E-32));
#1486=DIRECTION('',(-2.22044604925031E-16,-1.13748693791794E-46,1.));
#1487=DIRECTION('center_axis',(-2.22044604925031E-16,-1.13748693791794E-46,
1.));
#1488=DIRECTION('ref_axis',(-2.52572837737372E-62,1.,1.13748693791794E-46));
#1489=DIRECTION('center_axis',(-2.22044604925031E-16,-1.13748693791794E-46,
1.));
#1490=DIRECTION('ref_axis',(6.76965274049132E-17,1.,1.50316486824206E-32));
#1491=DIRECTION('',(2.22044604925031E-16,1.13748693791794E-46,-1.));
#1492=DIRECTION('center_axis',(-6.76965274049132E-17,-1.,-1.50316486824206E-32));
#1493=DIRECTION('ref_axis',(1.,-6.76965274049132E-17,2.22044604925031E-16));
#1494=DIRECTION('',(-2.22044604925031E-16,-1.13748693791794E-46,1.));
#1495=DIRECTION('center_axis',(-2.22044604925031E-16,-1.13748693791794E-46,
1.));
#1496=DIRECTION('ref_axis',(-1.90161207319648E-16,-1.,-4.22242701513583E-32));
#1497=DIRECTION('center_axis',(-2.22044604925031E-16,-1.13748693791794E-46,
1.));
#1498=DIRECTION('ref_axis',(-6.76965274049132E-17,-1.,-1.50316486824206E-32));
#1499=DIRECTION('',(-2.22044604925031E-16,-1.13748693791794E-46,1.));
#1500=DIRECTION('center_axis',(-2.22044604925031E-16,-1.13748693791794E-46,
1.));
#1501=DIRECTION('ref_axis',(2.52572837737372E-62,-1.,-1.13748693791794E-46));
#1502=DIRECTION('',(2.22044604925031E-16,1.13748693791794E-46,-1.));
#1503=DIRECTION('center_axis',(6.76965274049132E-17,1.,1.50316486824206E-32));
#1504=DIRECTION('ref_axis',(-1.,6.76965274049132E-17,-2.22044604925031E-16));
#1505=DIRECTION('',(-2.22044604925031E-16,-1.13748693791794E-46,1.));
#1506=DIRECTION('',(-1.,6.76965274049132E-17,-2.22044604925031E-16));
#1507=DIRECTION('center_axis',(-2.22044604925031E-16,-1.13748693791794E-46,
1.));
#1508=DIRECTION('ref_axis',(6.76965274049131E-17,1.,1.50316486824206E-32));
#1509=DIRECTION('',(-2.22044604925031E-16,-1.13748693791794E-46,1.));
#1510=DIRECTION('center_axis',(-2.22044604925031E-16,-1.13748693791794E-46,
1.));
#1511=DIRECTION('ref_axis',(-2.52572837737372E-62,1.,1.13748693791794E-46));
#1512=DIRECTION('center_axis',(-2.22044604925031E-16,-1.13748693791794E-46,
1.));
#1513=DIRECTION('ref_axis',(6.76965274049132E-17,1.,1.50316486824206E-32));
#1514=DIRECTION('center_axis',(-1.,6.76965274049132E-17,-2.22044604925031E-16));
#1515=DIRECTION('ref_axis',(-2.22044604925031E-16,-1.14950264651645E-46,
1.));
#1516=DIRECTION('',(-2.22044604925031E-16,-1.13748693791794E-46,1.));
#1517=DIRECTION('',(2.22044604925031E-16,1.13748693791794E-46,-1.));
#1518=DIRECTION('center_axis',(-2.22044604925031E-16,-1.13748693791794E-46,
1.));
#1519=DIRECTION('ref_axis',(6.76965274049132E-17,1.,1.50316486824206E-32));
#1520=DIRECTION('',(-2.22044604925031E-16,-1.13748693791794E-46,1.));
#1521=DIRECTION('center_axis',(-1.,6.76965274049132E-17,-2.22044604925031E-16));
#1522=DIRECTION('ref_axis',(-2.22044604925031E-16,-1.14950264651645E-46,
1.));
#1523=DIRECTION('',(-2.22044604925031E-16,-1.13748693791794E-46,1.));
#1524=DIRECTION('',(2.22044604925031E-16,1.13748693791794E-46,-1.));
#1525=DIRECTION('center_axis',(-2.22044604925031E-16,-1.13748693791794E-46,
1.));
#1526=DIRECTION('ref_axis',(6.76965274049132E-17,1.,1.50316486824206E-32));
#1527=DIRECTION('center_axis',(-2.22044604925031E-16,-1.13748693791794E-46,
1.));
#1528=DIRECTION('ref_axis',(-6.76965274049132E-17,-1.,-1.50316486824206E-32));
#1529=DIRECTION('center_axis',(-2.22044604925031E-16,-1.13748693791794E-46,
1.));
#1530=DIRECTION('ref_axis',(6.76965274049132E-17,1.,1.50316486824206E-32));
#1531=DIRECTION('center_axis',(-1.,0.,0.));
#1532=DIRECTION('ref_axis',(0.,0.,1.));
#1533=DIRECTION('center_axis',(1.,-6.76965274049132E-17,2.22044604925031E-16));
#1534=DIRECTION('ref_axis',(-2.22044604925031E-16,-1.14950264651645E-46,
1.));
#1535=DIRECTION('center_axis',(-1.,6.76965274049132E-17,-2.22044604925031E-16));
#1536=DIRECTION('ref_axis',(-2.22044604925031E-16,-1.14950264651645E-46,
1.));
#1537=DIRECTION('center_axis',(-1.,6.76965274049132E-17,-2.22044604925031E-16));
#1538=DIRECTION('ref_axis',(-2.22044604925031E-16,1.50316486824205E-32,
1.));
#1539=DIRECTION('center_axis',(-2.22044604925031E-16,-1.13748693791794E-46,
1.));
#1540=DIRECTION('ref_axis',(6.76965274049132E-17,1.,1.50316486824206E-32));
#1541=DIRECTION('center_axis',(1.,0.,0.));
#1542=DIRECTION('ref_axis',(0.,-1.,0.));
#1543=DIRECTION('center_axis',(-2.37904933848248E-16,0.,1.));
#1544=DIRECTION('ref_axis',(1.,-1.23259516440783E-32,2.37904933848248E-16));
#1545=DIRECTION('center_axis',(1.,0.,0.));
#1546=DIRECTION('ref_axis',(0.,-1.,0.));
#1547=DIRECTION('',(0.,0.,1.));
#1548=DIRECTION('',(1.,3.88578058618804E-16,0.));
#1549=CARTESIAN_POINT('',(0.,0.,0.));
#1550=CARTESIAN_POINT('',(0.,0.,0.));
#1551=CARTESIAN_POINT('Origin',(-5.55111512312578E-16,0.,9.00000005140901));
#1552=CARTESIAN_POINT('',(-4.39999990388751,2.79999993816767,9.00000005140901));
#1553=CARTESIAN_POINT('',(4.39999990388751,2.79999993816767,9.00000005140901));
#1554=CARTESIAN_POINT('',(-2.80000002570451,2.8,9.00000005140901));
#1555=CARTESIAN_POINT('',(-4.39999990388751,-2.79999993816767,9.00000005140901));
#1556=CARTESIAN_POINT('',(-4.39999990388751,1.39999996870756,9.00000005140901));
#1557=CARTESIAN_POINT('',(4.39999990388751,-2.79999993816767,9.00000005140901));
#1558=CARTESIAN_POINT('',(2.7999999742955,-2.8,9.00000005140901));
#1559=CARTESIAN_POINT('',(4.39999990388751,-1.39999996870756,9.00000005140901));
#1560=CARTESIAN_POINT('Origin',(-4.39999990388751,2.79999993741512,0.800000051409009));
#1561=CARTESIAN_POINT('',(-4.39999990390907,2.79999996909389,9.60441449087762));
#1562=CARTESIAN_POINT('',(-4.39999990388751,2.79999993741512,0.800000051409009));
#1563=CARTESIAN_POINT('',(-4.39999990390362,-2.79999996909389,9.60441449119191));
#1564=CARTESIAN_POINT('',(-4.39999990388751,-2.8,9.60441449122675));
#1565=CARTESIAN_POINT('',(-4.39999990388751,-2.79999993741512,0.800000051409009));
#1566=CARTESIAN_POINT('Origin',(-5.60000005140901,2.8,7.80000005140901));
#1567=CARTESIAN_POINT('',(4.39999990388751,2.79999993816767,9.6044144894038));
#1568=CARTESIAN_POINT('',(4.39999990388751,2.79999993741512,0.800000051409011));
#1569=CARTESIAN_POINT('',(4.39817005071278,2.79999996909389,9.6044144894038));
#1570=CARTESIAN_POINT('',(4.29999990388751,2.79999993741512,9.6044144894038));
#1571=CARTESIAN_POINT('',(4.2999999038875,2.79999996909389,10.100000051409));
#1572=CARTESIAN_POINT('Origin',(5.59999987483024,2.8,10.1));
#1573=CARTESIAN_POINT('',(-4.29999991624996,2.79999996909389,10.100000051409));
#1574=CARTESIAN_POINT('',(-5.1409008905028E-8,2.8,10.100000051409));
#1575=CARTESIAN_POINT('',(-4.39817005025197,2.8,9.60441449052132));
#1576=CARTESIAN_POINT('Origin',(-5.59999987483025,2.8,10.1));
#1577=CARTESIAN_POINT('',(-4.29999992378134,2.8,9.60441449052132));
#1578=CARTESIAN_POINT('Origin',(4.29999990388751,2.79999993741512,9.6044144894038));
#1579=CARTESIAN_POINT('',(4.39817005100367,-2.8,9.60441448869836));
#1580=CARTESIAN_POINT('',(4.39817005071278,0.,9.6044144894038));
#1581=CARTESIAN_POINT('',(4.39999990390907,-2.79999996909389,9.60441448905467));
#1582=CARTESIAN_POINT('',(4.39999990388751,2.79999993741512,9.6044144894038));
#1583=CARTESIAN_POINT('',(4.29999992378136,-2.8,9.60441448869836));
#1584=CARTESIAN_POINT('Origin',(4.39999990388751,-2.79999993741512,0.800000051409011));
#1585=CARTESIAN_POINT('',(4.39999990388751,-2.79999993741512,0.800000051409011));
#1586=CARTESIAN_POINT('Origin',(0.,0.,7.00000005140901));
#1587=CARTESIAN_POINT('',(4.12339154942004,6.62100005333126,7.00000005140902));
#1588=CARTESIAN_POINT('',(4.12339154942004,-6.62100005333126,7.00000005140902));
#1589=CARTESIAN_POINT('Origin',(-5.14090078729268E-8,4.96044397353818E-32,
7.00000005140902));
#1590=CARTESIAN_POINT('',(-4.12339165223806,-6.62100005333126,7.00000005140902));
#1591=CARTESIAN_POINT('Origin',(-5.14090092268574E-8,-20.0000002980232,
7.00000005140902));
#1592=CARTESIAN_POINT('',(-4.12339165223806,6.62100005333126,7.00000005140902));
#1593=CARTESIAN_POINT('Origin',(-5.14090078729268E-8,4.96044397353818E-32,
7.00000005140902));
#1594=CARTESIAN_POINT('Origin',(-5.14090065189962E-8,20.0000002980232,7.00000005140902));
#1595=CARTESIAN_POINT('Origin',(5.59999994859099,-2.8,7.80000005140902));
#1596=CARTESIAN_POINT('',(-4.39817004998969,-2.8,9.60441449115736));
#1597=CARTESIAN_POINT('',(-4.2999999058443,-2.8,9.60441449115736));
#1598=CARTESIAN_POINT('',(-4.29999990388751,-2.79999996945262,10.1000000342727));
#1599=CARTESIAN_POINT('Origin',(-5.59999987483025,-2.8,10.1));
#1600=CARTESIAN_POINT('',(4.2999999038875,-2.79999995436749,10.1));
#1601=CARTESIAN_POINT('',(-5.14090088170225E-8,-2.8,10.1));
#1602=CARTESIAN_POINT('Origin',(5.59999987483024,-2.8,10.1));
#1603=CARTESIAN_POINT('Origin',(-4.29999990388751,-2.8,9.60441449122675));
#1604=CARTESIAN_POINT('',(-4.39817004996108,0.,9.60441449122675));
#1605=CARTESIAN_POINT('Origin',(-5.59999987483025,-8.37094265777496E-46,
10.1));
#1606=CARTESIAN_POINT('',(-5.59999987483025,4.09999990835786,11.4000000052154));
#1607=CARTESIAN_POINT('Origin',(-5.59999987483025,4.09999990835786,10.100000051409));
#1608=CARTESIAN_POINT('',(-6.6355106385052,4.09999990835786,10.8859499874448));
#1609=CARTESIAN_POINT('Origin',(-5.59999987483025,4.09999990835786,10.1));
#1610=CARTESIAN_POINT('',(-6.80601639937357,3.81026778878218,10.5853081689297));
#1611=CARTESIAN_POINT('Ctrl Pts',(-6.6355106385052,4.09999990835787,10.8859499874448));
#1612=CARTESIAN_POINT('Ctrl Pts',(-6.69941224676209,3.99658044308991,10.8017578578905));
#1613=CARTESIAN_POINT('Ctrl Pts',(-6.75962821380713,3.89312788894719,10.7005853281106));
#1614=CARTESIAN_POINT('Ctrl Pts',(-6.80601643046353,3.81026784465892,10.5853081412768));
#1615=CARTESIAN_POINT('',(-6.80601639937356,-3.8102677887822,10.5853081689297));
#1616=CARTESIAN_POINT('',(-6.80601641789393,-8.37094265777496E-46,10.5853081725129));
#1617=CARTESIAN_POINT('',(-6.6355106385052,-4.09999990835786,10.8859499874448));
#1618=CARTESIAN_POINT('Ctrl Pts',(-6.80601643046352,-3.81026784465894,10.5853081412768));
#1619=CARTESIAN_POINT('Ctrl Pts',(-6.7596285982543,-3.89312720223594,10.7005843727389));
#1620=CARTESIAN_POINT('Ctrl Pts',(-6.6994126214013,-3.99657983676735,10.801757364293));
#1621=CARTESIAN_POINT('Ctrl Pts',(-6.6355106385052,-4.09999990835787,10.8859499874448));
#1622=CARTESIAN_POINT('',(-5.59999987483025,-4.09999990835786,11.3999999903142));
#1623=CARTESIAN_POINT('Origin',(-5.59999987483025,-4.09999990835786,10.1));
#1624=CARTESIAN_POINT('Origin',(-5.59999987483025,-4.09999990835786,10.1));
#1625=CARTESIAN_POINT('Origin',(5.59999987483024,-8.37094265777496E-46,
10.1));
#1626=CARTESIAN_POINT('',(5.59999992798385,-4.09999992464796,11.3999999806285));
#1627=CARTESIAN_POINT('Origin',(5.59999987483024,-4.09999990835786,10.1));
#1628=CARTESIAN_POINT('',(6.63551053982592,-4.09999989255024,10.8859501658721));
#1629=CARTESIAN_POINT('Origin',(5.59999987483024,-4.09999990835786,10.1));
#1630=CARTESIAN_POINT('',(6.80601605092452,-3.81026833449287,10.5853090382568));
#1631=CARTESIAN_POINT('Ctrl Pts',(6.63551053066749,-4.09999991648182,10.8859501295239));
#1632=CARTESIAN_POINT('Ctrl Pts',(6.69941200958861,-3.99658066081626,10.8017581943605));
#1633=CARTESIAN_POINT('Ctrl Pts',(6.7596278707934,-3.89312830447821,10.7005859283251));
#1634=CARTESIAN_POINT('Ctrl Pts',(6.80601606276586,-3.81026831779498,10.5853090550241));
#1635=CARTESIAN_POINT('',(6.80601605092452,3.81026833449287,10.5853090382568));
#1636=CARTESIAN_POINT('',(6.80601604518269,-8.37094265777496E-46,10.5853090294287));
#1637=CARTESIAN_POINT('',(6.6355105650844,4.09999988550902,10.8859501732897));
#1638=CARTESIAN_POINT('Ctrl Pts',(6.80601606276586,3.81026831779498,10.5853090550241));
#1639=CARTESIAN_POINT('Ctrl Pts',(6.75962825647612,3.89312761556011,10.7005849698851));
#1640=CARTESIAN_POINT('Ctrl Pts',(6.69941238742212,3.99658004904083,10.8017576954379));
#1641=CARTESIAN_POINT('Ctrl Pts',(6.63551053568719,4.09999990835786,10.8859501229103));
#1642=CARTESIAN_POINT('',(5.59999992688772,4.09999992358556,11.3999999880791));
#1643=CARTESIAN_POINT('Origin',(5.59999987483024,4.09999990835786,10.1));
#1644=CARTESIAN_POINT('Origin',(5.59999987483024,4.09999990835786,10.1));
#1645=CARTESIAN_POINT('Origin',(5.59999994859099,4.1,7.80000005140902));
#1646=CARTESIAN_POINT('',(6.84767398479748,3.73488423523097,10.100000051409));
#1647=CARTESIAN_POINT('',(6.84767398042877,3.73488425188424,8.81130999480926));
#1648=CARTESIAN_POINT('',(6.8476739800833,3.73488424966905,7.00000005140902));
#1649=CARTESIAN_POINT('',(6.8577219194383,3.77116045656447,8.80632792234199));
#1650=CARTESIAN_POINT('Origin',(5.55937808368002,4.09090058690012,9.43814447283611));
#1651=CARTESIAN_POINT('',(6.85772192372566,3.77116044435971,10.100000051409));
#1652=CARTESIAN_POINT('',(6.85772191925335,3.77116045780169,7.80000005140902));
#1653=CARTESIAN_POINT('Origin',(5.59999994859099,4.1,10.100000051409));
#1654=CARTESIAN_POINT('Origin',(5.59999994859099,-4.1,7.80000005140902));
#1655=CARTESIAN_POINT('',(6.84767398008331,-3.73488424966886,8.81130999507));
#1656=CARTESIAN_POINT('',(6.84767398479748,-3.73488423523097,10.100000051409));
#1657=CARTESIAN_POINT('',(6.8476739800833,-3.73488424966905,7.00000005140902));
#1658=CARTESIAN_POINT('',(6.85772192372566,-3.77116044435971,10.100000051409));
#1659=CARTESIAN_POINT('Origin',(5.59999994859099,-4.1,10.100000051409));
#1660=CARTESIAN_POINT('',(6.85772191936596,-3.77116045704843,8.80632792246408));
#1661=CARTESIAN_POINT('',(6.85772191925335,-3.77116045780169,7.80000005140902));
#1662=CARTESIAN_POINT('Origin',(5.54116741586679,-4.09605371136313,9.44702180934513));
#1663=CARTESIAN_POINT('Origin',(5.59999994859099,-4.09999990835786,10.1));
#1664=CARTESIAN_POINT('Ctrl Pts',(6.84767399753682,-3.73488421766913,10.100000051409));
#1665=CARTESIAN_POINT('Ctrl Pts',(6.84767399453492,-3.73488422317293,10.2119439467349));
#1666=CARTESIAN_POINT('Ctrl Pts',(6.83731981987141,-3.75406518928255,10.3315292289225));
#1667=CARTESIAN_POINT('Ctrl Pts',(6.79439075906962,-3.83121423133536,10.5532349603068));
#1668=CARTESIAN_POINT('Ctrl Pts',(6.7617212025318,-3.88906858055108,10.6553765738601));
#1669=CARTESIAN_POINT('Ctrl Pts',(6.69921211821064,-3.99535020679011,10.7897390572067));
#1670=CARTESIAN_POINT('Ctrl Pts',(6.66841008582958,-4.04675470791461,10.8426042203508));
#1671=CARTESIAN_POINT('Ctrl Pts',(6.63551056640183,-4.09999985864875,10.8859502276869));
#1672=CARTESIAN_POINT('',(5.59999994859099,-5.39999997708946,10.1000000385567));
#1673=CARTESIAN_POINT('Origin',(5.59999994859099,-4.09999990835786,10.1));
#1674=CARTESIAN_POINT('',(5.66642189432205,-5.39830198559728,10.100000051409));
#1675=CARTESIAN_POINT('Origin',(5.59999994859099,-4.1,10.100000051409));
#1676=CARTESIAN_POINT('Ctrl Pts',(5.66642193979702,-5.398301922176,10.1));
#1677=CARTESIAN_POINT('Ctrl Pts',(5.66642194412774,-5.39830191763017,10.2092064690212));
#1678=CARTESIAN_POINT('Ctrl Pts',(5.68117644518401,-5.38294472798616,10.3258562312332));
#1679=CARTESIAN_POINT('Ctrl Pts',(5.740137195432,-5.32002680685634,10.5420904771482));
#1680=CARTESIAN_POINT('Ctrl Pts',(5.7842110904881,-5.27241516120114,10.6416962091223));
#1681=CARTESIAN_POINT('Ctrl Pts',(5.87897557279832,-5.16645993327391,10.7964331404551));
#1682=CARTESIAN_POINT('Ctrl Pts',(5.94169559190502,-5.09451120165843,10.8709571178787));
#1683=CARTESIAN_POINT('Ctrl Pts',(6.09324294454761,-4.91367496553645,11.0017520119819));
#1684=CARTESIAN_POINT('Ctrl Pts',(6.21495052976602,-4.75950664899134,11.0515246106222));
#1685=CARTESIAN_POINT('Ctrl Pts',(6.41445045478196,-4.48701894043996,11.0515246106222));
#1686=CARTESIAN_POINT('Ctrl Pts',(6.52465522048557,-4.32442891693832,11.0017520119819));
#1687=CARTESIAN_POINT('Ctrl Pts',(6.65126900037816,-4.12533774403241,10.8709571178787));
#1688=CARTESIAN_POINT('Ctrl Pts',(6.70091212668304,-4.04381485897244,10.7964331404551));
#1689=CARTESIAN_POINT('Ctrl Pts',(6.773294122183,-3.92147245356828,10.6416962091223));
#1690=CARTESIAN_POINT('Ctrl Pts',(6.80536909701248,-3.86507588437208,10.5420904771482));
#1691=CARTESIAN_POINT('Ctrl Pts',(6.84753874502943,-3.78986447795503,10.3258562312332));
#1692=CARTESIAN_POINT('Ctrl Pts',(6.85772193549276,-3.7711604282709,10.2092064690212));
#1693=CARTESIAN_POINT('Ctrl Pts',(6.85772193549276,-3.7711604282709,10.1));
#1694=CARTESIAN_POINT('Origin',(-5.14090088388208E-8,-4.09999990835786,
10.1));
#1695=CARTESIAN_POINT('',(-5.59999996380939,-5.39999997708946,10.1000000004016));
#1696=CARTESIAN_POINT('Origin',(-5.59999987483025,-4.09999990835786,10.1));
#1697=CARTESIAN_POINT('',(-5.1409008905028E-8,-5.4,10.1));
#1698=CARTESIAN_POINT('Origin',(5.14090047643023E-8,4.96044397353818E-32,
7.00000005140902));
#1699=CARTESIAN_POINT('',(-6.84767404734442,-3.73488412919864,8.8113100125935));
#1700=CARTESIAN_POINT('',(-7.79999992474914,-3.08395295882552E-17,8.29999991666058));
#1701=CARTESIAN_POINT('Ctrl Pts',(-6.84767404622037,-3.73488412841092,8.81131001323988));
#1702=CARTESIAN_POINT('Ctrl Pts',(-6.91317372360319,-3.61479460788054,8.77886473791527));
#1703=CARTESIAN_POINT('Ctrl Pts',(-6.97561244374808,-3.49289920675287,8.74732270774005));
#1704=CARTESIAN_POINT('Ctrl Pts',(-7.03486356248162,-3.36928915912223,8.71694266311201));
#1705=CARTESIAN_POINT('Ctrl Pts',(-7.09651884652944,-3.2406635270543,8.68532992193575));
#1706=CARTESIAN_POINT('Ctrl Pts',(-7.15472265615525,-3.11018127896277,8.6549752867249));
#1707=CARTESIAN_POINT('Ctrl Pts',(-7.20936171799214,-2.97794521136692,8.62612173452273));
#1708=CARTESIAN_POINT('Ctrl Pts',(-7.26508706166627,-2.84308015210052,8.59669454345044));
#1709=CARTESIAN_POINT('Ctrl Pts',(-7.3171046207416,-2.70639084458077,8.56882852672613));
#1710=CARTESIAN_POINT('Ctrl Pts',(-7.36532277121515,-2.56798633913532,8.5427343417173));
#1711=CARTESIAN_POINT('Ctrl Pts',(-7.41471125486385,-2.42622253054942,8.51600680826822));
#1712=CARTESIAN_POINT('Ctrl Pts',(-7.46011371251132,-2.28265925229033,8.49113806747767));
#1713=CARTESIAN_POINT('Ctrl Pts',(-7.50146004986608,-2.13741368946163,8.46830767987627));
#1714=CARTESIAN_POINT('Ctrl Pts',(-7.51984253582194,-2.07283784817387,8.45815734235426));
#1715=CARTESIAN_POINT('Ctrl Pts',(-7.5374236242019,-2.00792947456827,8.44840931952328));
#1716=CARTESIAN_POINT('Ctrl Pts',(-7.5541988546029,-1.94269886714558,8.4390765865866));
#1717=CARTESIAN_POINT('Ctrl Pts',(-7.59253011151186,-1.79364749129687,8.41775137224932));
#1718=CARTESIAN_POINT('Ctrl Pts',(-7.62648706118323,-1.64353184377866,8.3986892335285));
#1719=CARTESIAN_POINT('Ctrl Pts',(-7.65597636712452,-1.49250201309578,8.38205030997143));
#1720=CARTESIAN_POINT('Ctrl Pts',(-7.68560249379595,-1.3407714534182,8.3653341872536));
#1721=CARTESIAN_POINT('Ctrl Pts',(-7.71071943199915,-1.18811820787523,8.35106380410702));
#1722=CARTESIAN_POINT('Ctrl Pts',(-7.73125976593963,-1.03469446376404,8.33935660744764));
#1723=CARTESIAN_POINT('Ctrl Pts',(-7.75182953136154,-0.881050884469646,
8.32763263598111));
#1724=CARTESIAN_POINT('Ctrl Pts',(-7.76780957620681,-0.726634596987568,
8.3184791878325));
#1725=CARTESIAN_POINT('Ctrl Pts',(-7.77915929813608,-0.571598443743337,
8.31196948523432));
#1726=CARTESIAN_POINT('Ctrl Pts',(-7.79052347897988,-0.416364783062292,
8.30545148963707));
#1727=CARTESIAN_POINT('Ctrl Pts',(-7.79724553491859,-0.26050967626408,8.30158397477835));
#1728=CARTESIAN_POINT('Ctrl Pts',(-7.79931178085975,-0.104186550656961,
8.30039576405934));
#1729=CARTESIAN_POINT('Ctrl Pts',(-7.7997705219136,-0.0694802100642333,
8.30013196146616));
#1730=CARTESIAN_POINT('Ctrl Pts',(-7.79999987706542,-0.0347508001672989,
8.30000005140901));
#1731=CARTESIAN_POINT('Ctrl Pts',(-7.79999987706542,0.,8.30000005140901));
#1732=CARTESIAN_POINT('',(-6.84767404531748,-3.7348841929031,9.73488495926159));
#1733=CARTESIAN_POINT('',(-6.84767404699895,-3.73488412698345,7.00000005140901));
#1734=CARTESIAN_POINT('Ctrl Pts',(-6.8476740083843,-3.73488419778097,9.73488497268671));
#1735=CARTESIAN_POINT('Ctrl Pts',(-6.85872139036439,-3.71462952132846,9.77263618231434));
#1736=CARTESIAN_POINT('Ctrl Pts',(-6.86826003060426,-3.69692792634117,9.81158530356416));
#1737=CARTESIAN_POINT('Ctrl Pts',(-6.87605533699943,-3.68237183015776,9.85164102945424));
#1738=CARTESIAN_POINT('Ctrl Pts',(-6.88482006159185,-3.66600554925477,9.89667805404037));
#1739=CARTESIAN_POINT('Ctrl Pts',(-6.89138277930453,-3.65361693023136,9.94311410861439));
#1740=CARTESIAN_POINT('Ctrl Pts',(-6.89540362038803,-3.64601264437852,9.99080766213878));
#1741=CARTESIAN_POINT('Ctrl Pts',(-6.89841436437471,-3.64031867204066,10.0265198617743));
#1742=CARTESIAN_POINT('Ctrl Pts',(-6.89999976531333,-3.63730704357384,10.0629371139295));
#1743=CARTESIAN_POINT('Ctrl Pts',(-6.89999976531333,-3.63730704357384,10.1));
#1744=CARTESIAN_POINT('Ctrl Pts',(-6.89999976531333,-3.63730704357384,10.1467402208369));
#1745=CARTESIAN_POINT('Ctrl Pts',(-6.8974797771476,-3.64209745289233,10.1924536333356));
#1746=CARTESIAN_POINT('Ctrl Pts',(-6.89275608164819,-3.65101532319471,10.2370210647293));
#1747=CARTESIAN_POINT('Ctrl Pts',(-6.88873175696064,-3.65861285051685,10.2749900266238));
#1748=CARTESIAN_POINT('Ctrl Pts',(-6.88310645263633,-3.66920535379265,10.3121272253323));
#1749=CARTESIAN_POINT('Ctrl Pts',(-6.87605533699944,-3.68237183015776,10.3483589705457));
#1750=CARTESIAN_POINT('Ctrl Pts',(-6.86072772138161,-3.71099293058473,10.4271190267401));
#1751=CARTESIAN_POINT('Ctrl Pts',(-6.83865940311491,-3.75177476165993,10.501600728103));
#1752=CARTESIAN_POINT('Ctrl Pts',(-6.81163368192424,-3.80021655737101,10.57110851985));
#1753=CARTESIAN_POINT('Ctrl Pts',(-6.80978426988592,-3.80353150462121,10.5758650458982));
#1754=CARTESIAN_POINT('Ctrl Pts',(-6.80791161792179,-3.8068824194384,10.5805983049554));
#1755=CARTESIAN_POINT('Ctrl Pts',(-6.8060163521808,-3.81026780083326,10.5853081412769));
#1756=CARTESIAN_POINT('Origin',(5.14090093399995E-8,4.96044397353818E-32,
26.2333010221445));
#1757=CARTESIAN_POINT('Origin',(5.14090047643023E-8,4.96044397353818E-32,
7.00000005140902));
#1758=CARTESIAN_POINT('',(-6.84767404699896,3.73488412698326,8.81131001285425));
#1759=CARTESIAN_POINT('Ctrl Pts',(-7.79999987706542,-8.88178419700125E-16,
8.30000005140901));
#1760=CARTESIAN_POINT('Ctrl Pts',(-7.79999987706542,0.156538829368115,8.30000005140901));
#1761=CARTESIAN_POINT('Ctrl Pts',(-7.79534386097668,0.312643323075654,8.30268018694494));
#1762=CARTESIAN_POINT('Ctrl Pts',(-7.78603951005672,0.468160016228311,8.30802153103408));
#1763=CARTESIAN_POINT('Ctrl Pts',(-7.77675008767824,0.623427187686928,8.31335430510287));
#1764=CARTESIAN_POINT('Ctrl Pts',(-7.76282723370045,0.778108443292867,8.32133975660463));
#1765=CARTESIAN_POINT('Ctrl Pts',(-7.74430551178953,0.932051055656192,8.3319146234759));
#1766=CARTESIAN_POINT('Ctrl Pts',(-7.7258111144824,1.08576656057725,8.34247388952729));
#1767=CARTESIAN_POINT('Ctrl Pts',(-7.70273140220526,1.23874560004956,8.35561494662946));
#1768=CARTESIAN_POINT('Ctrl Pts',(-7.67512769681488,1.39083612163044,8.37123040009245));
#1769=CARTESIAN_POINT('Ctrl Pts',(-7.64763294192704,1.54232634921005,8.38678422010883));
#1770=CARTESIAN_POINT('Ctrl Pts',(-7.61564982828764,1.6929350589316,8.40479295415191));
#1771=CARTESIAN_POINT('Ctrl Pts',(-7.57926574742352,1.84251199168667,8.42510625674774));
#1772=CARTESIAN_POINT('Ctrl Pts',(-7.57101359117449,1.87643705426982,8.42971345151461));
#1773=CARTESIAN_POINT('Ctrl Pts',(-7.56253515310195,1.91030904088823,8.43443901524286));
#1774=CARTESIAN_POINT('Ctrl Pts',(-7.55383164678012,1.94412619843294,8.43928087372188));
#1775=CARTESIAN_POINT('Ctrl Pts',(-7.51593721945616,2.0913636187893,8.4603619699447));
#1776=CARTESIAN_POINT('Ctrl Pts',(-7.47393503966126,2.23695850045833,8.48356160254802));
#1777=CARTESIAN_POINT('Ctrl Pts',(-7.4278839207884,2.38079240491528,8.50871809229452));
#1778=CARTESIAN_POINT('Ctrl Pts',(-7.3831126227309,2.52062897707318,8.53317545029338));
#1779=CARTESIAN_POINT('Ctrl Pts',(-7.33451428960284,2.65880109163548,8.55948244159057));
#1780=CARTESIAN_POINT('Ctrl Pts',(-7.28216836446049,2.79519991287374,8.58744858003621));
#1781=CARTESIAN_POINT('Ctrl Pts',(-7.23083541723054,2.92895919736075,8.61487352868602));
#1782=CARTESIAN_POINT('Ctrl Pts',(-7.17589843081188,3.0610131566129,8.64389417609964));
#1783=CARTESIAN_POINT('Ctrl Pts',(-7.11745793052533,3.19125915185811,8.67428862412641));
#1784=CARTESIAN_POINT('Ctrl Pts',(-7.06099499282319,3.31709776513871,8.7036545572894));
#1785=CARTESIAN_POINT('Ctrl Pts',(-7.00126158426155,3.44124870321169,8.7343029797243));
#1786=CARTESIAN_POINT('Ctrl Pts',(-6.9383734409611,3.56361939824704,8.76599238474437));
#1787=CARTESIAN_POINT('Ctrl Pts',(-6.90883139962051,3.6211036860935,8.78087865207603));
#1788=CARTESIAN_POINT('Ctrl Pts',(-6.87859357399031,3.678195127562,8.79599402037338));
#1789=CARTESIAN_POINT('Ctrl Pts',(-6.84767404699902,3.73488412698332,8.81131001285418));
#1790=CARTESIAN_POINT('Origin',(5.14090093399995E-8,4.96044397353818E-32,
26.2333010221445));
#1791=CARTESIAN_POINT('',(-6.84767404531748,3.7348841929031,9.7348849592616));
#1792=CARTESIAN_POINT('Ctrl Pts',(-6.80601635218081,3.81026780083324,10.5853081412768));
#1793=CARTESIAN_POINT('Ctrl Pts',(-6.80791161792179,3.80688241943839,10.5805983049553));
#1794=CARTESIAN_POINT('Ctrl Pts',(-6.80978426988593,3.8035315046212,10.5758650458982));
#1795=CARTESIAN_POINT('Ctrl Pts',(-6.81163368192424,3.80021655737101,10.57110851985));
#1796=CARTESIAN_POINT('Ctrl Pts',(-6.83865940311491,3.75177476165993,10.501600728103));
#1797=CARTESIAN_POINT('Ctrl Pts',(-6.86072772138161,3.71099293058473,10.4271190267401));
#1798=CARTESIAN_POINT('Ctrl Pts',(-6.87605533699944,3.68237183015776,10.3483589705457));
#1799=CARTESIAN_POINT('Ctrl Pts',(-6.88482006159186,3.66600554925476,10.3033219459596));
#1800=CARTESIAN_POINT('Ctrl Pts',(-6.89138277930453,3.65361693023136,10.2568858913856));
#1801=CARTESIAN_POINT('Ctrl Pts',(-6.89540362038804,3.64601264437852,10.2091923378612));
#1802=CARTESIAN_POINT('Ctrl Pts',(-6.89841436437471,3.64031867204066,10.1734801382257));
#1803=CARTESIAN_POINT('Ctrl Pts',(-6.89999976531333,3.63730704357384,10.1370628860705));
#1804=CARTESIAN_POINT('Ctrl Pts',(-6.89999976531333,3.63730704357384,10.1));
#1805=CARTESIAN_POINT('Ctrl Pts',(-6.89999976531333,3.63730704357384,10.0532597791631));
#1806=CARTESIAN_POINT('Ctrl Pts',(-6.8974797771476,3.64209745289233,10.0075463666644));
#1807=CARTESIAN_POINT('Ctrl Pts',(-6.89275608164819,3.65101532319471,9.9629789352707));
#1808=CARTESIAN_POINT('Ctrl Pts',(-6.88873175696064,3.65861285051685,9.92500997337623));
#1809=CARTESIAN_POINT('Ctrl Pts',(-6.88310645263633,3.66920535379265,9.88787277466765));
#1810=CARTESIAN_POINT('Ctrl Pts',(-6.87605533699943,3.68237183015776,9.85164102945423));
#1811=CARTESIAN_POINT('Ctrl Pts',(-6.86826003060426,3.69692792634117,9.81158530356415));
#1812=CARTESIAN_POINT('Ctrl Pts',(-6.85872139036439,3.71462952132846,9.77263618231435));
#1813=CARTESIAN_POINT('Ctrl Pts',(-6.8476740083843,3.73488419778097,9.73488497268672));
#1814=CARTESIAN_POINT('',(-6.84767404699895,3.73488412698345,7.00000005140901));
#1815=CARTESIAN_POINT('Origin',(-6.8060160451827,-8.37094265777496E-46,
10.5853090294287));
#1816=CARTESIAN_POINT('Origin',(-5.60000005140901,4.1,7.80000005140901));
#1817=CARTESIAN_POINT('',(-6.84767402289195,3.73488433031233,10.100000051409));
#1818=CARTESIAN_POINT('',(-6.84767408290132,3.73488424966905,7.80000005140901));
#1819=CARTESIAN_POINT('',(-6.85772195927933,3.7711605399877,10.100000051409));
#1820=CARTESIAN_POINT('Origin',(-5.60000005140901,4.1,10.1));
#1821=CARTESIAN_POINT('',(-6.85772202218397,3.77116045704843,8.80632792246408));
#1822=CARTESIAN_POINT('',(-6.85772202207137,3.77116045780169,7.80000005140901));
#1823=CARTESIAN_POINT('Origin',(-5.54116759448266,4.09605369027623,9.44702176551503));
#1824=CARTESIAN_POINT('Ctrl Pts',(-7.79999987706542,-4.5,8.30000005140901));
#1825=CARTESIAN_POINT('Ctrl Pts',(-7.79999987706542,6.3,8.30000005140901));
#1826=CARTESIAN_POINT('Ctrl Pts',(-7.64102379315734,-4.5,8.39142861207764));
#1827=CARTESIAN_POINT('Ctrl Pts',(-7.64102379315734,6.3,8.39142861207764));
#1828=CARTESIAN_POINT('Ctrl Pts',(-7.32744037551048,-4.5,8.56707580970464));
#1829=CARTESIAN_POINT('Ctrl Pts',(-7.32744037551048,6.3,8.56707580970464));
#1830=CARTESIAN_POINT('Ctrl Pts',(-6.87017070401,-4.5,8.80891814792292));
#1831=CARTESIAN_POINT('Ctrl Pts',(-6.87017070401,6.3,8.80891814792292));
#1832=CARTESIAN_POINT('Ctrl Pts',(-6.28712679423532,-4.5,9.08739470866145));
#1833=CARTESIAN_POINT('Ctrl Pts',(-6.28712679423532,6.3,9.08739470866145));
#1834=CARTESIAN_POINT('Ctrl Pts',(-5.60598330549386,-4.5,9.35683289115214));
#1835=CARTESIAN_POINT('Ctrl Pts',(-5.60598330549386,6.3,9.35683289115214));
#1836=CARTESIAN_POINT('Ctrl Pts',(-4.97751152431193,-4.5,9.53934484107421));
#1837=CARTESIAN_POINT('Ctrl Pts',(-4.97751152431193,6.3,9.53934484107421));
#1838=CARTESIAN_POINT('Ctrl Pts',(-4.40739255350506,-4.5,9.62555480647673));
#1839=CARTESIAN_POINT('Ctrl Pts',(-4.40739255350506,6.3,9.62555480647673));
#1840=CARTESIAN_POINT('Ctrl Pts',(-3.90066892819401,-4.5,9.60714088930027));
#1841=CARTESIAN_POINT('Ctrl Pts',(-3.90066892819401,6.3,9.60714088930027));
#1842=CARTESIAN_POINT('Ctrl Pts',(-3.45868842950442,-4.5,9.48187879226706));
#1843=CARTESIAN_POINT('Ctrl Pts',(-3.45868842950442,6.3,9.48187879226706));
#1844=CARTESIAN_POINT('Ctrl Pts',(-3.07829155759297,-4.5,9.25498276475096));
#1845=CARTESIAN_POINT('Ctrl Pts',(-3.07829155759297,6.3,9.25498276475096));
#1846=CARTESIAN_POINT('Ctrl Pts',(-2.82000840250867,-4.5,8.9974936201476));
#1847=CARTESIAN_POINT('Ctrl Pts',(-2.82000840250867,6.3,8.9974936201476));
#1848=CARTESIAN_POINT('Ctrl Pts',(-2.65067529665997,-4.5,8.76414268986618));
#1849=CARTESIAN_POINT('Ctrl Pts',(-2.65067529665997,6.3,8.76414268986618));
#1850=CARTESIAN_POINT('Ctrl Pts',(-2.54844822299374,-4.5,8.59098003180026));
#1851=CARTESIAN_POINT('Ctrl Pts',(-2.54844822299374,6.3,8.59098003180026));
#1852=CARTESIAN_POINT('Ctrl Pts',(-2.49999999552965,-4.5,8.5000000357628));
#1853=CARTESIAN_POINT('Ctrl Pts',(-2.49999999552965,6.3,8.5000000357628));
#1854=CARTESIAN_POINT('',(-7.79999987706542,-0.640315972901025,8.30000005140901));
#1855=CARTESIAN_POINT('',(-7.79999987706542,5.28032901955867E-16,8.30000005140901));
#1856=CARTESIAN_POINT('',(-6.85772202225632,-3.77116045656447,8.80632792234199));
#1857=CARTESIAN_POINT('Ctrl Pts',(-7.79999987706542,-0.640315972901025,
8.30000005140901));
#1858=CARTESIAN_POINT('Ctrl Pts',(-7.78717927485865,-0.796489954512881,
8.30737329383551));
#1859=CARTESIAN_POINT('Ctrl Pts',(-7.76974570315372,-0.95181373219267,8.31738357364677));
#1860=CARTESIAN_POINT('Ctrl Pts',(-7.74773845927443,-1.10613959623002,8.32995415940639));
#1861=CARTESIAN_POINT('Ctrl Pts',(-7.72578751153628,-1.26007068340802,8.34249258868726));
#1862=CARTESIAN_POINT('Ctrl Pts',(-7.69928625101177,-1.41300895588581,8.35757825870227));
#1863=CARTESIAN_POINT('Ctrl Pts',(-7.66830048122568,-1.56480783461253,8.37509078468538));
#1864=CARTESIAN_POINT('Ctrl Pts',(-7.63752339812302,-1.71558436002135,8.39248536520543));
#1865=CARTESIAN_POINT('Ctrl Pts',(-7.60232200161461,-1.8652367874489,8.41227423289743));
#1866=CARTESIAN_POINT('Ctrl Pts',(-7.56278734193585,-2.01362147953757,8.43429557388025));
#1867=CARTESIAN_POINT('Ctrl Pts',(-7.54033023881899,-2.09790930086388,8.44680448452324));
#1868=CARTESIAN_POINT('Ctrl Pts',(-7.51647542874648,-2.18178806874603,8.4600329365473));
#1869=CARTESIAN_POINT('Ctrl Pts',(-7.4912434911488,-2.26523145659507,8.47394484994507));
#1870=CARTESIAN_POINT('Ctrl Pts',(-7.44829275717567,-2.40727186627217,8.49762622158337));
#1871=CARTESIAN_POINT('Ctrl Pts',(-7.40148721505176,-2.54761729884206,8.52321484044792));
#1872=CARTESIAN_POINT('Ctrl Pts',(-7.35089046926035,-2.68616100040398,8.55053608609881));
#1873=CARTESIAN_POINT('Ctrl Pts',(-7.30127035732926,-2.82203048907016,8.57732996871101));
#1874=CARTESIAN_POINT('Ctrl Pts',(-7.2480039029343,-2.95616713056704,8.60579037525511));
#1875=CARTESIAN_POINT('Ctrl Pts',(-7.19117648207541,-3.08847023422811,8.63571071083099));
#1876=CARTESIAN_POINT('Ctrl Pts',(-7.13643186932152,-3.21592423559918,8.66453442233877));
#1877=CARTESIAN_POINT('Ctrl Pts',(-7.07838249854451,-3.34167663977634,8.69471306847869));
#1878=CARTESIAN_POINT('Ctrl Pts',(-7.01712924557615,-3.46563742664898,8.72602143634298));
#1879=CARTESIAN_POINT('Ctrl Pts',(-6.96618522258644,-3.56873499078201,8.75206044872119));
#1880=CARTESIAN_POINT('Ctrl Pts',(-6.91302537610615,-3.6705932635932,8.77888032274141));
#1881=CARTESIAN_POINT('Ctrl Pts',(-6.85772202264014,-3.7711604567674,8.80632792237182));
#1882=CARTESIAN_POINT('Origin',(-5.55937927748141,-4.09090031331245,9.43814393556733));
#1883=CARTESIAN_POINT('Origin',(-5.14090078729268E-8,4.96044397353818E-32,
7.00000005140902));
#1884=CARTESIAN_POINT('',(7.79999989047647,4.62592958815075E-17,8.29999989695007));
#1885=CARTESIAN_POINT('Ctrl Pts',(6.84767397930473,3.73488425109652,8.81130999545564));
#1886=CARTESIAN_POINT('Ctrl Pts',(6.91317818756903,3.61478642859982,8.77886247553319));
#1887=CARTESIAN_POINT('Ctrl Pts',(6.97562104462207,3.49288273491099,8.74731831108073));
#1888=CARTESIAN_POINT('Ctrl Pts',(7.03487581358971,3.3692644534878,8.71693632883104));
#1889=CARTESIAN_POINT('Ctrl Pts',(7.0965354700465,3.24062905591337,8.68532127707014));
#1890=CARTESIAN_POINT('Ctrl Pts',(7.15474306075011,3.11013707137969,8.65496456778047));
#1891=CARTESIAN_POINT('Ctrl Pts',(7.2093852088465,2.97789135489827,8.62610927525754));
#1892=CARTESIAN_POINT('Ctrl Pts',(7.26511293342044,2.84301831053773,8.59668071415154));
#1893=CARTESIAN_POINT('Ctrl Pts',(7.31713225273614,2.70632115918998,8.56881363155845));
#1894=CARTESIAN_POINT('Ctrl Pts',(7.36535144238976,2.56790900872992,8.54271877008046));
#1895=CARTESIAN_POINT('Ctrl Pts',(7.41474147662945,2.42613597397928,8.51599028063184));
#1896=CARTESIAN_POINT('Ctrl Pts',(7.46014464976265,2.28256364271315,8.49112102918505));
#1897=CARTESIAN_POINT('Ctrl Pts',(7.50149076308099,2.13730926533778,8.4682906640151));
#1898=CARTESIAN_POINT('Ctrl Pts',(7.52017156972519,2.07168111506686,8.45797555569832));
#1899=CARTESIAN_POINT('Ctrl Pts',(7.53802455320722,2.00570959683759,8.44807604385878));
#1900=CARTESIAN_POINT('Ctrl Pts',(7.55504503183932,1.93940552491877,8.43860573897111));
#1901=CARTESIAN_POINT('Ctrl Pts',(7.59331337483311,1.79032940191896,8.41731298431182));
#1902=CARTESIAN_POINT('Ctrl Pts',(7.62720629669215,1.64019073618808,8.39828481707566));
#1903=CARTESIAN_POINT('Ctrl Pts',(7.65663063918652,1.48913962861322,8.38168107178802));
#1904=CARTESIAN_POINT('Ctrl Pts',(7.6861907844531,1.33739137175938,8.36500069489375));
#1905=CARTESIAN_POINT('Ctrl Pts',(7.71124101551391,1.18472223120231,8.35076715703178));
#1906=CARTESIAN_POINT('Ctrl Pts',(7.73171410257034,1.03128439572699,8.33909758673297));
#1907=CARTESIAN_POINT('Ctrl Pts',(7.75221638783612,0.877627731013566,8.32741137358222));
#1908=CARTESIAN_POINT('Ctrl Pts',(7.768128472489,0.723200177231098,8.31829643281291));
#1909=CARTESIAN_POINT('Ctrl Pts',(7.77940994154887,0.568154575237262,8.311825665849));
#1910=CARTESIAN_POINT('Ctrl Pts',(7.79070571104362,0.412912436823888,8.30534669651523));
#1911=CARTESIAN_POINT('Ctrl Pts',(7.79735912099705,0.257050682325331,8.30151860370667));
#1912=CARTESIAN_POINT('Ctrl Pts',(7.79935667456569,0.100722734561372,8.30036988838475));
#1913=CARTESIAN_POINT('Ctrl Pts',(7.79978541723974,0.067169460494573,8.30012333515756));
#1914=CARTESIAN_POINT('Ctrl Pts',(7.79999977424741,0.0335947099750338,8.30000005140902));
#1915=CARTESIAN_POINT('Ctrl Pts',(7.79999977424741,8.88178419700125E-16,
8.30000005140902));
#1916=CARTESIAN_POINT('Ctrl Pts',(6.63551058406967,4.09999983005481,10.885950255818));
#1917=CARTESIAN_POINT('Ctrl Pts',(6.66841009698919,4.04675468934059,10.8426042530962));
#1918=CARTESIAN_POINT('Ctrl Pts',(6.69921212252909,3.99535019944763,10.7897390993333));
#1919=CARTESIAN_POINT('Ctrl Pts',(6.7617212025318,3.88906858055108,10.6553766252691));
#1920=CARTESIAN_POINT('Ctrl Pts',(6.79439075906962,3.83121423133536,10.5532350117158));
#1921=CARTESIAN_POINT('Ctrl Pts',(6.83731981987141,3.75406518928255,10.3315292803315));
#1922=CARTESIAN_POINT('Ctrl Pts',(6.84767399753682,3.73488421766913,10.2119439467349));
#1923=CARTESIAN_POINT('Ctrl Pts',(6.84767399753682,3.73488421766913,10.100000051409));
#1924=CARTESIAN_POINT('Origin',(-5.1409012448624E-8,4.96044397353818E-32,
26.2333010221445));
#1925=CARTESIAN_POINT('Origin',(-5.14090078729268E-8,4.96044397353818E-32,
7.00000005140902));
#1926=CARTESIAN_POINT('Ctrl Pts',(7.79999977424741,0.,8.30000005140902));
#1927=CARTESIAN_POINT('Ctrl Pts',(7.79999977424741,-0.164551676147163,8.30000005140902));
#1928=CARTESIAN_POINT('Ctrl Pts',(7.79485438494866,-0.328624306327779,8.30296216505299));
#1929=CARTESIAN_POINT('Ctrl Pts',(7.78457335066689,-0.492039624455148,8.3088630692618));
#1930=CARTESIAN_POINT('Ctrl Pts',(7.77480938956575,-0.647236150971537,8.31446719405872));
#1931=CARTESIAN_POINT('Ctrl Pts',(7.76041361083063,-0.801839820336999,8.32272154922339));
#1932=CARTESIAN_POINT('Ctrl Pts',(7.74142196983211,-0.955697933467931,8.33356059312097));
#1933=CARTESIAN_POINT('Ctrl Pts',(7.72245894671488,-1.10932420285148,8.34438330401859));
#1934=CARTESIAN_POINT('Ctrl Pts',(7.69891389515589,-1.26220716121611,8.3577829305992));
#1935=CARTESIAN_POINT('Ctrl Pts',(7.67084952013467,-1.41419479873028,8.37364981327412));
#1936=CARTESIAN_POINT('Ctrl Pts',(7.64289607358498,-1.56558168328606,8.38945397981724));
#1937=CARTESIAN_POINT('Ctrl Pts',(7.61045895154744,-1.71608031077184,8.40770594978382));
#1938=CARTESIAN_POINT('Ctrl Pts',(7.57362692051243,-1.86554046676282,8.42825312616231));
#1939=CARTESIAN_POINT('Ctrl Pts',(7.56748548478061,-1.89046170832057,8.43167919742835));
#1940=CARTESIAN_POINT('Ctrl Pts',(7.56122191912534,-1.91535407746627,8.43516898144741));
#1941=CARTESIAN_POINT('Ctrl Pts',(7.5548367083768,-1.94021687782299,8.4387216497961));
#1942=CARTESIAN_POINT('Ctrl Pts',(7.51701156589452,-2.08750081300342,8.45976718639207));
#1943=CARTESIAN_POINT('Ctrl Pts',(7.47507664778258,-2.23314335690652,8.48293336637463));
#1944=CARTESIAN_POINT('Ctrl Pts',(7.42909066908478,-2.37702597273794,8.50805876299891));
#1945=CARTESIAN_POINT('Ctrl Pts',(7.38438101499635,-2.51691517734605,8.53248681310714));
#1946=CARTESIAN_POINT('Ctrl Pts',(7.33584203203825,-2.65514079053897,8.55876686600692));
#1947=CARTESIAN_POINT('Ctrl Pts',(7.28355307781704,-2.79159387396339,8.58670865273236));
#1948=CARTESIAN_POINT('Ctrl Pts',(7.23227423749049,-2.92541096748155,8.61411066222505));
#1949=CARTESIAN_POINT('Ctrl Pts',(7.17738882239426,-3.05752335293548,8.64311096739808));
#1950=CARTESIAN_POINT('Ctrl Pts',(7.11899728169245,-3.18782828418328,8.67348786184769));
#1951=CARTESIAN_POINT('Ctrl Pts',(7.06258346626312,-3.31371977895451,8.7028358889112));
#1952=CARTESIAN_POINT('Ctrl Pts',(7.00289695361912,-3.43792418322444,8.73346892463517));
#1953=CARTESIAN_POINT('Ctrl Pts',(6.94005339129537,-3.5603488412935,8.76514567299019));
#1954=CARTESIAN_POINT('Ctrl Pts',(6.90997798321358,-3.618938319906,8.78030539815939));
#1955=CARTESIAN_POINT('Ctrl Pts',(6.87917988141749,-3.67712017471071,8.79570354185944));
#1956=CARTESIAN_POINT('Ctrl Pts',(6.84767398008338,-3.73488424966909,8.81130999506993));
#1957=CARTESIAN_POINT('Origin',(-5.1409012448624E-8,4.96044397353818E-32,
26.2333010221445));
#1958=CARTESIAN_POINT('Origin',(6.80601604518269,-8.37094265777496E-46,
10.5853090294287));
#1959=CARTESIAN_POINT('Ctrl Pts',(7.79999977424741,-4.5,8.30000005140902));
#1960=CARTESIAN_POINT('Ctrl Pts',(7.79999977424741,6.3,8.30000005140902));
#1961=CARTESIAN_POINT('Ctrl Pts',(7.64102369033932,-4.5,8.39142861207764));
#1962=CARTESIAN_POINT('Ctrl Pts',(7.64102369033932,6.3,8.39142861207764));
#1963=CARTESIAN_POINT('Ctrl Pts',(7.32744027269246,-4.5,8.56707580970465));
#1964=CARTESIAN_POINT('Ctrl Pts',(7.32744027269246,6.3,8.56707580970465));
#1965=CARTESIAN_POINT('Ctrl Pts',(6.87017060119198,-4.5,8.80891814792292));
#1966=CARTESIAN_POINT('Ctrl Pts',(6.87017060119198,6.3,8.80891814792292));
#1967=CARTESIAN_POINT('Ctrl Pts',(6.2871266914173,-4.5,9.08739470866145));
#1968=CARTESIAN_POINT('Ctrl Pts',(6.2871266914173,6.3,9.08739470866145));
#1969=CARTESIAN_POINT('Ctrl Pts',(5.60598320267585,-4.5,9.35683289115214));
#1970=CARTESIAN_POINT('Ctrl Pts',(5.60598320267585,6.3,9.35683289115214));
#1971=CARTESIAN_POINT('Ctrl Pts',(4.97751142149391,-4.5,9.53934484107421));
#1972=CARTESIAN_POINT('Ctrl Pts',(4.97751142149391,6.3,9.53934484107421));
#1973=CARTESIAN_POINT('Ctrl Pts',(4.40739245068704,-4.5,9.62555480647673));
#1974=CARTESIAN_POINT('Ctrl Pts',(4.40739245068704,6.3,9.62555480647673));
#1975=CARTESIAN_POINT('Ctrl Pts',(3.90066882537599,-4.5,9.60714088930028));
#1976=CARTESIAN_POINT('Ctrl Pts',(3.90066882537599,6.3,9.60714088930028));
#1977=CARTESIAN_POINT('Ctrl Pts',(3.45868832668641,-4.5,9.48187879226706));
#1978=CARTESIAN_POINT('Ctrl Pts',(3.45868832668641,6.3,9.48187879226706));
#1979=CARTESIAN_POINT('Ctrl Pts',(3.07829145477495,-4.5,9.25498276475097));
#1980=CARTESIAN_POINT('Ctrl Pts',(3.07829145477495,6.3,9.25498276475097));
#1981=CARTESIAN_POINT('Ctrl Pts',(2.82000829969066,-4.5,8.9974936201476));
#1982=CARTESIAN_POINT('Ctrl Pts',(2.82000829969066,6.3,8.9974936201476));
#1983=CARTESIAN_POINT('Ctrl Pts',(2.65067519384196,-4.5,8.76414268986618));
#1984=CARTESIAN_POINT('Ctrl Pts',(2.65067519384196,6.3,8.76414268986618));
#1985=CARTESIAN_POINT('Ctrl Pts',(2.54844812017572,-4.5,8.59098003180026));
#1986=CARTESIAN_POINT('Ctrl Pts',(2.54844812017572,6.3,8.59098003180026));
#1987=CARTESIAN_POINT('Ctrl Pts',(2.49999989271164,-4.5,8.5000000357628));
#1988=CARTESIAN_POINT('Ctrl Pts',(2.49999989271164,6.3,8.5000000357628));
#1989=CARTESIAN_POINT('',(7.79999977424741,-0.640315972901026,8.30000005140902));
#1990=CARTESIAN_POINT('Ctrl Pts',(6.85772191959964,-3.77116045717198,8.80632792248224));
#1991=CARTESIAN_POINT('Ctrl Pts',(6.92435488147693,-3.64999077164713,8.77325732648588));
#1992=CARTESIAN_POINT('Ctrl Pts',(6.98787538962338,-3.52694686333353,8.74109921577514));
#1993=CARTESIAN_POINT('Ctrl Pts',(7.0481593715144,-3.40211931952218,8.71011743962471));
#1994=CARTESIAN_POINT('Ctrl Pts',(7.10988137318097,-3.27431412773695,8.67839662127122));
#1995=CARTESIAN_POINT('Ctrl Pts',(7.16821073859016,-3.14463919151567,8.64790869584566));
#1996=CARTESIAN_POINT('Ctrl Pts',(7.22304351116433,-3.01319173664954,8.61888864456547));
#1997=CARTESIAN_POINT('Ctrl Pts',(7.2796578079135,-2.87747353624946,8.5889257279059));
#1998=CARTESIAN_POINT('Ctrl Pts',(7.33254467704009,-2.73986576737856,8.56052750917089));
#1999=CARTESIAN_POINT('Ctrl Pts',(7.38161891194863,-2.60047544369701,8.53390441006709));
#2000=CARTESIAN_POINT('Ctrl Pts',(7.42062400452684,-2.48968548457003,8.51274388770341));
#2001=CARTESIAN_POINT('Ctrl Pts',(7.45722111939264,-2.37776942159189,8.49270378165054));
#2002=CARTESIAN_POINT('Ctrl Pts',(7.49137958801958,-2.26478098794278,8.47386975397132));
#2003=CARTESIAN_POINT('Ctrl Pts',(7.53582528124308,-2.11776475853808,8.44936363733197));
#2004=CARTESIAN_POINT('Ctrl Pts',(7.57599463791566,-1.9693973149697,8.42698178119452));
#2005=CARTESIAN_POINT('Ctrl Pts',(7.61178105301977,-1.81982263431804,8.40691169254483));
#2006=CARTESIAN_POINT('Ctrl Pts',(7.64773582049777,-1.66954429971027,8.38674718686402));
#2007=CARTESIAN_POINT('Ctrl Pts',(7.67926634095398,-1.518047342733,8.36891620200635));
#2008=CARTESIAN_POINT('Ctrl Pts',(7.70629186940673,-1.36547778200312,8.35356373119532));
#2009=CARTESIAN_POINT('Ctrl Pts',(7.73343028724322,-1.21227091703999,8.33814713098265));
#2010=CARTESIAN_POINT('Ctrl Pts',(7.7560260089406,-1.05798246877941,8.32522977705505));
#2011=CARTESIAN_POINT('Ctrl Pts',(7.7740245163232,-0.902760293312419,8.31491352717634));
#2012=CARTESIAN_POINT('Ctrl Pts',(7.78413511677845,-0.815564762895426,8.30911840880886));
#2013=CARTESIAN_POINT('Ctrl Pts',(7.79279551230838,-0.728074586220912,8.30414328656473));
#2014=CARTESIAN_POINT('Ctrl Pts',(7.79999977424741,-0.640315972901027,8.30000005140902));
#2015=CARTESIAN_POINT('',(7.79999977424741,-5.28032901955867E-16,8.30000005140902));
#2016=CARTESIAN_POINT('Origin',(-5.14090078729268E-8,4.96044397353818E-32,
7.00000005140902));
#2017=CARTESIAN_POINT('',(-6.84767402289195,-3.73488433031233,10.100000051409));
#2018=CARTESIAN_POINT('Ctrl Pts',(-6.84767396573042,-3.73488446449448,10.100000051409));
#2019=CARTESIAN_POINT('Ctrl Pts',(-6.84767396272852,-3.73488446999828,10.2119439278172));
#2020=CARTESIAN_POINT('Ctrl Pts',(-6.83731978901373,-3.75406543266338,10.3315291897254));
#2021=CARTESIAN_POINT('Ctrl Pts',(-6.79439073249569,-3.83121446072048,10.5532348833304));
#2022=CARTESIAN_POINT('Ctrl Pts',(-6.76172117933451,-3.88906879940366,10.6553764793838));
#2023=CARTESIAN_POINT('Ctrl Pts',(-6.69921212176792,-3.99535037266919,10.7897388973114));
#2024=CARTESIAN_POINT('Ctrl Pts',(-6.66841012421391,-4.04675481308722,10.8426040085467));
#2025=CARTESIAN_POINT('Ctrl Pts',(-6.6355106385052,-4.09999990835787,10.8859499874448));
#2026=CARTESIAN_POINT('',(-6.84767408290132,-3.73488424966905,7.80000005140901));
#2027=CARTESIAN_POINT('Ctrl Pts',(7.79999977424741,-4.5,8.30000005140902));
#2028=CARTESIAN_POINT('Ctrl Pts',(7.79999977424741,6.3,8.30000005140902));
#2029=CARTESIAN_POINT('Ctrl Pts',(7.64102369033932,-4.5,8.39142861207764));
#2030=CARTESIAN_POINT('Ctrl Pts',(7.64102369033932,6.3,8.39142861207764));
#2031=CARTESIAN_POINT('Ctrl Pts',(7.32744027269246,-4.5,8.56707580970465));
#2032=CARTESIAN_POINT('Ctrl Pts',(7.32744027269246,6.3,8.56707580970465));
#2033=CARTESIAN_POINT('Ctrl Pts',(6.87017060119198,-4.5,8.80891814792292));
#2034=CARTESIAN_POINT('Ctrl Pts',(6.87017060119198,6.3,8.80891814792292));
#2035=CARTESIAN_POINT('Ctrl Pts',(6.2871266914173,-4.5,9.08739470866145));
#2036=CARTESIAN_POINT('Ctrl Pts',(6.2871266914173,6.3,9.08739470866145));
#2037=CARTESIAN_POINT('Ctrl Pts',(5.60598320267585,-4.5,9.35683289115214));
#2038=CARTESIAN_POINT('Ctrl Pts',(5.60598320267585,6.3,9.35683289115214));
#2039=CARTESIAN_POINT('Ctrl Pts',(4.97751142149391,-4.5,9.53934484107421));
#2040=CARTESIAN_POINT('Ctrl Pts',(4.97751142149391,6.3,9.53934484107421));
#2041=CARTESIAN_POINT('Ctrl Pts',(4.40739245068704,-4.5,9.62555480647673));
#2042=CARTESIAN_POINT('Ctrl Pts',(4.40739245068704,6.3,9.62555480647673));
#2043=CARTESIAN_POINT('Ctrl Pts',(3.90066882537599,-4.5,9.60714088930028));
#2044=CARTESIAN_POINT('Ctrl Pts',(3.90066882537599,6.3,9.60714088930028));
#2045=CARTESIAN_POINT('Ctrl Pts',(3.45868832668641,-4.5,9.48187879226706));
#2046=CARTESIAN_POINT('Ctrl Pts',(3.45868832668641,6.3,9.48187879226706));
#2047=CARTESIAN_POINT('Ctrl Pts',(3.07829145477495,-4.5,9.25498276475097));
#2048=CARTESIAN_POINT('Ctrl Pts',(3.07829145477495,6.3,9.25498276475097));
#2049=CARTESIAN_POINT('Ctrl Pts',(2.82000829969066,-4.5,8.9974936201476));
#2050=CARTESIAN_POINT('Ctrl Pts',(2.82000829969066,6.3,8.9974936201476));
#2051=CARTESIAN_POINT('Ctrl Pts',(2.65067519384196,-4.5,8.76414268986618));
#2052=CARTESIAN_POINT('Ctrl Pts',(2.65067519384196,6.3,8.76414268986618));
#2053=CARTESIAN_POINT('Ctrl Pts',(2.54844812017572,-4.5,8.59098003180026));
#2054=CARTESIAN_POINT('Ctrl Pts',(2.54844812017572,6.3,8.59098003180026));
#2055=CARTESIAN_POINT('Ctrl Pts',(2.49999989271164,-4.5,8.5000000357628));
#2056=CARTESIAN_POINT('Ctrl Pts',(2.49999989271164,6.3,8.5000000357628));
#2057=CARTESIAN_POINT('',(7.79999977424741,0.640315972901025,8.30000005140902));
#2058=CARTESIAN_POINT('',(7.79999977424741,-5.28032901955867E-16,8.30000005140902));
#2059=CARTESIAN_POINT('Ctrl Pts',(7.79999977424741,0.640315972901028,8.30000005140902));
#2060=CARTESIAN_POINT('Ctrl Pts',(7.78717917204065,0.796489954512703,8.30737329383551));
#2061=CARTESIAN_POINT('Ctrl Pts',(7.76974560033574,0.951813732192311,8.31738357364676));
#2062=CARTESIAN_POINT('Ctrl Pts',(7.7477383564565,1.10613959622949,8.32995415940635));
#2063=CARTESIAN_POINT('Ctrl Pts',(7.72578740871841,1.26007068340713,8.34249258868719));
#2064=CARTESIAN_POINT('Ctrl Pts',(7.69928614819398,1.41300895588459,8.35757825870215));
#2065=CARTESIAN_POINT('Ctrl Pts',(7.66830037840799,1.56480783461099,8.3750907846852));
#2066=CARTESIAN_POINT('Ctrl Pts',(7.63752329530546,1.71558436001931,8.39248536520517));
#2067=CARTESIAN_POINT('Ctrl Pts',(7.60232189879721,1.86523678744638,8.41227423289709));
#2068=CARTESIAN_POINT('Ctrl Pts',(7.56278723911863,2.01362147953461,8.43429557387981));
#2069=CARTESIAN_POINT('Ctrl Pts',(7.54033013600154,2.0979093008619,8.44680448452293));
#2070=CARTESIAN_POINT('Ctrl Pts',(7.51647532592877,2.18178806874503,8.46003293654713));
#2071=CARTESIAN_POINT('Ctrl Pts',(7.49124338833079,2.26523145659505,8.47394484994507));
#2072=CARTESIAN_POINT('Ctrl Pts',(7.44829265435753,2.40727186627259,8.49762622158344));
#2073=CARTESIAN_POINT('Ctrl Pts',(7.40148711223346,2.54761729884292,8.52321484044808));
#2074=CARTESIAN_POINT('Ctrl Pts',(7.35089036644187,2.68616100040525,8.55053608609906));
#2075=CARTESIAN_POINT('Ctrl Pts',(7.30127025451053,2.82203048907201,8.57732996871139));
#2076=CARTESIAN_POINT('Ctrl Pts',(7.24800380011531,2.95616713056944,8.60579037525564));
#2077=CARTESIAN_POINT('Ctrl Pts',(7.19117637925613,3.08847023423104,8.63571071083166));
#2078=CARTESIAN_POINT('Ctrl Pts',(7.13643176650188,3.21592423560281,8.66453442233963));
#2079=CARTESIAN_POINT('Ctrl Pts',(7.07838239572448,3.34167663978063,8.69471306847974));
#2080=CARTESIAN_POINT('Ctrl Pts',(7.0171291427557,3.4656374266539,8.72602143634422));
#2081=CARTESIAN_POINT('Ctrl Pts',(6.96618511976672,3.56873499078527,8.75206044872205));
#2082=CARTESIAN_POINT('Ctrl Pts',(6.91302527328724,3.67059326359482,8.77888032274185));
#2083=CARTESIAN_POINT('Ctrl Pts',(6.85772191982213,3.7711604567674,8.80632792237182));
#2084=CARTESIAN_POINT('Origin',(-5.60000005140901,-4.1,7.80000005140901));
#2085=CARTESIAN_POINT('',(-6.85772195926006,-3.77116053933368,10.100000051409));
#2086=CARTESIAN_POINT('',(-6.85772202207137,-3.77116045780169,7.80000005140901));
#2087=CARTESIAN_POINT('Origin',(-5.60000005140901,-4.1,10.100000051409));
#2088=CARTESIAN_POINT('Ctrl Pts',(-7.79999987706542,-4.5,8.30000005140901));
#2089=CARTESIAN_POINT('Ctrl Pts',(-7.79999987706542,6.3,8.30000005140901));
#2090=CARTESIAN_POINT('Ctrl Pts',(-7.64102379315734,-4.5,8.39142861207764));
#2091=CARTESIAN_POINT('Ctrl Pts',(-7.64102379315734,6.3,8.39142861207764));
#2092=CARTESIAN_POINT('Ctrl Pts',(-7.32744037551048,-4.5,8.56707580970464));
#2093=CARTESIAN_POINT('Ctrl Pts',(-7.32744037551048,6.3,8.56707580970464));
#2094=CARTESIAN_POINT('Ctrl Pts',(-6.87017070401,-4.5,8.80891814792292));
#2095=CARTESIAN_POINT('Ctrl Pts',(-6.87017070401,6.3,8.80891814792292));
#2096=CARTESIAN_POINT('Ctrl Pts',(-6.28712679423532,-4.5,9.08739470866145));
#2097=CARTESIAN_POINT('Ctrl Pts',(-6.28712679423532,6.3,9.08739470866145));
#2098=CARTESIAN_POINT('Ctrl Pts',(-5.60598330549386,-4.5,9.35683289115214));
#2099=CARTESIAN_POINT('Ctrl Pts',(-5.60598330549386,6.3,9.35683289115214));
#2100=CARTESIAN_POINT('Ctrl Pts',(-4.97751152431193,-4.5,9.53934484107421));
#2101=CARTESIAN_POINT('Ctrl Pts',(-4.97751152431193,6.3,9.53934484107421));
#2102=CARTESIAN_POINT('Ctrl Pts',(-4.40739255350506,-4.5,9.62555480647673));
#2103=CARTESIAN_POINT('Ctrl Pts',(-4.40739255350506,6.3,9.62555480647673));
#2104=CARTESIAN_POINT('Ctrl Pts',(-3.90066892819401,-4.5,9.60714088930027));
#2105=CARTESIAN_POINT('Ctrl Pts',(-3.90066892819401,6.3,9.60714088930027));
#2106=CARTESIAN_POINT('Ctrl Pts',(-3.45868842950442,-4.5,9.48187879226706));
#2107=CARTESIAN_POINT('Ctrl Pts',(-3.45868842950442,6.3,9.48187879226706));
#2108=CARTESIAN_POINT('Ctrl Pts',(-3.07829155759297,-4.5,9.25498276475096));
#2109=CARTESIAN_POINT('Ctrl Pts',(-3.07829155759297,6.3,9.25498276475096));
#2110=CARTESIAN_POINT('Ctrl Pts',(-2.82000840250867,-4.5,8.9974936201476));
#2111=CARTESIAN_POINT('Ctrl Pts',(-2.82000840250867,6.3,8.9974936201476));
#2112=CARTESIAN_POINT('Ctrl Pts',(-2.65067529665997,-4.5,8.76414268986618));
#2113=CARTESIAN_POINT('Ctrl Pts',(-2.65067529665997,6.3,8.76414268986618));
#2114=CARTESIAN_POINT('Ctrl Pts',(-2.54844822299374,-4.5,8.59098003180026));
#2115=CARTESIAN_POINT('Ctrl Pts',(-2.54844822299374,6.3,8.59098003180026));
#2116=CARTESIAN_POINT('Ctrl Pts',(-2.49999999552965,-4.5,8.5000000357628));
#2117=CARTESIAN_POINT('Ctrl Pts',(-2.49999999552965,6.3,8.5000000357628));
#2118=CARTESIAN_POINT('',(-7.79999987706542,0.640315972901026,8.30000005140901));
#2119=CARTESIAN_POINT('Ctrl Pts',(-6.85772202241765,3.77116045717198,8.80632792248224));
#2120=CARTESIAN_POINT('Ctrl Pts',(-6.9243549842952,3.64999077164667,8.77325732648576));
#2121=CARTESIAN_POINT('Ctrl Pts',(-6.9878754924419,3.52694686333256,8.74109921577488));
#2122=CARTESIAN_POINT('Ctrl Pts',(-7.04815947433314,3.40211931952065,8.71011743962433));
#2123=CARTESIAN_POINT('Ctrl Pts',(-7.10988147599998,3.27431412773478,8.6783966212707));
#2124=CARTESIAN_POINT('Ctrl Pts',(-7.16821084140943,3.14463919151281,8.64790869584501));
#2125=CARTESIAN_POINT('Ctrl Pts',(-7.22304361398383,3.01319173664597,8.61888864456468));
#2126=CARTESIAN_POINT('Ctrl Pts',(-7.2796579107332,2.87747353624522,8.588925727905));
#2127=CARTESIAN_POINT('Ctrl Pts',(-7.33254477985995,2.73986576737362,8.56052750916989));
#2128=CARTESIAN_POINT('Ctrl Pts',(-7.38161901476864,2.60047544369134,8.53390441006601));
#2129=CARTESIAN_POINT('Ctrl Pts',(-7.42062410734611,2.48968548456621,8.51274388770272));
#2130=CARTESIAN_POINT('Ctrl Pts',(-7.45722122221124,2.37776942158995,8.49270378165022));
#2131=CARTESIAN_POINT('Ctrl Pts',(-7.4913796908376,2.26478098794276,8.47386975397132));
#2132=CARTESIAN_POINT('Ctrl Pts',(-7.53582538406102,2.11776475853831,8.44936363733201));
#2133=CARTESIAN_POINT('Ctrl Pts',(-7.57599474073354,1.96939731497023,8.4269817811946));
#2134=CARTESIAN_POINT('Ctrl Pts',(-7.61178115583758,1.81982263431891,8.40691169254494));
#2135=CARTESIAN_POINT('Ctrl Pts',(-7.64773592331555,1.66954429971134,8.38674718686415));
#2136=CARTESIAN_POINT('Ctrl Pts',(-7.67926644377174,1.51804734273431,8.36891620200649));
#2137=CARTESIAN_POINT('Ctrl Pts',(-7.70629197222447,1.36547778200469,8.35356373119547));
#2138=CARTESIAN_POINT('Ctrl Pts',(-7.73343039006097,1.21227091704169,8.3381471309828));
#2139=CARTESIAN_POINT('Ctrl Pts',(-7.75602611175836,1.05798246878127,8.32522977705519));
#2140=CARTESIAN_POINT('Ctrl Pts',(-7.77402461914098,0.902760293314439,8.31491352717646));
#2141=CARTESIAN_POINT('Ctrl Pts',(-7.78413521959633,0.815564762896776,8.30911840880892));
#2142=CARTESIAN_POINT('Ctrl Pts',(-7.79279561512634,0.72807458622159,8.30414328656475));
#2143=CARTESIAN_POINT('Ctrl Pts',(-7.79999987706542,0.640315972901027,8.30000005140901));
#2144=CARTESIAN_POINT('',(-7.79999987706542,5.28032901955867E-16,8.30000005140901));
#2145=CARTESIAN_POINT('Origin',(-5.14090080505625E-8,4.96044397353817E-32,
7.80000005140902));
#2146=CARTESIAN_POINT('',(4.26183481404243,6.42833818060737,7.8000000500606));
#2147=CARTESIAN_POINT('',(3.9134809756396,6.55810042887579,7.80000005140902));
#2148=CARTESIAN_POINT('Origin',(0.316879456571448,-3.62964100322201,7.80000005140902));
#2149=CARTESIAN_POINT('',(4.33540392500263,6.48415548559056,7.80000005140902));
#2150=CARTESIAN_POINT('Origin',(5.09999983459711,5.4,7.80000005140902));
#2151=CARTESIAN_POINT('',(4.12339154942004,6.62100005333126,7.80000005140902));
#2152=CARTESIAN_POINT('Origin',(-5.14090080505625E-8,4.96044397353817E-32,
7.80000005140902));
#2153=CARTESIAN_POINT('Origin',(-5.14090066966319E-8,20.0000002980232,7.80000005140902));
#2154=CARTESIAN_POINT('Origin',(-5.14090080505625E-8,4.96044397353817E-32,
7.80000005140902));
#2155=CARTESIAN_POINT('',(3.91348097563959,-6.55810042887579,7.80000005140902));
#2156=CARTESIAN_POINT('',(4.26183480892128,-6.42833817960754,7.80000005140902));
#2157=CARTESIAN_POINT('Origin',(0.316919903009854,3.62953242263468,7.80000005140902));
#2158=CARTESIAN_POINT('',(4.12339154942004,-6.62100005333126,7.80000005140902));
#2159=CARTESIAN_POINT('Origin',(-5.1409009404493E-8,-20.0000002980232,7.80000005140902));
#2160=CARTESIAN_POINT('',(4.33540392500264,-6.48415548559056,7.80000005140902));
#2161=CARTESIAN_POINT('Origin',(-5.14090080505625E-8,4.96044397353817E-32,
7.80000005140902));
#2162=CARTESIAN_POINT('Origin',(5.09999983459711,-5.4,7.80000005140902));
#2163=CARTESIAN_POINT('Origin',(-5.14090080505625E-8,4.96044397353817E-32,
7.80000005140902));
#2164=CARTESIAN_POINT('',(-4.33540402782065,-6.48415548559056,7.80000005140901));
#2165=CARTESIAN_POINT('',(-4.2618349117393,-6.42833817960754,7.80000005140901));
#2166=CARTESIAN_POINT('Origin',(-5.09999993741513,-5.4,7.80000005140901));
#2167=CARTESIAN_POINT('',(-4.12339165223806,-6.62100005333126,7.80000005140901));
#2168=CARTESIAN_POINT('Origin',(-5.14090080505625E-8,4.96044397353817E-32,
7.80000005140902));
#2169=CARTESIAN_POINT('',(-3.91348107845761,-6.55810042887579,7.80000005140901));
#2170=CARTESIAN_POINT('Origin',(-5.1409009404493E-8,-20.0000002980232,7.80000005140902));
#2171=CARTESIAN_POINT('Origin',(-0.316879557706663,3.62964100781898,7.80000005140902));
#2172=CARTESIAN_POINT('Origin',(-5.14090080505625E-8,4.96044397353817E-32,
7.80000005140902));
#2173=CARTESIAN_POINT('',(-4.2618349117393,6.42833817960754,7.80000005140901));
#2174=CARTESIAN_POINT('',(-4.33540402782065,6.48415548559056,7.80000005140901));
#2175=CARTESIAN_POINT('Origin',(-5.09999993741513,5.4,7.80000005140901));
#2176=CARTESIAN_POINT('',(-3.91348107845761,6.55810042887579,7.80000005140901));
#2177=CARTESIAN_POINT('Origin',(-0.316920005824764,-3.62953242264321,7.80000005140902));
#2178=CARTESIAN_POINT('',(-4.12339165223806,6.62100005333126,7.80000005140901));
#2179=CARTESIAN_POINT('Origin',(-5.14090066966319E-8,20.0000002980232,7.80000005140902));
#2180=CARTESIAN_POINT('Origin',(-5.14090080505625E-8,4.96044397353817E-32,
7.80000005140902));
#2181=CARTESIAN_POINT('Origin',(-5.14090080505625E-8,4.96044397353817E-32,
7.80000005140902));
#2182=CARTESIAN_POINT('',(-4.12339165223806,6.62100005333126,7.80000005140901));
#2183=CARTESIAN_POINT('',(-4.12339165223806,-6.62100005333126,7.80000005140901));
#2184=CARTESIAN_POINT('',(-7.79999996423722,5.28032907857095E-16,7.80000005140901));
#2185=CARTESIAN_POINT('Origin',(-5.14090080505625E-8,4.96044397353817E-32,
7.80000005140902));
#2186=CARTESIAN_POINT('Origin',(-5.14090080505625E-8,4.96044397353817E-32,
7.80000005140902));
#2187=CARTESIAN_POINT('Origin',(-5.14090080505625E-8,4.96044397353817E-32,
7.80000005140902));
#2188=CARTESIAN_POINT('',(4.12339154942004,-6.62100005333126,7.80000005140902));
#2189=CARTESIAN_POINT('',(4.12339154942004,6.62100005333126,7.80000005140902));
#2190=CARTESIAN_POINT('',(7.79999986141921,-5.28032907857094E-16,7.80000005140902));
#2191=CARTESIAN_POINT('Origin',(-5.14090080505625E-8,4.96044397353817E-32,
7.80000005140902));
#2192=CARTESIAN_POINT('Origin',(-5.14090080505625E-8,4.96044397353817E-32,
7.80000005140902));
#2193=CARTESIAN_POINT('Origin',(-5.14090083281182E-8,-4.1,7.80000005140902));
#2194=CARTESIAN_POINT('',(-4.35863897161819,-6.50017450447525,7.80000005140901));
#2195=CARTESIAN_POINT('Origin',(-5.09999993741513,-5.4,7.80000005140901));
#2196=CARTESIAN_POINT('',(-7.79999987706542,-0.640315972901025,7.80000005140901));
#2197=CARTESIAN_POINT('Origin',(-5.14090080505625E-8,4.96044397353817E-32,
7.80000005140902));
#2198=CARTESIAN_POINT('',(-7.79999987706542,5.28032901955867E-16,7.80000005140901));
#2199=CARTESIAN_POINT('Origin',(-5.14090083281182E-8,-4.1,7.80000005140902));
#2200=CARTESIAN_POINT('',(7.79999977424741,-0.640315972901026,7.80000005140902));
#2201=CARTESIAN_POINT('',(7.79999977424741,-5.28032901955867E-16,7.80000005140902));
#2202=CARTESIAN_POINT('',(4.35863886880018,-6.50017450447525,7.80000005140902));
#2203=CARTESIAN_POINT('Origin',(-5.14090080505625E-8,4.96044397353817E-32,
7.80000005140902));
#2204=CARTESIAN_POINT('Origin',(5.09999983459711,-5.4,7.80000005140902));
#2205=CARTESIAN_POINT('Origin',(-5.14090083281182E-8,-4.1,7.80000005140902));
#2206=CARTESIAN_POINT('',(4.35863886880018,6.50017450447525,7.80000005140902));
#2207=CARTESIAN_POINT('Origin',(5.09999983459711,5.4,7.80000005140902));
#2208=CARTESIAN_POINT('',(7.79999977424741,0.640315972901025,7.80000005140902));
#2209=CARTESIAN_POINT('Origin',(-5.14090080505625E-8,4.96044397353817E-32,
7.80000005140902));
#2210=CARTESIAN_POINT('',(7.79999977424741,-5.28032901955867E-16,7.80000005140902));
#2211=CARTESIAN_POINT('Origin',(-5.14090083281182E-8,-4.1,7.80000005140902));
#2212=CARTESIAN_POINT('',(-7.79999987706542,0.640315972901026,7.80000005140901));
#2213=CARTESIAN_POINT('',(-7.79999987706542,5.28032901955867E-16,7.80000005140901));
#2214=CARTESIAN_POINT('',(-4.35863897161819,6.50017450447525,7.80000005140901));
#2215=CARTESIAN_POINT('Origin',(-5.14090080505625E-8,4.96044397353817E-32,
7.80000005140902));
#2216=CARTESIAN_POINT('Origin',(-5.09999993741513,5.4,7.80000005140901));
#2217=CARTESIAN_POINT('Origin',(5.09999983459711,5.4,8.5000000357628));
#2218=CARTESIAN_POINT('',(3.72073253989039,5.39999993690394,9.08959458518206));
#2219=CARTESIAN_POINT('Ctrl Pts',(3.72073253554019,5.39999992573463,9.08959457250158));
#2220=CARTESIAN_POINT('Ctrl Pts',(3.68307614286127,5.514676061902,9.00150314819277));
#2221=CARTESIAN_POINT('Ctrl Pts',(3.66545577291559,5.62718977053802,8.90348106055725));
#2222=CARTESIAN_POINT('Ctrl Pts',(3.67179455785705,5.84819208638081,8.68697453579564));
#2223=CARTESIAN_POINT('Ctrl Pts',(3.6987504660911,5.95439382034053,8.5689497425761));
#2224=CARTESIAN_POINT('Ctrl Pts',(3.80304627161961,6.15226096023113,8.31882421890626));
#2225=CARTESIAN_POINT('Ctrl Pts',(3.88421052909005,6.23999349108523,8.1884260956792));
#2226=CARTESIAN_POINT('Ctrl Pts',(4.06782308633449,6.36042468091715,7.97080110169303));
#2227=CARTESIAN_POINT('Ctrl Pts',(4.15974332748891,6.4007246518246,7.88167642980982));
#2228=CARTESIAN_POINT('Ctrl Pts',(4.26183481269803,6.42833818062906,7.8000000483875));
#2229=CARTESIAN_POINT('',(5.59999994859099,5.4,9.91421355783297));
#2230=CARTESIAN_POINT('Origin',(5.09999983459711,5.4,8.5000000357628));
#2231=CARTESIAN_POINT('',(5.66642184680456,5.39830201906516,9.88894323897162));
#2232=CARTESIAN_POINT('Origin',(5.53713775464817,4.9185635332512,9.42513323023373));
#2233=CARTESIAN_POINT('Ctrl Pts',(5.66642184708727,5.3983020194904,9.88894323857161));
#2234=CARTESIAN_POINT('Ctrl Pts',(5.57167607930213,5.49775356766781,9.92770289061884));
#2235=CARTESIAN_POINT('Ctrl Pts',(5.469529156729,5.59925299359895,9.94607345859992));
#2236=CARTESIAN_POINT('Ctrl Pts',(5.19436995297687,5.8591255691118,9.94607345859992));
#2237=CARTESIAN_POINT('Ctrl Pts',(4.97605785334717,6.0444100125078,9.87120551735725));
#2238=CARTESIAN_POINT('Ctrl Pts',(4.70365608407608,6.25641090337503,9.67558782338497));
#2239=CARTESIAN_POINT('Ctrl Pts',(4.59024413487968,6.33953721899308,9.56299278791845));
#2240=CARTESIAN_POINT('Ctrl Pts',(4.41734688456872,6.46137782767951,9.32771121759306));
#2241=CARTESIAN_POINT('Ctrl Pts',(4.33677448621416,6.51509825887181,9.17490953151671));
#2242=CARTESIAN_POINT('Ctrl Pts',(4.22937281275142,6.58532639044733,8.8441944920709));
#2243=CARTESIAN_POINT('Ctrl Pts',(4.20273509685462,6.60204658412388,8.6662641142614));
#2244=CARTESIAN_POINT('Ctrl Pts',(4.20273509685462,6.60204658412388,8.5000000357628));
#2245=CARTESIAN_POINT('Ctrl Pts',(4.20273509685462,6.60204658412388,8.3337359572642));
#2246=CARTESIAN_POINT('Ctrl Pts',(4.22937281275142,6.58532639044733,8.1558055794547));
#2247=CARTESIAN_POINT('Ctrl Pts',(4.30443126573955,6.53624694184698,7.92468293079948));
#2248=CARTESIAN_POINT('Ctrl Pts',(4.3298715944022,6.5194641653502,7.86078423480426));
#2249=CARTESIAN_POINT('Ctrl Pts',(4.35863886880018,6.50017450447525,7.80000005140902));
#2250=CARTESIAN_POINT('Ctrl Pts',(-5.14090056405359E-8,10.0000001490116,
-1.19999994859098));
#2251=CARTESIAN_POINT('Ctrl Pts',(-5.14090056405359E-8,10.0000001490116,
-1.19999994859098));
#2252=CARTESIAN_POINT('Ctrl Pts',(-5.14090056405359E-8,10.0000001490116,
-1.19999994859098));
#2253=CARTESIAN_POINT('Ctrl Pts',(-5.14090056405359E-8,10.0000001490116,
-1.19999994859098));
#2254=CARTESIAN_POINT('Ctrl Pts',(-5.14090056405359E-8,10.0000001490116,
-1.19999994859098));
#2255=CARTESIAN_POINT('Ctrl Pts',(-5.14090056405359E-8,10.0000001490116,
-1.19999994859098));
#2256=CARTESIAN_POINT('Ctrl Pts',(-5.14090056405359E-8,10.0000001490116,
-1.19999994859098));
#2257=CARTESIAN_POINT('Ctrl Pts',(-5.14090056405359E-8,10.0000001490116,
-1.19999994859098));
#2258=CARTESIAN_POINT('Ctrl Pts',(-5.14090056405359E-8,10.0000001490116,
-1.19999994859098));
#2259=CARTESIAN_POINT('Ctrl Pts',(-13.0000002451241,10.0000001490116,-1.19999994859099));
#2260=CARTESIAN_POINT('Ctrl Pts',(-13.0000002451241,10.0000001490116,11.8000002451241));
#2261=CARTESIAN_POINT('Ctrl Pts',(-5.14090082617757E-8,10.0000001490116,
11.8000002451241));
#2262=CARTESIAN_POINT('Ctrl Pts',(13.0000001423061,10.0000001490116,11.8000002451241));
#2263=CARTESIAN_POINT('Ctrl Pts',(13.0000001423061,10.0000001490116,-1.19999994859098));
#2264=CARTESIAN_POINT('Ctrl Pts',(13.0000001423061,10.0000001490116,-14.2000001423061));
#2265=CARTESIAN_POINT('Ctrl Pts',(-5.14090024886158E-8,10.0000001490116,
-14.2000001423061));
#2266=CARTESIAN_POINT('Ctrl Pts',(-13.0000002451241,10.0000001490116,-14.2000001423061));
#2267=CARTESIAN_POINT('Ctrl Pts',(-13.0000002451241,10.0000001490116,-1.19999994859099));
#2268=CARTESIAN_POINT('Ctrl Pts',(-13.0000002451241,-3.44591948018302E-16,
-1.19999994859099));
#2269=CARTESIAN_POINT('Ctrl Pts',(-13.0000002451241,-3.44591948018303E-16,
11.8000002451241));
#2270=CARTESIAN_POINT('Ctrl Pts',(-5.14090089387409E-8,-1.11022302462516E-15,
11.8000002451241));
#2271=CARTESIAN_POINT('Ctrl Pts',(13.0000001423061,-1.87585410123201E-15,
11.8000002451241));
#2272=CARTESIAN_POINT('Ctrl Pts',(13.0000001423061,-1.87585410123201E-15,
-1.19999994859098));
#2273=CARTESIAN_POINT('Ctrl Pts',(13.0000001423061,-1.87585410123201E-15,
-14.2000001423061));
#2274=CARTESIAN_POINT('Ctrl Pts',(-5.14090031655811E-8,-1.11022302462516E-15,
-14.2000001423061));
#2275=CARTESIAN_POINT('Ctrl Pts',(-13.0000002451241,-3.44591948018303E-16,
-14.2000001423061));
#2276=CARTESIAN_POINT('Ctrl Pts',(-13.0000002451241,-3.44591948018302E-16,
-1.19999994859099));
#2277=CARTESIAN_POINT('Ctrl Pts',(-13.0000002451241,-10.0000001490116,-1.19999994859099));
#2278=CARTESIAN_POINT('Ctrl Pts',(-13.0000002451241,-10.0000001490116,11.8000002451241));
#2279=CARTESIAN_POINT('Ctrl Pts',(-5.14090096157062E-8,-10.0000001490116,
11.8000002451241));
#2280=CARTESIAN_POINT('Ctrl Pts',(13.0000001423061,-10.0000001490116,11.8000002451241));
#2281=CARTESIAN_POINT('Ctrl Pts',(13.0000001423061,-10.0000001490116,-1.19999994859098));
#2282=CARTESIAN_POINT('Ctrl Pts',(13.0000001423061,-10.0000001490116,-14.2000001423061));
#2283=CARTESIAN_POINT('Ctrl Pts',(-5.14090038425464E-8,-10.0000001490116,
-14.2000001423061));
#2284=CARTESIAN_POINT('Ctrl Pts',(-13.0000002451241,-10.0000001490116,-14.2000001423061));
#2285=CARTESIAN_POINT('Ctrl Pts',(-13.0000002451241,-10.0000001490116,-1.19999994859099));
#2286=CARTESIAN_POINT('Ctrl Pts',(-5.14090066406796E-8,-10.0000001490116,
-1.19999994859098));
#2287=CARTESIAN_POINT('Ctrl Pts',(-5.14090066406796E-8,-10.0000001490116,
-1.19999994859098));
#2288=CARTESIAN_POINT('Ctrl Pts',(-5.14090066406796E-8,-10.0000001490116,
-1.19999994859098));
#2289=CARTESIAN_POINT('Ctrl Pts',(-5.14090066406796E-8,-10.0000001490116,
-1.19999994859098));
#2290=CARTESIAN_POINT('Ctrl Pts',(-5.14090066406796E-8,-10.0000001490116,
-1.19999994859098));
#2291=CARTESIAN_POINT('Ctrl Pts',(-5.14090066406796E-8,-10.0000001490116,
-1.19999994859098));
#2292=CARTESIAN_POINT('Ctrl Pts',(-5.14090066406796E-8,-10.0000001490116,
-1.19999994859098));
#2293=CARTESIAN_POINT('Ctrl Pts',(-5.14090066406796E-8,-10.0000001490116,
-1.19999994859098));
#2294=CARTESIAN_POINT('Ctrl Pts',(-5.14090066406796E-8,-10.0000001490116,
-1.19999994859098));
#2295=CARTESIAN_POINT('Ctrl Pts',(3.91348097563964,6.55810042887573,7.80000005140905));
#2296=CARTESIAN_POINT('Ctrl Pts',(3.29625111803565,6.37839983888656,8.28968594802789));
#2297=CARTESIAN_POINT('Ctrl Pts',(2.60019240320762,6.22209889107014,8.67261545972386));
#2298=CARTESIAN_POINT('Ctrl Pts',(1.24398118814183,6.0425213322507,9.10269610219914));
#2299=CARTESIAN_POINT('Ctrl Pts',(0.625827886772779,5.99992426289792,9.20017621137647));
#2300=CARTESIAN_POINT('Ctrl Pts',(-0.628641064181447,6.00007605132173,9.19982388708364));
#2301=CARTESIAN_POINT('Ctrl Pts',(-1.24618182667215,6.04274330482202,9.10217504624408));
#2302=CARTESIAN_POINT('Ctrl Pts',(-2.60117607997855,6.22231848717991,8.67207594118439));
#2303=CARTESIAN_POINT('Ctrl Pts',(-3.29669065311455,6.37852777540092,8.28933731975267));
#2304=CARTESIAN_POINT('Ctrl Pts',(-3.91348107845765,6.55810042887573,7.80000005140905));
#2305=CARTESIAN_POINT('',(-3.72073264270529,5.39999993690619,9.08959458517804));
#2306=CARTESIAN_POINT('Ctrl Pts',(-4.2618349117393,6.42833817960754,7.80000005140901));
#2307=CARTESIAN_POINT('Ctrl Pts',(-4.15966027139359,6.40070215876401,7.88174295992604));
#2308=CARTESIAN_POINT('Ctrl Pts',(-4.06768042325639,6.3603624550653,7.97093918306734));
#2309=CARTESIAN_POINT('Ctrl Pts',(-3.88393869241702,6.23977376472042,8.18878939763018));
#2310=CARTESIAN_POINT('Ctrl Pts',(-3.8027434237725,6.15190585812825,8.31933777117278));
#2311=CARTESIAN_POINT('Ctrl Pts',(-3.69861091774488,5.95392800511171,8.56947944615587));
#2312=CARTESIAN_POINT('Ctrl Pts',(-3.67174449872318,5.84780778949297,8.68737387469145));
#2313=CARTESIAN_POINT('Ctrl Pts',(-3.66548683933031,5.62699161474314,8.90365378139705));
#2314=CARTESIAN_POINT('Ctrl Pts',(-3.68310950514653,5.51457477585534,9.00158095367508));
#2315=CARTESIAN_POINT('Ctrl Pts',(-3.72073263835698,5.39999992573837,9.0895945724987));
#2316=CARTESIAN_POINT('Origin',(-5.1409018153592E-8,5.39999987930059,-1.199999948591));
#2317=CARTESIAN_POINT('Origin',(5.09999983459711,-5.4,8.5000000357628));
#2318=CARTESIAN_POINT('',(5.59999994859099,-5.4,9.91421355783297));
#2319=CARTESIAN_POINT('',(5.66642184680456,-5.39830201906516,9.88894323897162));
#2320=CARTESIAN_POINT('Origin',(5.54333525442094,-4.94959559354054,9.45587124818225));
#2321=CARTESIAN_POINT('',(3.72073253988727,-5.39999993690619,9.08959458517805));
#2322=CARTESIAN_POINT('Origin',(5.09999983459711,-5.4,8.5000000357628));
#2323=CARTESIAN_POINT('Ctrl Pts',(4.26183480892128,-6.42833817960753,7.80000005140902));
#2324=CARTESIAN_POINT('Ctrl Pts',(4.15965660897299,-6.40070119596883,7.88174580771946));
#2325=CARTESIAN_POINT('Ctrl Pts',(4.06767392727104,-6.36035964881598,7.97094538601851));
#2326=CARTESIAN_POINT('Ctrl Pts',(3.88392657880145,-6.23976405613403,8.18880544749432));
#2327=CARTESIAN_POINT('Ctrl Pts',(3.80272994252687,-6.1518901664759,8.31936045986677));
#2328=CARTESIAN_POINT('Ctrl Pts',(3.69860465186023,-5.95390742229345,8.56950284759762));
#2329=CARTESIAN_POINT('Ctrl Pts',(3.67174218357538,-5.84779080921361,8.6873915172336));
#2330=CARTESIAN_POINT('Ctrl Pts',(3.66548810534552,-5.62698285928642,8.90366141258394));
#2331=CARTESIAN_POINT('Ctrl Pts',(3.68311087186719,-5.51457030062535,9.00158439143814));
#2332=CARTESIAN_POINT('Ctrl Pts',(3.72073253553896,-5.39999992573837,9.08959457249871));
#2333=CARTESIAN_POINT('Ctrl Pts',(4.35863886880018,-6.50017450447525,7.80000005140902));
#2334=CARTESIAN_POINT('Ctrl Pts',(4.32987159440221,-6.5194641653502,7.86078423480426));
#2335=CARTESIAN_POINT('Ctrl Pts',(4.30443126573955,-6.53624694184698,7.92468293079948));
#2336=CARTESIAN_POINT('Ctrl Pts',(4.22937281275142,-6.58532639044733,8.1558055794547));
#2337=CARTESIAN_POINT('Ctrl Pts',(4.20273509685462,-6.60204658412388,8.3337359572642));
#2338=CARTESIAN_POINT('Ctrl Pts',(4.20273509685462,-6.60204658412388,8.6662641142614));
#2339=CARTESIAN_POINT('Ctrl Pts',(4.22937281275142,-6.58532639044733,8.8441944920709));
#2340=CARTESIAN_POINT('Ctrl Pts',(4.33677448621416,-6.51509825887181,9.17490953151671));
#2341=CARTESIAN_POINT('Ctrl Pts',(4.41734688456872,-6.46137782767951,9.32771121759306));
#2342=CARTESIAN_POINT('Ctrl Pts',(4.59024413487968,-6.33953721899308,9.56299278791845));
#2343=CARTESIAN_POINT('Ctrl Pts',(4.70365608407608,-6.25641090337503,9.67558782338497));
#2344=CARTESIAN_POINT('Ctrl Pts',(4.97605785334717,-6.0444100125078,9.87120551735725));
#2345=CARTESIAN_POINT('Ctrl Pts',(5.19436995297687,-5.8591255691118,9.94607345859992));
#2346=CARTESIAN_POINT('Ctrl Pts',(5.469529156729,-5.59925299359895,9.94607345859992));
#2347=CARTESIAN_POINT('Ctrl Pts',(5.57167607930213,-5.49775356766781,9.92770289061884));
#2348=CARTESIAN_POINT('Ctrl Pts',(5.66642184708727,-5.3983020194904,9.88894323857161));
#2349=CARTESIAN_POINT('Ctrl Pts',(-5.14090056405359E-8,10.0000001490116,
-1.19999994859098));
#2350=CARTESIAN_POINT('Ctrl Pts',(-5.14090056405359E-8,10.0000001490116,
-1.19999994859098));
#2351=CARTESIAN_POINT('Ctrl Pts',(-5.14090056405359E-8,10.0000001490116,
-1.19999994859098));
#2352=CARTESIAN_POINT('Ctrl Pts',(-5.14090056405359E-8,10.0000001490116,
-1.19999994859098));
#2353=CARTESIAN_POINT('Ctrl Pts',(-5.14090056405359E-8,10.0000001490116,
-1.19999994859098));
#2354=CARTESIAN_POINT('Ctrl Pts',(-5.14090056405359E-8,10.0000001490116,
-1.19999994859098));
#2355=CARTESIAN_POINT('Ctrl Pts',(-5.14090056405359E-8,10.0000001490116,
-1.19999994859098));
#2356=CARTESIAN_POINT('Ctrl Pts',(-5.14090056405359E-8,10.0000001490116,
-1.19999994859098));
#2357=CARTESIAN_POINT('Ctrl Pts',(-5.14090056405359E-8,10.0000001490116,
-1.19999994859098));
#2358=CARTESIAN_POINT('Ctrl Pts',(-13.0000002451241,10.0000001490116,-1.19999994859099));
#2359=CARTESIAN_POINT('Ctrl Pts',(-13.0000002451241,10.0000001490116,11.8000002451241));
#2360=CARTESIAN_POINT('Ctrl Pts',(-5.14090082617757E-8,10.0000001490116,
11.8000002451241));
#2361=CARTESIAN_POINT('Ctrl Pts',(13.0000001423061,10.0000001490116,11.8000002451241));
#2362=CARTESIAN_POINT('Ctrl Pts',(13.0000001423061,10.0000001490116,-1.19999994859098));
#2363=CARTESIAN_POINT('Ctrl Pts',(13.0000001423061,10.0000001490116,-14.2000001423061));
#2364=CARTESIAN_POINT('Ctrl Pts',(-5.14090024886158E-8,10.0000001490116,
-14.2000001423061));
#2365=CARTESIAN_POINT('Ctrl Pts',(-13.0000002451241,10.0000001490116,-14.2000001423061));
#2366=CARTESIAN_POINT('Ctrl Pts',(-13.0000002451241,10.0000001490116,-1.19999994859099));
#2367=CARTESIAN_POINT('Ctrl Pts',(-13.0000002451241,-3.44591948018302E-16,
-1.19999994859099));
#2368=CARTESIAN_POINT('Ctrl Pts',(-13.0000002451241,-3.44591948018303E-16,
11.8000002451241));
#2369=CARTESIAN_POINT('Ctrl Pts',(-5.14090089387409E-8,-1.11022302462516E-15,
11.8000002451241));
#2370=CARTESIAN_POINT('Ctrl Pts',(13.0000001423061,-1.87585410123201E-15,
11.8000002451241));
#2371=CARTESIAN_POINT('Ctrl Pts',(13.0000001423061,-1.87585410123201E-15,
-1.19999994859098));
#2372=CARTESIAN_POINT('Ctrl Pts',(13.0000001423061,-1.87585410123201E-15,
-14.2000001423061));
#2373=CARTESIAN_POINT('Ctrl Pts',(-5.14090031655811E-8,-1.11022302462516E-15,
-14.2000001423061));
#2374=CARTESIAN_POINT('Ctrl Pts',(-13.0000002451241,-3.44591948018303E-16,
-14.2000001423061));
#2375=CARTESIAN_POINT('Ctrl Pts',(-13.0000002451241,-3.44591948018302E-16,
-1.19999994859099));
#2376=CARTESIAN_POINT('Ctrl Pts',(-13.0000002451241,-10.0000001490116,-1.19999994859099));
#2377=CARTESIAN_POINT('Ctrl Pts',(-13.0000002451241,-10.0000001490116,11.8000002451241));
#2378=CARTESIAN_POINT('Ctrl Pts',(-5.14090096157062E-8,-10.0000001490116,
11.8000002451241));
#2379=CARTESIAN_POINT('Ctrl Pts',(13.0000001423061,-10.0000001490116,11.8000002451241));
#2380=CARTESIAN_POINT('Ctrl Pts',(13.0000001423061,-10.0000001490116,-1.19999994859098));
#2381=CARTESIAN_POINT('Ctrl Pts',(13.0000001423061,-10.0000001490116,-14.2000001423061));
#2382=CARTESIAN_POINT('Ctrl Pts',(-5.14090038425464E-8,-10.0000001490116,
-14.2000001423061));
#2383=CARTESIAN_POINT('Ctrl Pts',(-13.0000002451241,-10.0000001490116,-14.2000001423061));
#2384=CARTESIAN_POINT('Ctrl Pts',(-13.0000002451241,-10.0000001490116,-1.19999994859099));
#2385=CARTESIAN_POINT('Ctrl Pts',(-5.14090066406796E-8,-10.0000001490116,
-1.19999994859098));
#2386=CARTESIAN_POINT('Ctrl Pts',(-5.14090066406796E-8,-10.0000001490116,
-1.19999994859098));
#2387=CARTESIAN_POINT('Ctrl Pts',(-5.14090066406796E-8,-10.0000001490116,
-1.19999994859098));
#2388=CARTESIAN_POINT('Ctrl Pts',(-5.14090066406796E-8,-10.0000001490116,
-1.19999994859098));
#2389=CARTESIAN_POINT('Ctrl Pts',(-5.14090066406796E-8,-10.0000001490116,
-1.19999994859098));
#2390=CARTESIAN_POINT('Ctrl Pts',(-5.14090066406796E-8,-10.0000001490116,
-1.19999994859098));
#2391=CARTESIAN_POINT('Ctrl Pts',(-5.14090066406796E-8,-10.0000001490116,
-1.19999994859098));
#2392=CARTESIAN_POINT('Ctrl Pts',(-5.14090066406796E-8,-10.0000001490116,
-1.19999994859098));
#2393=CARTESIAN_POINT('Ctrl Pts',(-5.14090066406796E-8,-10.0000001490116,
-1.19999994859098));
#2394=CARTESIAN_POINT('',(-3.72073264270842,-5.39999993690394,9.08959458518205));
#2395=CARTESIAN_POINT('Origin',(-5.14089892877934E-8,-5.39999987930053,
-1.1999999485911));
#2396=CARTESIAN_POINT('Ctrl Pts',(-3.72073263835821,-5.39999992573463,9.08959457250157));
#2397=CARTESIAN_POINT('Ctrl Pts',(-3.68309580394177,-5.51461650054173,9.00154890178401));
#2398=CARTESIAN_POINT('Ctrl Pts',(-3.66547408004518,-5.62707324549496,8.90358263091272));
#2399=CARTESIAN_POINT('Ctrl Pts',(-3.67176514173249,-5.84796610274585,8.68720937726081));
#2400=CARTESIAN_POINT('Ctrl Pts',(-3.69866840863177,-5.9541199035935,8.56926125110678));
#2401=CARTESIAN_POINT('Ctrl Pts',(-3.80286818626536,-6.15205215130648,8.31912622530364));
#2402=CARTESIAN_POINT('Ctrl Pts',(-3.8840506931322,-6.23986428134675,8.18863974837159));
#2403=CARTESIAN_POINT('Ctrl Pts',(-4.06774003836165,-6.36038862079886,7.9708813437423));
#2404=CARTESIAN_POINT('Ctrl Pts',(-4.15969346330678,-6.40071113645556,7.88171640535718));
#2405=CARTESIAN_POINT('Ctrl Pts',(-4.2618349117393,-6.42833817960754,7.80000005140901));
#2406=CARTESIAN_POINT('Ctrl Pts',(-3.91348107845765,-6.55810042887573,7.80000005140905));
#2407=CARTESIAN_POINT('Ctrl Pts',(-3.29625122085362,-6.37839983888655,8.28968594802793));
#2408=CARTESIAN_POINT('Ctrl Pts',(-2.6001925060255,-6.2220988910701,8.67261545972394));
#2409=CARTESIAN_POINT('Ctrl Pts',(-1.24398129095952,-6.04252133225067,9.10269610219922));
#2410=CARTESIAN_POINT('Ctrl Pts',(-0.625827989590386,-5.9999242628979,9.20017621137653));
#2411=CARTESIAN_POINT('Ctrl Pts',(0.628640961363818,-6.00007605132176,9.19982388708359));
#2412=CARTESIAN_POINT('Ctrl Pts',(1.24618172385442,-6.04274330482205,9.10217504624402));
#2413=CARTESIAN_POINT('Ctrl Pts',(2.6011759771607,-6.22231848717995,8.67207594118431));
#2414=CARTESIAN_POINT('Ctrl Pts',(3.29669055029662,-6.37852777540095,8.2893373197526));
#2415=CARTESIAN_POINT('Ctrl Pts',(3.91348097563963,-6.55810042887573,7.80000005140906));
#2416=CARTESIAN_POINT('Origin',(-5.09999993741513,5.4,8.50000003576279));
#2417=CARTESIAN_POINT('',(-5.60000005140901,5.4,9.91421355783296));
#2418=CARTESIAN_POINT('',(-5.66642194962257,5.39830201906516,9.88894323897161));
#2419=CARTESIAN_POINT('Origin',(-5.5433353576276,4.9495955957784,9.45587125042007));
#2420=CARTESIAN_POINT('Origin',(-5.09999993741513,5.4,8.50000003576279));
#2421=CARTESIAN_POINT('Ctrl Pts',(-4.35863897161819,6.50017450447525,7.80000005140901));
#2422=CARTESIAN_POINT('Ctrl Pts',(-4.32987169722022,6.5194641653502,7.86078423480425));
#2423=CARTESIAN_POINT('Ctrl Pts',(-4.30443136855757,6.53624694184698,7.92468293079947));
#2424=CARTESIAN_POINT('Ctrl Pts',(-4.22937291556944,6.58532639044732,8.15580557945469));
#2425=CARTESIAN_POINT('Ctrl Pts',(-4.20273519967264,6.60204658412388,8.33373595726419));
#2426=CARTESIAN_POINT('Ctrl Pts',(-4.20273519967264,6.60204658412388,8.66626411426139));
#2427=CARTESIAN_POINT('Ctrl Pts',(-4.22937291556944,6.58532639044732,8.84419449207089));
#2428=CARTESIAN_POINT('Ctrl Pts',(-4.33677458903217,6.5150982588718,9.17490953151669));
#2429=CARTESIAN_POINT('Ctrl Pts',(-4.41734698738674,6.46137782767951,9.32771121759305));
#2430=CARTESIAN_POINT('Ctrl Pts',(-4.5902442376977,6.33953721899308,9.56299278791844));
#2431=CARTESIAN_POINT('Ctrl Pts',(-4.7036561868941,6.25641090337503,9.67558782338496));
#2432=CARTESIAN_POINT('Ctrl Pts',(-4.97605795616519,6.0444100125078,9.87120551735724));
#2433=CARTESIAN_POINT('Ctrl Pts',(-5.19437005579489,5.8591255691118,9.94607345859991));
#2434=CARTESIAN_POINT('Ctrl Pts',(-5.46952925954702,5.59925299359895,9.94607345859992));
#2435=CARTESIAN_POINT('Ctrl Pts',(-5.57167618212015,5.49775356766781,9.92770289061883));
#2436=CARTESIAN_POINT('Ctrl Pts',(-5.66642194990529,5.3983020194904,9.8889432385716));
#2437=CARTESIAN_POINT('Origin',(-5.09999993741513,-5.4,8.50000003576279));
#2438=CARTESIAN_POINT('',(-5.66642194962257,-5.39830201906515,9.88894323897161));
#2439=CARTESIAN_POINT('',(-5.60000005140901,-5.4,9.91421355783296));
#2440=CARTESIAN_POINT('Origin',(-5.53713785672194,-4.91856352923571,9.42513322623675));
#2441=CARTESIAN_POINT('Ctrl Pts',(-5.66642194990529,-5.39830201949039,9.8889432385716));
#2442=CARTESIAN_POINT('Ctrl Pts',(-5.57167618212015,-5.49775356766781,9.92770289061883));
#2443=CARTESIAN_POINT('Ctrl Pts',(-5.46952925954702,-5.59925299359895,9.94607345859991));
#2444=CARTESIAN_POINT('Ctrl Pts',(-5.19437005579489,-5.8591255691118,9.94607345859991));
#2445=CARTESIAN_POINT('Ctrl Pts',(-4.97605795616519,-6.0444100125078,9.87120551735724));
#2446=CARTESIAN_POINT('Ctrl Pts',(-4.7036561868941,-6.25641090337503,9.67558782338496));
#2447=CARTESIAN_POINT('Ctrl Pts',(-4.5902442376977,-6.33953721899308,9.56299278791844));
#2448=CARTESIAN_POINT('Ctrl Pts',(-4.41734698738674,-6.46137782767951,9.32771121759305));
#2449=CARTESIAN_POINT('Ctrl Pts',(-4.33677458903218,-6.5150982588718,9.1749095315167));
#2450=CARTESIAN_POINT('Ctrl Pts',(-4.22937291556944,-6.58532639044732,8.84419449207089));
#2451=CARTESIAN_POINT('Ctrl Pts',(-4.20273519967264,-6.60204658412388,8.66626411426139));
#2452=CARTESIAN_POINT('Ctrl Pts',(-4.20273519967264,-6.60204658412388,8.50000003576279));
#2453=CARTESIAN_POINT('Ctrl Pts',(-4.20273519967264,-6.60204658412388,8.33373595726419));
#2454=CARTESIAN_POINT('Ctrl Pts',(-4.22937291556944,-6.58532639044732,8.15580557945469));
#2455=CARTESIAN_POINT('Ctrl Pts',(-4.30443136855757,-6.53624694184698,7.92468293079947));
#2456=CARTESIAN_POINT('Ctrl Pts',(-4.32987169722022,-6.5194641653502,7.86078423480425));
#2457=CARTESIAN_POINT('Ctrl Pts',(-4.3586389716182,-6.50017450447525,7.80000005140901));
#2458=CARTESIAN_POINT('Origin',(-5.09999993741513,-5.4,8.50000003576279));
#2459=CARTESIAN_POINT('Origin',(-5.60000005140901,-4.1,7.80000005140901));
#2460=CARTESIAN_POINT('',(-5.60000005140901,-5.4,7.80000005140901));
#2461=CARTESIAN_POINT('',(-5.62880528121359,-5.3996808295639,10.1000000257045));
#2462=CARTESIAN_POINT('Origin',(-5.60000005140901,-4.1,10.1));
#2463=CARTESIAN_POINT('',(-5.66642201656946,-5.39830197189354,10.100000051409));
#2464=CARTESIAN_POINT('Origin',(-5.60000005140901,-4.1,10.100000051409));
#2465=CARTESIAN_POINT('',(-5.66642195083585,-5.39830201851362,7.80000005140901));
#2466=CARTESIAN_POINT('Origin',(-5.60000005140901,-5.4,7.80000005140901));
#2467=CARTESIAN_POINT('',(5.59999994859099,-5.4,7.80000005140902));
#2468=CARTESIAN_POINT('Origin',(-5.14090066966319E-8,20.0000002980232,7.80000005140902));
#2469=CARTESIAN_POINT('Origin',(5.59999994859099,4.1,7.80000005140902));
#2470=CARTESIAN_POINT('',(5.59999994859099,5.39999994691462,10.100000051409));
#2471=CARTESIAN_POINT('',(5.59999994859099,5.4,7.80000005140902));
#2472=CARTESIAN_POINT('',(5.66642190453502,5.39830198507478,10.100000051409));
#2473=CARTESIAN_POINT('Origin',(5.59999994859099,4.1,10.100000051409));
#2474=CARTESIAN_POINT('',(5.66642184801783,5.39830201851362,7.80000005140902));
#2475=CARTESIAN_POINT('Origin',(5.59999994859099,5.4,7.80000005140902));
#2476=CARTESIAN_POINT('',(-5.59999996449915,5.39999996982515,10.1000000261061));
#2477=CARTESIAN_POINT('',(-5.60000005140901,5.4,7.80000005140901));
#2478=CARTESIAN_POINT('',(-5.14090088170225E-8,5.4,10.100000051409));
#2479=CARTESIAN_POINT('Origin',(-5.60000005140901,4.1,7.80000005140901));
#2480=CARTESIAN_POINT('',(-5.66642201656946,5.39830197189354,10.1000000101549));
#2481=CARTESIAN_POINT('',(-5.66642195083585,5.39830201851362,7.80000005140901));
#2482=CARTESIAN_POINT('Origin',(-5.60000005140901,4.1,10.1));
#2483=CARTESIAN_POINT('Origin',(-5.1409009404493E-8,-20.0000002980232,7.80000005140902));
#2484=CARTESIAN_POINT('Origin',(7.79999977424741,-5.28032901955867E-16,
7.80000005140902));
#2485=CARTESIAN_POINT('',(7.79999977424741,0.640315972901025,7.80000005140902));
#2486=CARTESIAN_POINT('',(7.79999977424741,-0.640315972901026,7.80000005140902));
#2487=CARTESIAN_POINT('Origin',(-5.14090080505625E-8,4.96044397353817E-32,
7.80000005140902));
#2488=CARTESIAN_POINT('',(5.66642184801783,-5.39830201851362,7.80000005140902));
#2489=CARTESIAN_POINT('Origin',(-7.79999987706542,5.28032901955867E-16,
7.80000005140901));
#2490=CARTESIAN_POINT('',(-7.79999987706542,-0.640315972901025,7.80000005140901));
#2491=CARTESIAN_POINT('',(-7.79999987706542,0.640315972901026,7.80000005140901));
#2492=CARTESIAN_POINT('Origin',(-5.14090080505625E-8,4.96044397353817E-32,
7.80000005140902));
#2493=CARTESIAN_POINT('Ctrl Pts',(-6.85772189827695,-3.77116068291745,10.100000051409));
#2494=CARTESIAN_POINT('Ctrl Pts',(-6.85772189525158,-3.77116068841898,10.2092065005939));
#2495=CARTESIAN_POINT('Ctrl Pts',(-6.84753870886058,-3.78986472899119,10.3258561901397));
#2496=CARTESIAN_POINT('Ctrl Pts',(-6.80536906552879,-3.86507612075755,10.5420903964725));
#2497=CARTESIAN_POINT('Ctrl Pts',(-6.77329409437974,-3.9214726789337,10.6416961101213));
#2498=CARTESIAN_POINT('Ctrl Pts',(-6.70091210765946,-4.04381506067618,10.7964330134069));
#2499=CARTESIAN_POINT('Ctrl Pts',(-6.65126898747881,-4.12533793027642,10.8709569774646));
#2500=CARTESIAN_POINT('Ctrl Pts',(-6.52465522386941,-4.32442906611868,11.0017518485129));
#2501=CARTESIAN_POINT('Ctrl Pts',(-6.41445047329442,-4.48701905988504,11.0515244382931));
#2502=CARTESIAN_POINT('Ctrl Pts',(-6.21495057791857,-4.75950671936033,11.0515244382931));
#2503=CARTESIAN_POINT('Ctrl Pts',(-6.09324301184268,-4.91367500884337,11.0017518485129));
#2504=CARTESIAN_POINT('Ctrl Pts',(-5.94169568417832,-5.09451121369209,10.8709569774646));
#2505=CARTESIAN_POINT('Ctrl Pts',(-5.87897567579666,-5.16645993291442,10.7964330134069));
#2506=CARTESIAN_POINT('Ctrl Pts',(-5.78421121020603,-5.27241514247638,10.6416961101213));
#2507=CARTESIAN_POINT('Ctrl Pts',(-5.74013732311238,-5.3200267799696,10.5420903964725));
#2508=CARTESIAN_POINT('Ctrl Pts',(-5.68117658352432,-5.38294469043547,10.3258561901397));
#2509=CARTESIAN_POINT('Ctrl Pts',(-5.66642208080122,-5.3983018820932,10.2092064491849));
#2510=CARTESIAN_POINT('Ctrl Pts',(-5.66642208080122,-5.3983018820932,10.1));
#2511=CARTESIAN_POINT('Origin',(5.59999994859099,-4.1,7.80000005140902));
#2512=CARTESIAN_POINT('Origin',(-5.14090080505625E-8,4.96044397353817E-32,
7.80000005140902));
#2513=CARTESIAN_POINT('Ctrl Pts',(6.85772193549276,3.7711604282709,10.100000051409));
#2514=CARTESIAN_POINT('Ctrl Pts',(6.85772193549276,3.7711604282709,10.2092065204302));
#2515=CARTESIAN_POINT('Ctrl Pts',(6.84753874502943,3.78986447795503,10.3258562826422));
#2516=CARTESIAN_POINT('Ctrl Pts',(6.80536909701248,3.86507588437208,10.5420905285572));
#2517=CARTESIAN_POINT('Ctrl Pts',(6.773294122183,3.92147245356828,10.6416962605313));
#2518=CARTESIAN_POINT('Ctrl Pts',(6.70091212668304,4.04381485897245,10.7964331918641));
#2519=CARTESIAN_POINT('Ctrl Pts',(6.65126900037816,4.12533774403241,10.8709571692877));
#2520=CARTESIAN_POINT('Ctrl Pts',(6.52465522048557,4.32442891693832,11.0017520633909));
#2521=CARTESIAN_POINT('Ctrl Pts',(6.41445045478196,4.48701894043996,11.0515246620312));
#2522=CARTESIAN_POINT('Ctrl Pts',(6.21495052976602,4.75950664899134,11.0515246620312));
#2523=CARTESIAN_POINT('Ctrl Pts',(6.09324294454761,4.91367496553645,11.0017520633909));
#2524=CARTESIAN_POINT('Ctrl Pts',(5.94169559190502,5.09451120165843,10.8709571692877));
#2525=CARTESIAN_POINT('Ctrl Pts',(5.87897557279832,5.16645993327392,10.7964331918641));
#2526=CARTESIAN_POINT('Ctrl Pts',(5.7842110904881,5.27241516120114,10.6416962605313));
#2527=CARTESIAN_POINT('Ctrl Pts',(5.740137195432,5.32002680685635,10.5420905285572));
#2528=CARTESIAN_POINT('Ctrl Pts',(5.68117644518401,5.38294472798616,10.3258562826422));
#2529=CARTESIAN_POINT('Ctrl Pts',(5.66642193979702,5.398301922176,10.2092065204302));
#2530=CARTESIAN_POINT('Ctrl Pts',(5.66642193979702,5.398301922176,10.100000051409));
#2531=CARTESIAN_POINT('Origin',(5.59999994859099,4.09999990835786,10.100000051409));
#2532=CARTESIAN_POINT('Origin',(5.59999994859099,4.09999990835786,10.100000051409));
#2533=CARTESIAN_POINT('Origin',(-5.14090082837093E-8,4.09999990835786,10.100000051409));
#2534=CARTESIAN_POINT('Origin',(-5.59999987483025,4.09999990835786,10.100000051409));
#2535=CARTESIAN_POINT('Origin',(-5.14090080505625E-8,4.96044397353817E-32,
7.80000005140902));
#2536=CARTESIAN_POINT('Ctrl Pts',(-5.66642208080122,5.3983018820932,10.1000000101549));
#2537=CARTESIAN_POINT('Ctrl Pts',(-5.66642208165667,5.39830188119526,10.2092064593397));
#2538=CARTESIAN_POINT('Ctrl Pts',(-5.68117658352432,5.38294469043547,10.3258561901397));
#2539=CARTESIAN_POINT('Ctrl Pts',(-5.74013732311238,5.3200267799696,10.5420903964725));
#2540=CARTESIAN_POINT('Ctrl Pts',(-5.78421121020603,5.27241514247638,10.6416961101213));
#2541=CARTESIAN_POINT('Ctrl Pts',(-5.87897567579666,5.16645993291441,10.7964330134069));
#2542=CARTESIAN_POINT('Ctrl Pts',(-5.94169568417832,5.09451121369209,10.8709569774646));
#2543=CARTESIAN_POINT('Ctrl Pts',(-6.09324301184268,4.91367500884337,11.0017518485129));
#2544=CARTESIAN_POINT('Ctrl Pts',(-6.21495057791857,4.75950671936033,11.0515244382931));
#2545=CARTESIAN_POINT('Ctrl Pts',(-6.41445047329442,4.48701905988504,11.0515244382931));
#2546=CARTESIAN_POINT('Ctrl Pts',(-6.52465522386941,4.32442906611868,11.0017518485129));
#2547=CARTESIAN_POINT('Ctrl Pts',(-6.65126898747881,4.12533793027642,10.8709569774646));
#2548=CARTESIAN_POINT('Ctrl Pts',(-6.70091210765946,4.04381506067618,10.7964330134069));
#2549=CARTESIAN_POINT('Ctrl Pts',(-6.77329409437974,3.92147267893369,10.6416961101213));
#2550=CARTESIAN_POINT('Ctrl Pts',(-6.80536906552879,3.86507612075754,10.5420903964725));
#2551=CARTESIAN_POINT('Ctrl Pts',(-6.84753870886058,3.78986472899119,10.3258561901397));
#2552=CARTESIAN_POINT('Ctrl Pts',(-6.85772189827695,3.77116068291745,10.2092064491849));
#2553=CARTESIAN_POINT('Ctrl Pts',(-6.85772189827695,3.77116068291745,10.1));
#2554=CARTESIAN_POINT('Origin',(-5.59999987483025,4.09999990835786,10.1));
#2555=CARTESIAN_POINT('Ctrl Pts',(-6.6355106385052,4.09999990835787,10.8859499874448));
#2556=CARTESIAN_POINT('Ctrl Pts',(-6.66841012421391,4.04675481308722,10.8426040085467));
#2557=CARTESIAN_POINT('Ctrl Pts',(-6.69921212176792,3.99535037266919,10.7897388973114));
#2558=CARTESIAN_POINT('Ctrl Pts',(-6.76172117933451,3.88906879940366,10.6553764793838));
#2559=CARTESIAN_POINT('Ctrl Pts',(-6.79439073249569,3.83121446072048,10.5532348833304));
#2560=CARTESIAN_POINT('Ctrl Pts',(-6.83731978901373,3.75406543266338,10.3315291897254));
#2561=CARTESIAN_POINT('Ctrl Pts',(-6.84767396573042,3.73488446449448,10.2119438764082));
#2562=CARTESIAN_POINT('Ctrl Pts',(-6.84767396573042,3.73488446449448,10.1));
#2563=CARTESIAN_POINT('Origin',(-5.14090078729268E-8,4.96044397353818E-32,
7.00000005140902));
#2564=CARTESIAN_POINT('Origin',(-5.59999987483025,-4.09999990835786,10.1));
#2565=CARTESIAN_POINT('',(0.,0.,-7.));
#2566=UNCERTAINTY_MEASURE_WITH_UNIT(LENGTH_MEASURE(0.01),#2572,
'DISTANCE_ACCURACY_VALUE',
'Maximum model space distance between geometric entities at asserted c
onnectivities');
#2567=UNCERTAINTY_MEASURE_WITH_UNIT(LENGTH_MEASURE(0.01),#2572,
'DISTANCE_ACCURACY_VALUE',
'Maximum model space distance between geometric entities at asserted c
onnectivities');
#2568=UNCERTAINTY_MEASURE_WITH_UNIT(LENGTH_MEASURE(0.01),#2572,
'DISTANCE_ACCURACY_VALUE',
'Maximum model space distance between geometric entities at asserted c
onnectivities');
#2569=(
GEOMETRIC_REPRESENTATION_CONTEXT(3)
GLOBAL_UNCERTAINTY_ASSIGNED_CONTEXT((#2566))
GLOBAL_UNIT_ASSIGNED_CONTEXT((#2572,#2574,#2575))
REPRESENTATION_CONTEXT('','3D')
);
#2570=(
GEOMETRIC_REPRESENTATION_CONTEXT(3)
GLOBAL_UNCERTAINTY_ASSIGNED_CONTEXT((#2567))
GLOBAL_UNIT_ASSIGNED_CONTEXT((#2572,#2574,#2575))
REPRESENTATION_CONTEXT('','3D')
);
#2571=(
GEOMETRIC_REPRESENTATION_CONTEXT(3)
GLOBAL_UNCERTAINTY_ASSIGNED_CONTEXT((#2568))
GLOBAL_UNIT_ASSIGNED_CONTEXT((#2572,#2574,#2575))
REPRESENTATION_CONTEXT('','3D')
);
#2572=(
LENGTH_UNIT()
NAMED_UNIT(*)
SI_UNIT(.MILLI.,.METRE.)
);
#2573=(
LENGTH_UNIT()
NAMED_UNIT(*)
SI_UNIT($,.METRE.)
);
#2574=(
NAMED_UNIT(*)
PLANE_ANGLE_UNIT()
SI_UNIT($,.RADIAN.)
);
#2575=(
NAMED_UNIT(*)
SI_UNIT($,.STERADIAN.)
SOLID_ANGLE_UNIT()
);
#2576=SHAPE_DEFINITION_REPRESENTATION(#2578,#2581);
#2577=SHAPE_DEFINITION_REPRESENTATION(#2579,#2582);
#2578=PRODUCT_DEFINITION_SHAPE('',$,#2584);
#2579=PRODUCT_DEFINITION_SHAPE('',$,#2585);
#2580=PRODUCT_DEFINITION_SHAPE($,$,#14);
#2581=SHAPE_REPRESENTATION('',(#1091,#1224),#2569);
#2582=SHAPE_REPRESENTATION('',(#1092),#2570);
#2583=PRODUCT_DEFINITION_CONTEXT('part definition',#2591,'design');
#2584=PRODUCT_DEFINITION('24 well original mold','24 well base mold v3',
#2586,#2583);
#2585=PRODUCT_DEFINITION('Agarose mold without wells v2 v1',
'Agarose mold without wells',#2587,#2583);
#2586=PRODUCT_DEFINITION_FORMATION('',$,#2593);
#2587=PRODUCT_DEFINITION_FORMATION('',$,#2594);
#2588=PRODUCT_RELATED_PRODUCT_CATEGORY('24 well base mold v3',
'24 well base mold v3',(#2593));
#2589=PRODUCT_RELATED_PRODUCT_CATEGORY('Agarose mold without wells',
'Agarose mold without wells',(#2594));
#2590=APPLICATION_PROTOCOL_DEFINITION('international standard',
'automotive_design',2009,#2591);
#2591=APPLICATION_CONTEXT(
'Core Data for Automotive Mechanical Design Process');
#2592=PRODUCT_CONTEXT('part definition',#2591,'mechanical');
#2593=PRODUCT('24 well original mold','24 well base mold v3',$,(#2592));
#2594=PRODUCT('Agarose mold without wells v2 v1',
'Agarose mold without wells',$,(#2592));
#2595=PRESENTATION_STYLE_ASSIGNMENT((#2597));
#2596=PRESENTATION_STYLE_ASSIGNMENT((#2598));
#2597=SURFACE_STYLE_USAGE(.BOTH.,#2599);
#2598=SURFACE_STYLE_USAGE(.BOTH.,#2600);
#2599=SURFACE_SIDE_STYLE('',(#2601));
#2600=SURFACE_SIDE_STYLE('',(#2602));
#2601=SURFACE_STYLE_FILL_AREA(#2603);
#2602=SURFACE_STYLE_FILL_AREA(#2604);
#2603=FILL_AREA_STYLE('Steel - Satin',(#2605));
#2604=FILL_AREA_STYLE('Opaque(160,160,160)',(#2606));
#2605=FILL_AREA_STYLE_COLOUR('Steel - Satin',#2607);
#2606=FILL_AREA_STYLE_COLOUR('Opaque(160,160,160)',#2608);
#2607=COLOUR_RGB('Steel - Satin',0.627450980392157,0.627450980392157,0.627450980392157);
#2608=COLOUR_RGB('Opaque(160,160,160)',0.627450980392157,0.627450980392157,
0.627450980392157);
ENDSEC;
END-ISO-10303-21;
