# Supplementary material for: Production and Use of Customizable Agarose Molds for Scaffold-Free Mouse Ovarian Follicle Culture
Source: J Vis Exp. Author manuscript; Available in PMC 2025 Dec 9. (PMC12688028; doi:10.3791/68871)
Supplement: Supplementary File 2 — CAD file of 24-well silicone cast container 1. [file NIHMS2122470-supplement-Supplementary_File_2.step]

ISO-10303-21;
HEADER;
/* Generated by software containing ST-Developer
 * from STEP Tools, Inc. (www.steptools.com) 
 */

FILE_DESCRIPTION(
/* description */ (''),
/* implementation_level */ '2;1');

FILE_NAME(
/* name */ '24 well mold negative v1.step',
/* time_stamp */ '2025-04-08T22:03:07-05:00',
/* author */ (''),
/* organization */ (''),
/* preprocessor_version */ 'ST-DEVELOPER v20.1',
/* originating_system */ 'Autodesk Translation Framework v14.4.0.0',
/* authorisation */ '');

FILE_SCHEMA (('AUTOMOTIVE_DESIGN { 1 0 10303 214 3 1 1 }'));
ENDSEC;

DATA;
#10=MECHANICAL_DESIGN_GEOMETRIC_PRESENTATION_REPRESENTATION('',(#14,#15),
#1921);
#11=SHAPE_REPRESENTATION_RELATIONSHIP('SRR','None',#1928,#12);
#12=ADVANCED_BREP_SHAPE_REPRESENTATION('',(#765,#13),#1920);
#13=MANIFOLD_SOLID_BREP('Body2',#764);
#14=STYLED_ITEM('',(#1938),#765);
#15=STYLED_ITEM('',(#1937),#13);
#16=ORIENTED_CLOSED_SHELL('',*,#762,.F.);
#17=ORIENTED_CLOSED_SHELL('',*,#763,.F.);
#18=B_SPLINE_SURFACE_WITH_KNOTS('',5,1,((#1321,#1322),(#1323,#1324),(#1325,
#1326),(#1327,#1328),(#1329,#1330),(#1331,#1332),(#1333,#1334),(#1335,#1336),
(#1337,#1338),(#1339,#1340),(#1341,#1342),(#1343,#1344),(#1345,#1346),(#1347,
#1348),(#1349,#1350)),.UNSPECIFIED.,.F.,.F.,.F.,(6,1,1,1,1,1,1,1,1,1,6),
(2,2),(0.,0.1,0.2,0.3,0.4,0.5,0.6,0.7,0.8,0.9,1.),(0.,1.08),
 .UNSPECIFIED.);
#19=B_SPLINE_SURFACE_WITH_KNOTS('',5,1,((#1391,#1392),(#1393,#1394),(#1395,
#1396),(#1397,#1398),(#1399,#1400),(#1401,#1402),(#1403,#1404),(#1405,#1406),
(#1407,#1408),(#1409,#1410),(#1411,#1412),(#1413,#1414),(#1415,#1416),(#1417,
#1418),(#1419,#1420)),.UNSPECIFIED.,.F.,.F.,.F.,(6,1,1,1,1,1,1,1,1,1,6),
(2,2),(0.,0.1,0.2,0.3,0.4,0.5,0.6,0.7,0.8,0.9,1.),(0.,1.08),
 .UNSPECIFIED.);
#20=B_SPLINE_SURFACE_WITH_KNOTS('',5,1,((#1759,#1760),(#1761,#1762),(#1763,
#1764),(#1765,#1766),(#1767,#1768),(#1769,#1770),(#1771,#1772),(#1773,#1774),
(#1775,#1776),(#1777,#1778),(#1779,#1780),(#1781,#1782),(#1783,#1784),(#1785,
#1786),(#1787,#1788)),.UNSPECIFIED.,.F.,.F.,.F.,(6,1,1,1,1,1,1,1,1,1,6),
(2,2),(0.,0.1,0.2,0.3,0.4,0.5,0.6,0.7,0.8,0.9,1.),(0.,1.08),
 .UNSPECIFIED.);
#21=B_SPLINE_SURFACE_WITH_KNOTS('',5,1,((#1816,#1817),(#1818,#1819),(#1820,
#1821),(#1822,#1823),(#1824,#1825),(#1826,#1827),(#1828,#1829),(#1830,#1831),
(#1832,#1833),(#1834,#1835),(#1836,#1837),(#1838,#1839),(#1840,#1841),(#1842,
#1843),(#1844,#1845)),.UNSPECIFIED.,.F.,.F.,.F.,(6,1,1,1,1,1,1,1,1,1,6),
(2,2),(0.,0.1,0.2,0.3,0.4,0.5,0.6,0.7,0.8,0.9,1.),(0.,1.08),
 .UNSPECIFIED.);
#22=ELLIPSE('',#806,0.831131693823784,0.626245536830328);
#23=ELLIPSE('',#814,1.51140163201233,1.32453873867401);
#24=ELLIPSE('',#817,1.49121727946125,1.31444562148029);
#25=ELLIPSE('',#820,0.861160172038167,0.667947298979146);
#26=ELLIPSE('',#833,0.861160174090313,0.667947301843068);
#27=ELLIPSE('',#835,0.831131693375101,0.626245536174521);
#28=ELLIPSE('',#844,1.49121958702003,1.31444676301987);
#29=ELLIPSE('',#846,1.51140282030825,1.32453931830962);
#30=B_SPLINE_CURVE_WITH_KNOTS('',3,(#1115,#1116,#1117,#1118,#1119,#1120,
#1121,#1122,#1123,#1124,#1125,#1126,#1127,#1128),.UNSPECIFIED.,.F.,.F.,
(4,2,2,2,2,2,4),(-0.299967298137952,-0.266384135215477,-0.232800972293002,
-0.201803872827213,-0.149983649068976,-0.0981634253107384,-0.088292186858663),
 .UNSPECIFIED.);
#31=B_SPLINE_CURVE_WITH_KNOTS('',3,(#1130,#1131,#1132,#1133,#1134,#1135,
#1136,#1137),.UNSPECIFIED.,.F.,.F.,(4,2,2,4),(0.51164240941724,0.53276826920088,
0.566351430167942,0.599934591135005),.UNSPECIFIED.);
#32=B_SPLINE_CURVE_WITH_KNOTS('',3,(#1141,#1142,#1143,#1144,#1145,#1146,
#1147,#1148,#1149,#1150,#1151,#1152,#1153,#1154,#1155,#1156,#1157,#1158),
 .UNSPECIFIED.,.F.,.F.,(4,2,2,2,2,2,2,2,4),(-0.585818967480086,-0.553057033413213,
-0.520295099346339,-0.49002110240633,-0.439364228434385,-0.388707354462439,
-0.35843335752243,-0.325671423455557,-0.292909489388684),.UNSPECIFIED.);
#33=B_SPLINE_CURVE_WITH_KNOTS('',3,(#1164,#1165,#1166,#1167,#1168,#1169,
#1170,#1171,#1172,#1173,#1174,#1175,#1176,#1177,#1178,#1179,#1180,#1181,
#1182,#1183,#1184,#1185,#1186,#1187,#1188),.UNSPECIFIED.,.F.,.F.,(4,3,3,
3,3,3,3,3,4),(9.99900890802951E-7,0.0426555881023609,0.0863276628638055,
0.131418649223321,0.167257783560498,0.21389029474098,0.260742182294744,
0.307789776686333,0.334218603208658),.UNSPECIFIED.);
#34=B_SPLINE_CURVE_WITH_KNOTS('',3,(#1194,#1195,#1196,#1197,#1198,#1199,
#1200,#1201,#1202,#1203,#1204,#1205,#1206,#1207,#1208,#1209),
 .UNSPECIFIED.,.F.,.F.,(4,2,2,2,2,2,2,4),(0.367852099740784,0.387689803966628,
0.437569027516208,0.487448251065789,0.537327474615369,0.582362111688173,
0.656353541274312,0.695905807515758),.UNSPECIFIED.);
#35=B_SPLINE_CURVE_WITH_KNOTS('',3,(#1216,#1217,#1218,#1219,#1220,#1221,
#1222,#1223,#1224,#1225,#1226,#1227,#1228,#1229,#1230,#1231,#1232,#1233),
 .UNSPECIFIED.,.F.,.F.,(4,2,2,2,2,2,2,2,4),(-0.585818963354677,-0.553057029749231,
-0.520295096143786,-0.490021099630163,-0.439364226371682,-0.388707353113201,
-0.358433356599578,-0.325671422994133,-0.292909489388687),.UNSPECIFIED.);
#36=B_SPLINE_CURVE_WITH_KNOTS('',3,(#1237,#1238,#1239,#1240,#1241,#1242,
#1243,#1244,#1245,#1246,#1247,#1248,#1249,#1250,#1251,#1252,#1253),
 .UNSPECIFIED.,.F.,.F.,(4,2,2,2,2,3,2,4),(0.616801275032866,0.656353541274313,
0.730344970860452,0.775379607933256,0.825258831482836,0.875138055032417,
0.925017278581997,0.944854982807842),.UNSPECIFIED.);
#37=B_SPLINE_CURVE_WITH_KNOTS('',3,(#1258,#1259,#1260,#1261,#1262,#1263,
#1264,#1265,#1266,#1267,#1268,#1269,#1270,#1271,#1272,#1273,#1274,#1275,
#1276,#1277,#1278,#1279,#1280,#1281,#1282),.UNSPECIFIED.,.F.,.F.,(4,3,3,
3,3,3,3,3,4),(0.,0.0470618110250535,0.0940032344917932,0.140628511222554,
0.167113338862671,0.212196788434715,0.256410023476167,0.29900277877559,
0.334426959533346),.UNSPECIFIED.);
#38=B_SPLINE_CURVE_WITH_KNOTS('',3,(#1295,#1296,#1297,#1298,#1299,#1300,
#1301,#1302,#1303,#1304,#1305,#1306,#1307,#1308,#1309,#1310,#1311,#1312),
 .UNSPECIFIED.,.F.,.F.,(4,2,2,2,2,2,2,2,4),(0.369632978654945,0.389182677713294,
0.439307066047828,0.489431454382362,0.539555842716896,0.584758583122675,
0.621859591097208,0.658960599071741,0.695808464783439),.UNSPECIFIED.);
#39=B_SPLINE_CURVE_WITH_KNOTS('',3,(#1352,#1353,#1354,#1355,#1356,#1357,
#1358,#1359,#1360,#1361,#1362,#1363,#1364,#1365,#1366,#1367,#1368,#1369,
#1370,#1371,#1372,#1373,#1374,#1375,#1376,#1377,#1378,#1379,#1380,#1381,
#1382),.UNSPECIFIED.,.F.,.F.,(4,3,3,3,3,3,3,3,3,3,4),(-0.394612131558063,
-0.347689583698635,-0.300842321606913,-0.254064172035164,-0.207470653578432,
-0.196902927656394,-0.150891825104798,-0.106159431262613,-0.0622926812467119,
-0.0199103340525561,-1.00000002114011E-6),.UNSPECIFIED.);
#40=B_SPLINE_CURVE_WITH_KNOTS('',3,(#1421,#1422,#1423,#1424,#1425,#1426,
#1427,#1428,#1429,#1430,#1431,#1432,#1433,#1434,#1435,#1436,#1437,#1438,
#1439,#1440,#1441,#1442,#1443,#1444,#1445,#1446,#1447,#1448,#1449,#1450,
#1451),.UNSPECIFIED.,.F.,.F.,(4,3,3,3,3,3,3,3,3,3,4),(-0.394939476517666,
-0.35272851880776,-0.308804815033835,-0.26400786197579,-0.218123613785251,
-0.197723583167902,-0.151109689000285,-0.104279521616588,-0.057382253025784,
-0.0104252399229849,0.),.UNSPECIFIED.);
#41=B_SPLINE_CURVE_WITH_KNOTS('',3,(#1456,#1457,#1458,#1459,#1460,#1461,
#1462,#1463,#1464,#1465,#1466,#1467,#1468,#1469,#1470,#1471,#1472,#1473,
#1474),.UNSPECIFIED.,.F.,.F.,(4,2,2,2,2,2,3,2,4),(-0.256501395390904,-0.219653533023914,
-0.182552525049381,-0.145451517074848,-0.100248776669068,-0.0501243883345341,
0.,0.0501243883345341,0.0696740873928843),.UNSPECIFIED.);
#42=B_SPLINE_CURVE_WITH_KNOTS('',3,(#1483,#1484,#1485,#1486,#1487,#1488,
#1489,#1490,#1491,#1492,#1493,#1494,#1495,#1496),.UNSPECIFIED.,.F.,.F.,
(4,2,2,2,2,2,4),(-0.211675111279289,-0.201803872947084,-0.149983649818119,
-0.098163426689154,-0.0671663275997738,-0.0335831650851121,-2.57045032481251E-9),
 .UNSPECIFIED.);
#43=B_SPLINE_CURVE_WITH_KNOTS('',3,(#1497,#1498,#1499,#1500,#1501,#1502,
#1503,#1504),.UNSPECIFIED.,.F.,.F.,(4,2,2,4),(-0.599934591135008,-0.566351430167945,
-0.532768269200883,-0.511642409417243),.UNSPECIFIED.);
#44=B_SPLINE_CURVE_WITH_KNOTS('',3,(#1513,#1514,#1515,#1516,#1517,#1518,
#1519,#1520,#1521,#1522,#1523,#1524,#1525,#1526,#1527,#1528,#1529,#1530,
#1531),.UNSPECIFIED.,.F.,.F.,(4,2,2,2,2,2,3,2,4),(-0.256501395390904,-0.219653533023914,
-0.182552525049381,-0.145451517074848,-0.100248776669069,-0.0501243883345344,
0.,0.0501243883345343,0.0696740873928839),.UNSPECIFIED.);
#45=B_SPLINE_CURVE_WITH_KNOTS('',3,(#1535,#1536,#1537,#1538,#1539,#1540,
#1541,#1542,#1543,#1544,#1545,#1546,#1547,#1548),.UNSPECIFIED.,.F.,.F.,
(4,2,2,2,2,2,4),(-0.211675131865903,-0.201803905412097,-0.149983673546648,
-0.0981634416811981,-0.0671663371955246,-0.0335831685977623,0.),
 .UNSPECIFIED.);
#46=B_SPLINE_CURVE_WITH_KNOTS('',3,(#1550,#1551,#1552,#1553,#1554,#1555,
#1556,#1557),.UNSPECIFIED.,.F.,.F.,(4,2,2,4),(0.511642478959199,0.532768356991068,
0.56635152558883,0.599934694186592),.UNSPECIFIED.);
#47=B_SPLINE_CURVE_WITH_KNOTS('',3,(#1561,#1562,#1563,#1564,#1565,#1566,
#1567,#1568,#1569,#1570,#1571,#1572,#1573,#1574,#1575,#1576,#1577,#1578,
#1579,#1580,#1581,#1582,#1583,#1584,#1585,#1586,#1587,#1588,#1589,#1590,
#1591),.UNSPECIFIED.,.F.,.F.,(4,3,3,3,3,3,3,3,3,3,4),(9.99832908502038E-7,
0.0421796891833415,0.0860702239105981,0.130832732631287,0.17668215179931,
0.197397620932351,0.243973671771174,0.290764686013968,0.337622432441568,
0.38453957593422,0.394609584506326),.UNSPECIFIED.);
#48=B_SPLINE_CURVE_WITH_KNOTS('',3,(#1597,#1598,#1599,#1600,#1601,#1602,
#1603,#1604,#1605,#1606,#1607,#1608,#1609,#1610,#1611,#1612,#1613,#1614,
#1615,#1616,#1617,#1618,#1619,#1620,#1621,#1622,#1623,#1624,#1625,#1626,
#1627),.UNSPECIFIED.,.F.,.F.,(4,3,3,3,3,3,3,3,3,3,4),(0.,0.0493655028441497,
0.0962482226463127,0.143060296414783,0.189687338740826,0.197462011376599,
0.243518141986019,0.288296000944475,0.332208844754332,0.374634357695052,
0.39493818146918),.UNSPECIFIED.);
#49=B_SPLINE_CURVE_WITH_KNOTS('',3,(#1631,#1632,#1633,#1634,#1635,#1636,
#1637,#1638),.UNSPECIFIED.,.F.,.F.,(4,2,2,4),(-0.599934689045688,-0.566351522403339,
-0.53276835576099,-0.511642475179614),.UNSPECIFIED.);
#50=B_SPLINE_CURVE_WITH_KNOTS('',3,(#1640,#1641,#1642,#1643,#1644,#1645,
#1646,#1647,#1648,#1649,#1650,#1651,#1652,#1653),.UNSPECIFIED.,.F.,.F.,
(4,2,2,2,2,2,4),(-0.299967341952394,-0.266384174170258,-0.232801006388121,
-0.201803902655267,-0.149983672048362,-0.0981634414414577,-0.0882922190069749),
 .UNSPECIFIED.);
#51=B_SPLINE_CURVE_WITH_KNOTS('',3,(#1656,#1657,#1658,#1659,#1660,#1661,
#1662,#1663,#1664,#1665,#1666,#1667,#1668,#1669,#1670,#1671,#1672,#1673),
 .UNSPECIFIED.,.F.,.F.,(4,2,2,2,2,2,2,2,4),(0.369632978654944,0.389182677713293,
0.439307066047828,0.489431454382362,0.539555842716896,0.584758583122675,
0.621859591097208,0.658960599071742,0.695808464783439),.UNSPECIFIED.);
#52=B_SPLINE_CURVE_WITH_KNOTS('',3,(#1678,#1679,#1680,#1681,#1682,#1683,
#1684,#1685,#1686,#1687,#1688,#1689,#1690,#1691,#1692,#1693,#1694),
 .UNSPECIFIED.,.F.,.F.,(4,2,2,2,2,3,2,4),(0.616801275032867,0.656353541274313,
0.730344970860452,0.775379607933256,0.825258831482837,0.875138055032417,
0.925017278581997,0.944854982807842),.UNSPECIFIED.);
#53=B_SPLINE_CURVE_WITH_KNOTS('',3,(#1700,#1701,#1702,#1703,#1704,#1705,
#1706,#1707,#1708,#1709,#1710,#1711,#1712,#1713,#1714,#1715),
 .UNSPECIFIED.,.F.,.F.,(4,2,2,2,2,2,2,4),(0.367852099740784,0.387689803966628,
0.437569027516208,0.487448251065788,0.537327474615368,0.582362111688173,
0.656353541274312,0.695905807515758),.UNSPECIFIED.);
#54=B_SPLINE_CURVE_WITH_KNOTS('',3,(#1731,#1732,#1733,#1734,#1735,#1736,
#1737,#1738,#1739,#1740,#1741,#1742,#1743,#1744,#1745,#1746,#1747,#1748),
 .UNSPECIFIED.,.F.,.F.,(4,2,2,2,2,2,2,2,4),(0.292909540896308,0.325671480452649,
0.358433420008989,0.388707421808548,0.439364303633111,0.490021185457675,
0.520295187257234,0.553057126813575,0.585819066369915),.UNSPECIFIED.);
#55=B_SPLINE_CURVE_WITH_KNOTS('',3,(#1791,#1792,#1793,#1794,#1795,#1796,
#1797,#1798,#1799,#1800,#1801,#1802,#1803,#1804,#1805,#1806,#1807,#1808,
#1809,#1810,#1811,#1812,#1813,#1814,#1815),.UNSPECIFIED.,.F.,.F.,(4,3,3,
3,3,3,3,3,4),(-0.334426855646887,-0.29174556157399,-0.24804614389682,-0.202926926246523,
-0.167065353166747,-0.120403645552625,-0.0735224242145348,-0.0264453735074046,
0.),.UNSPECIFIED.);
#56=B_SPLINE_CURVE_WITH_KNOTS('',3,(#1846,#1847,#1848,#1849,#1850,#1851,
#1852,#1853,#1854,#1855,#1856,#1857,#1858,#1859,#1860,#1861,#1862,#1863,
#1864,#1865,#1866,#1867,#1868,#1869,#1870),.UNSPECIFIED.,.F.,.F.,(4,3,3,
3,3,3,3,3,4),(-0.334218792875097,-0.287186416540637,-0.240274352468366,
-0.193678237398871,-0.167209974627282,-0.122154722384683,-0.077969140399271,
-0.0354030246308416,-9.99837204600666E-7),.UNSPECIFIED.);
#57=B_SPLINE_CURVE_WITH_KNOTS('',3,(#1885,#1886,#1887,#1888,#1889,#1890,
#1891,#1892,#1893,#1894,#1895,#1896,#1897,#1898,#1899,#1900,#1901,#1902),
 .UNSPECIFIED.,.F.,.F.,(4,2,2,2,2,2,2,2,4),(-0.585819071510819,-0.553057130804459,
-0.520295190098098,-0.490021187235852,-0.439364303633114,-0.388707420030377,
-0.358433417168131,-0.32567147646177,-0.29290953575541),.UNSPECIFIED.);
#58=SPHERICAL_SURFACE('',#797,1.29999997094274);
#59=SPHERICAL_SURFACE('',#807,1.5);
#60=SPHERICAL_SURFACE('',#819,1.5);
#61=SPHERICAL_SURFACE('',#824,1.29999997094274);
#62=SPHERICAL_SURFACE('',#831,1.5);
#63=SPHERICAL_SURFACE('',#834,1.5);
#64=SPHERICAL_SURFACE('',#840,1.3);
#65=SPHERICAL_SURFACE('',#856,1.3);
#66=FACE_BOUND('',#138,.T.);
#67=FACE_BOUND('',#178,.T.);
#68=FACE_BOUND('',#180,.T.);
#69=PLANE('',#791);
#70=PLANE('',#795);
#71=PLANE('',#796);
#72=PLANE('',#804);
#73=PLANE('',#809);
#74=PLANE('',#811);
#75=PLANE('',#821);
#76=PLANE('',#837);
#77=PLANE('',#847);
#78=PLANE('',#849);
#79=PLANE('',#853);
#80=PLANE('',#863);
#81=PLANE('',#864);
#82=FACE_OUTER_BOUND('',#130,.T.);
#83=FACE_OUTER_BOUND('',#131,.T.);
#84=FACE_OUTER_BOUND('',#132,.T.);
#85=FACE_OUTER_BOUND('',#133,.T.);
#86=FACE_OUTER_BOUND('',#134,.T.);
#87=FACE_OUTER_BOUND('',#135,.T.);
#88=FACE_OUTER_BOUND('',#136,.T.);
#89=FACE_OUTER_BOUND('',#137,.T.);
#90=FACE_OUTER_BOUND('',#139,.T.);
#91=FACE_OUTER_BOUND('',#140,.T.);
#92=FACE_OUTER_BOUND('',#141,.T.);
#93=FACE_OUTER_BOUND('',#142,.T.);
#94=FACE_OUTER_BOUND('',#143,.T.);
#95=FACE_OUTER_BOUND('',#144,.T.);
#96=FACE_OUTER_BOUND('',#145,.T.);
#97=FACE_OUTER_BOUND('',#146,.T.);
#98=FACE_OUTER_BOUND('',#147,.T.);
#99=FACE_OUTER_BOUND('',#148,.T.);
#100=FACE_OUTER_BOUND('',#149,.T.);
#101=FACE_OUTER_BOUND('',#150,.T.);
#102=FACE_OUTER_BOUND('',#151,.T.);
#103=FACE_OUTER_BOUND('',#152,.T.);
#104=FACE_OUTER_BOUND('',#153,.T.);
#105=FACE_OUTER_BOUND('',#154,.T.);
#106=FACE_OUTER_BOUND('',#155,.T.);
#107=FACE_OUTER_BOUND('',#156,.T.);
#108=FACE_OUTER_BOUND('',#157,.T.);
#109=FACE_OUTER_BOUND('',#158,.T.);
#110=FACE_OUTER_BOUND('',#159,.T.);
#111=FACE_OUTER_BOUND('',#160,.T.);
#112=FACE_OUTER_BOUND('',#161,.T.);
#113=FACE_OUTER_BOUND('',#162,.T.);
#114=FACE_OUTER_BOUND('',#163,.T.);
#115=FACE_OUTER_BOUND('',#164,.T.);
#116=FACE_OUTER_BOUND('',#165,.T.);
#117=FACE_OUTER_BOUND('',#166,.T.);
#118=FACE_OUTER_BOUND('',#167,.T.);
#119=FACE_OUTER_BOUND('',#168,.T.);
#120=FACE_OUTER_BOUND('',#169,.T.);
#121=FACE_OUTER_BOUND('',#170,.T.);
#122=FACE_OUTER_BOUND('',#171,.T.);
#123=FACE_OUTER_BOUND('',#172,.T.);
#124=FACE_OUTER_BOUND('',#173,.T.);
#125=FACE_OUTER_BOUND('',#174,.T.);
#126=FACE_OUTER_BOUND('',#175,.T.);
#127=FACE_OUTER_BOUND('',#176,.T.);
#128=FACE_OUTER_BOUND('',#177,.T.);
#129=FACE_OUTER_BOUND('',#179,.T.);
#130=EDGE_LOOP('',(#472,#473,#474,#475));
#131=EDGE_LOOP('',(#476,#477,#478,#479));
#132=EDGE_LOOP('',(#480,#481,#482,#483));
#133=EDGE_LOOP('',(#484,#485,#486,#487));
#134=EDGE_LOOP('',(#488,#489,#490,#491));
#135=EDGE_LOOP('',(#492,#493,#494,#495));
#136=EDGE_LOOP('',(#496));
#137=EDGE_LOOP('',(#497));
#138=EDGE_LOOP('',(#498,#499,#500,#501));
#139=EDGE_LOOP('',(#502,#503,#504,#505,#506));
#140=EDGE_LOOP('',(#507,#508,#509,#510,#511,#512,#513));
#141=EDGE_LOOP('',(#514,#515,#516,#517,#518,#519,#520));
#142=EDGE_LOOP('',(#521,#522,#523,#524));
#143=EDGE_LOOP('',(#525,#526,#527,#528));
#144=EDGE_LOOP('',(#529,#530,#531,#532));
#145=EDGE_LOOP('',(#533,#534,#535,#536));
#146=EDGE_LOOP('',(#537,#538,#539,#540));
#147=EDGE_LOOP('',(#541,#542,#543,#544));
#148=EDGE_LOOP('',(#545,#546,#547,#548));
#149=EDGE_LOOP('',(#549,#550,#551,#552));
#150=EDGE_LOOP('',(#553,#554,#555,#556));
#151=EDGE_LOOP('',(#557,#558,#559,#560));
#152=EDGE_LOOP('',(#561,#562,#563,#564));
#153=EDGE_LOOP('',(#565,#566,#567,#568));
#154=EDGE_LOOP('',(#569,#570,#571,#572,#573));
#155=EDGE_LOOP('',(#574,#575,#576,#577,#578,#579,#580,#581));
#156=EDGE_LOOP('',(#582,#583,#584,#585,#586,#587,#588,#589));
#157=EDGE_LOOP('',(#590,#591,#592,#593,#594,#595,#596,#597));
#158=EDGE_LOOP('',(#598,#599,#600,#601,#602,#603,#604,#605));
#159=EDGE_LOOP('',(#606,#607,#608,#609));
#160=EDGE_LOOP('',(#610,#611,#612,#613));
#161=EDGE_LOOP('',(#614,#615,#616,#617));
#162=EDGE_LOOP('',(#618,#619,#620,#621));
#163=EDGE_LOOP('',(#622,#623,#624,#625,#626));
#164=EDGE_LOOP('',(#627,#628,#629,#630));
#165=EDGE_LOOP('',(#631,#632,#633,#634));
#166=EDGE_LOOP('',(#635,#636,#637,#638));
#167=EDGE_LOOP('',(#639,#640,#641,#642));
#168=EDGE_LOOP('',(#643,#644,#645,#646));
#169=EDGE_LOOP('',(#647,#648,#649,#650));
#170=EDGE_LOOP('',(#651,#652,#653,#654));
#171=EDGE_LOOP('',(#655,#656,#657,#658));
#172=EDGE_LOOP('',(#659,#660,#661,#662,#663,#664,#665));
#173=EDGE_LOOP('',(#666,#667,#668,#669,#670,#671,#672));
#174=EDGE_LOOP('',(#673,#674,#675,#676,#677));
#175=EDGE_LOOP('',(#678,#679,#680,#681));
#176=EDGE_LOOP('',(#682,#683,#684,#685));
#177=EDGE_LOOP('',(#686));
#178=EDGE_LOOP('',(#687));
#179=EDGE_LOOP('',(#688));
#180=EDGE_LOOP('',(#689));
#181=LINE('',#1084,#220);
#182=LINE('',#1087,#221);
#183=LINE('',#1092,#222);
#184=LINE('',#1098,#223);
#185=LINE('',#1108,#224);
#186=LINE('',#1162,#225);
#187=LINE('',#1190,#226);
#188=LINE('',#1210,#227);
#189=LINE('',#1214,#228);
#190=LINE('',#1235,#229);
#191=LINE('',#1257,#230);
#192=LINE('',#1286,#231);
#193=LINE('',#1287,#232);
#194=LINE('',#1288,#233);
#195=LINE('',#1291,#234);
#196=LINE('',#1316,#235);
#197=LINE('',#1383,#236);
#198=LINE('',#1388,#237);
#199=LINE('',#1453,#238);
#200=LINE('',#1479,#239);
#201=LINE('',#1506,#240);
#202=LINE('',#1533,#241);
#203=LINE('',#1559,#242);
#204=LINE('',#1592,#243);
#205=LINE('',#1629,#244);
#206=LINE('',#1655,#245);
#207=LINE('',#1718,#246);
#208=LINE('',#1720,#247);
#209=LINE('',#1722,#248);
#210=LINE('',#1723,#249);
#211=LINE('',#1727,#250);
#212=LINE('',#1753,#251);
#213=LINE('',#1758,#252);
#214=LINE('',#1790,#253);
#215=LINE('',#1874,#254);
#216=LINE('',#1879,#255);
#217=LINE('',#1882,#256);
#218=LINE('',#1908,#257);
#219=LINE('',#1914,#258);
#220=VECTOR('',#871,10.);
#221=VECTOR('',#874,10.);
#222=VECTOR('',#879,10.);
#223=VECTOR('',#886,10.);
#224=VECTOR('',#901,15.0000002235174);
#225=VECTOR('',#916,10.);
#226=VECTOR('',#917,10.);
#227=VECTOR('',#920,10.);
#228=VECTOR('',#923,10.);
#229=VECTOR('',#924,10.);
#230=VECTOR('',#927,10.);
#231=VECTOR('',#930,10.);
#232=VECTOR('',#931,10.);
#233=VECTOR('',#932,10.);
#234=VECTOR('',#935,10.);
#235=VECTOR('',#946,10.);
#236=VECTOR('',#953,10.);
#237=VECTOR('',#958,10.);
#238=VECTOR('',#965,10.);
#239=VECTOR('',#974,10.);
#240=VECTOR('',#981,10.);
#241=VECTOR('',#988,10.);
#242=VECTOR('',#989,10.);
#243=VECTOR('',#990,10.);
#244=VECTOR('',#995,10.);
#245=VECTOR('',#996,10.);
#246=VECTOR('',#1011,10.);
#247=VECTOR('',#1012,10.);
#248=VECTOR('',#1013,10.);
#249=VECTOR('',#1014,10.);
#250=VECTOR('',#1019,10.);
#251=VECTOR('',#1028,10.);
#252=VECTOR('',#1035,10.);
#253=VECTOR('',#1036,10.);
#254=VECTOR('',#1041,10.);
#255=VECTOR('',#1048,10.);
#256=VECTOR('',#1053,10.);
#257=VECTOR('',#1064,13.5000002235174);
#258=VECTOR('',#1071,15.0000002235174);
#259=CIRCLE('',#780,7.80000000000001);
#260=CIRCLE('',#781,7.80000000000001);
#261=CIRCLE('',#783,14.0000002086162);
#262=CIRCLE('',#784,14.0000002086162);
#263=CIRCLE('',#786,7.80000000000001);
#264=CIRCLE('',#787,7.80000000000001);
#265=CIRCLE('',#789,14.0000002086162);
#266=CIRCLE('',#790,14.0000002086162);
#267=CIRCLE('',#793,15.0000002235174);
#268=CIRCLE('',#794,15.0000002235174);
#269=CIRCLE('',#798,1.3);
#270=CIRCLE('',#799,1.3);
#271=CIRCLE('',#801,7.8262380378693);
#272=CIRCLE('',#803,7.8262380378693);
#273=CIRCLE('',#808,1.32664992439781);
#274=CIRCLE('',#810,7.80000000000001);
#275=CIRCLE('',#812,7.80000000000001);
#276=CIRCLE('',#813,1.32664992439781);
#277=CIRCLE('',#816,1.3);
#278=CIRCLE('',#823,1.3);
#279=CIRCLE('',#828,7.80000000000001);
#280=CIRCLE('',#830,7.80000000000001);
#281=CIRCLE('',#832,1.32664992439781);
#282=CIRCLE('',#836,1.32664992439781);
#283=CIRCLE('',#839,1.3);
#284=CIRCLE('',#841,1.3);
#285=CIRCLE('',#843,1.3);
#286=CIRCLE('',#848,7.8262380378693);
#287=CIRCLE('',#850,7.8262380378693);
#288=CIRCLE('',#852,1.3);
#289=CIRCLE('',#858,13.5000002235174);
#290=CIRCLE('',#859,13.5000002235174);
#291=CIRCLE('',#861,15.0000002235174);
#292=CIRCLE('',#862,15.0000002235174);
#293=VERTEX_POINT('',#1080);
#294=VERTEX_POINT('',#1081);
#295=VERTEX_POINT('',#1083);
#296=VERTEX_POINT('',#1085);
#297=VERTEX_POINT('',#1089);
#298=VERTEX_POINT('',#1091);
#299=VERTEX_POINT('',#1095);
#300=VERTEX_POINT('',#1097);
#301=VERTEX_POINT('',#1105);
#302=VERTEX_POINT('',#1107);
#303=VERTEX_POINT('',#1113);
#304=VERTEX_POINT('',#1114);
#305=VERTEX_POINT('',#1129);
#306=VERTEX_POINT('',#1138);
#307=VERTEX_POINT('',#1140);
#308=VERTEX_POINT('',#1161);
#309=VERTEX_POINT('',#1163);
#310=VERTEX_POINT('',#1189);
#311=VERTEX_POINT('',#1191);
#312=VERTEX_POINT('',#1193);
#313=VERTEX_POINT('',#1212);
#314=VERTEX_POINT('',#1213);
#315=VERTEX_POINT('',#1215);
#316=VERTEX_POINT('',#1234);
#317=VERTEX_POINT('',#1236);
#318=VERTEX_POINT('',#1254);
#319=VERTEX_POINT('',#1256);
#320=VERTEX_POINT('',#1284);
#321=VERTEX_POINT('',#1285);
#322=VERTEX_POINT('',#1290);
#323=VERTEX_POINT('',#1294);
#324=VERTEX_POINT('',#1318);
#325=VERTEX_POINT('',#1351);
#326=VERTEX_POINT('',#1386);
#327=VERTEX_POINT('',#1387);
#328=VERTEX_POINT('',#1455);
#329=VERTEX_POINT('',#1478);
#330=VERTEX_POINT('',#1482);
#331=VERTEX_POINT('',#1509);
#332=VERTEX_POINT('',#1510);
#333=VERTEX_POINT('',#1512);
#334=VERTEX_POINT('',#1532);
#335=VERTEX_POINT('',#1534);
#336=VERTEX_POINT('',#1549);
#337=VERTEX_POINT('',#1558);
#338=VERTEX_POINT('',#1560);
#339=VERTEX_POINT('',#1594);
#340=VERTEX_POINT('',#1596);
#341=VERTEX_POINT('',#1628);
#342=VERTEX_POINT('',#1630);
#343=VERTEX_POINT('',#1639);
#344=VERTEX_POINT('',#1654);
#345=VERTEX_POINT('',#1675);
#346=VERTEX_POINT('',#1677);
#347=VERTEX_POINT('',#1697);
#348=VERTEX_POINT('',#1699);
#349=VERTEX_POINT('',#1719);
#350=VERTEX_POINT('',#1721);
#351=VERTEX_POINT('',#1725);
#352=VERTEX_POINT('',#1729);
#353=VERTEX_POINT('',#1750);
#354=VERTEX_POINT('',#1752);
#355=VERTEX_POINT('',#1756);
#356=VERTEX_POINT('',#1789);
#357=VERTEX_POINT('',#1872);
#358=VERTEX_POINT('',#1878);
#359=VERTEX_POINT('',#1905);
#360=VERTEX_POINT('',#1907);
#361=VERTEX_POINT('',#1911);
#362=VERTEX_POINT('',#1913);
#363=EDGE_CURVE('',#293,#294,#259,.T.);
#364=EDGE_CURVE('',#293,#295,#181,.T.);
#365=EDGE_CURVE('',#296,#295,#260,.T.);
#366=EDGE_CURVE('',#294,#296,#182,.T.);
#367=EDGE_CURVE('',#297,#293,#261,.T.);
#368=EDGE_CURVE('',#297,#298,#183,.T.);
#369=EDGE_CURVE('',#295,#298,#262,.T.);
#370=EDGE_CURVE('',#299,#297,#263,.T.);
#371=EDGE_CURVE('',#299,#300,#184,.T.);
#372=EDGE_CURVE('',#298,#300,#264,.T.);
#373=EDGE_CURVE('',#294,#299,#265,.T.);
#374=EDGE_CURVE('',#300,#296,#266,.T.);
#375=EDGE_CURVE('',#301,#301,#267,.T.);
#376=EDGE_CURVE('',#301,#302,#185,.T.);
#377=EDGE_CURVE('',#302,#302,#268,.T.);
#378=EDGE_CURVE('',#303,#304,#30,.T.);
#379=EDGE_CURVE('',#304,#305,#31,.T.);
#380=EDGE_CURVE('',#306,#305,#269,.T.);
#381=EDGE_CURVE('',#307,#306,#32,.T.);
#382=EDGE_CURVE('',#303,#307,#270,.T.);
#383=EDGE_CURVE('',#306,#308,#186,.T.);
#384=EDGE_CURVE('',#308,#309,#33,.T.);
#385=EDGE_CURVE('',#309,#310,#187,.T.);
#386=EDGE_CURVE('',#310,#311,#271,.T.);
#387=EDGE_CURVE('',#311,#312,#34,.T.);
#388=EDGE_CURVE('',#312,#307,#188,.T.);
#389=EDGE_CURVE('',#313,#314,#189,.T.);
#390=EDGE_CURVE('',#314,#315,#35,.T.);
#391=EDGE_CURVE('',#315,#316,#190,.T.);
#392=EDGE_CURVE('',#316,#317,#36,.T.);
#393=EDGE_CURVE('',#317,#318,#272,.T.);
#394=EDGE_CURVE('',#318,#319,#191,.T.);
#395=EDGE_CURVE('',#319,#313,#37,.T.);
#396=EDGE_CURVE('',#320,#321,#192,.T.);
#397=EDGE_CURVE('',#321,#319,#193,.T.);
#398=EDGE_CURVE('',#318,#320,#194,.T.);
#399=EDGE_CURVE('',#322,#303,#195,.T.);
#400=EDGE_CURVE('',#322,#312,#22,.T.);
#401=EDGE_CURVE('',#323,#322,#38,.T.);
#402=EDGE_CURVE('',#323,#311,#273,.T.);
#403=EDGE_CURVE('',#323,#320,#274,.T.);
#404=EDGE_CURVE('',#320,#310,#196,.T.);
#405=EDGE_CURVE('',#320,#324,#275,.T.);
#406=EDGE_CURVE('',#317,#324,#276,.T.);
#407=EDGE_CURVE('',#321,#325,#39,.T.);
#408=EDGE_CURVE('',#309,#321,#197,.T.);
#409=EDGE_CURVE('',#308,#325,#23,.T.);
#410=EDGE_CURVE('',#326,#327,#198,.T.);
#411=EDGE_CURVE('',#326,#314,#277,.T.);
#412=EDGE_CURVE('',#327,#313,#24,.T.);
#413=EDGE_CURVE('',#327,#321,#40,.T.);
#414=EDGE_CURVE('',#325,#305,#199,.T.);
#415=EDGE_CURVE('',#328,#324,#41,.T.);
#416=EDGE_CURVE('',#316,#328,#25,.T.);
#417=EDGE_CURVE('',#329,#328,#200,.T.);
#418=EDGE_CURVE('',#315,#329,#278,.T.);
#419=EDGE_CURVE('',#330,#329,#42,.T.);
#420=EDGE_CURVE('',#326,#330,#43,.T.);
#421=EDGE_CURVE('',#320,#321,#201,.T.);
#422=EDGE_CURVE('',#331,#332,#279,.T.);
#423=EDGE_CURVE('',#333,#332,#44,.T.);
#424=EDGE_CURVE('',#334,#333,#202,.T.);
#425=EDGE_CURVE('',#335,#334,#45,.T.);
#426=EDGE_CURVE('',#335,#336,#46,.T.);
#427=EDGE_CURVE('',#336,#337,#203,.T.);
#428=EDGE_CURVE('',#337,#338,#47,.T.);
#429=EDGE_CURVE('',#331,#338,#204,.T.);
#430=EDGE_CURVE('',#339,#331,#280,.T.);
#431=EDGE_CURVE('',#338,#340,#48,.T.);
#432=EDGE_CURVE('',#340,#341,#205,.T.);
#433=EDGE_CURVE('',#341,#342,#49,.T.);
#434=EDGE_CURVE('',#343,#342,#50,.T.);
#435=EDGE_CURVE('',#344,#343,#206,.T.);
#436=EDGE_CURVE('',#339,#344,#51,.T.);
#437=EDGE_CURVE('',#345,#332,#281,.T.);
#438=EDGE_CURVE('',#346,#345,#52,.T.);
#439=EDGE_CURVE('',#346,#333,#26,.T.);
#440=EDGE_CURVE('',#344,#347,#27,.T.);
#441=EDGE_CURVE('',#348,#347,#53,.T.);
#442=EDGE_CURVE('',#339,#348,#282,.T.);
#443=EDGE_CURVE('',#331,#338,#207,.T.);
#444=EDGE_CURVE('',#349,#338,#208,.T.);
#445=EDGE_CURVE('',#350,#349,#209,.T.);
#446=EDGE_CURVE('',#331,#350,#210,.T.);
#447=EDGE_CURVE('',#343,#351,#283,.T.);
#448=EDGE_CURVE('',#347,#351,#211,.T.);
#449=EDGE_CURVE('',#352,#341,#284,.T.);
#450=EDGE_CURVE('',#351,#352,#54,.T.);
#451=EDGE_CURVE('',#336,#353,#285,.T.);
#452=EDGE_CURVE('',#354,#353,#212,.T.);
#453=EDGE_CURVE('',#337,#354,#28,.T.);
#454=EDGE_CURVE('',#355,#340,#29,.T.);
#455=EDGE_CURVE('',#352,#355,#213,.T.);
#456=EDGE_CURVE('',#338,#356,#214,.T.);
#457=EDGE_CURVE('',#355,#356,#55,.T.);
#458=EDGE_CURVE('',#349,#354,#56,.T.);
#459=EDGE_CURVE('',#357,#348,#286,.T.);
#460=EDGE_CURVE('',#357,#331,#215,.T.);
#461=EDGE_CURVE('',#345,#350,#287,.T.);
#462=EDGE_CURVE('',#358,#346,#216,.T.);
#463=EDGE_CURVE('',#358,#334,#288,.T.);
#464=EDGE_CURVE('',#356,#357,#217,.T.);
#465=EDGE_CURVE('',#353,#358,#57,.T.);
#466=EDGE_CURVE('',#359,#359,#289,.T.);
#467=EDGE_CURVE('',#359,#360,#218,.T.);
#468=EDGE_CURVE('',#360,#360,#290,.T.);
#469=EDGE_CURVE('',#361,#361,#291,.T.);
#470=EDGE_CURVE('',#361,#362,#219,.T.);
#471=EDGE_CURVE('',#362,#362,#292,.T.);
#472=ORIENTED_EDGE('',*,*,#363,.F.);
#473=ORIENTED_EDGE('',*,*,#364,.T.);
#474=ORIENTED_EDGE('',*,*,#365,.F.);
#475=ORIENTED_EDGE('',*,*,#366,.F.);
#476=ORIENTED_EDGE('',*,*,#367,.F.);
#477=ORIENTED_EDGE('',*,*,#368,.T.);
#478=ORIENTED_EDGE('',*,*,#369,.F.);
#479=ORIENTED_EDGE('',*,*,#364,.F.);
#480=ORIENTED_EDGE('',*,*,#370,.F.);
#481=ORIENTED_EDGE('',*,*,#371,.T.);
#482=ORIENTED_EDGE('',*,*,#372,.F.);
#483=ORIENTED_EDGE('',*,*,#368,.F.);
#484=ORIENTED_EDGE('',*,*,#373,.F.);
#485=ORIENTED_EDGE('',*,*,#366,.T.);
#486=ORIENTED_EDGE('',*,*,#374,.F.);
#487=ORIENTED_EDGE('',*,*,#371,.F.);
#488=ORIENTED_EDGE('',*,*,#372,.T.);
#489=ORIENTED_EDGE('',*,*,#374,.T.);
#490=ORIENTED_EDGE('',*,*,#365,.T.);
#491=ORIENTED_EDGE('',*,*,#369,.T.);
#492=ORIENTED_EDGE('',*,*,#375,.F.);
#493=ORIENTED_EDGE('',*,*,#376,.T.);
#494=ORIENTED_EDGE('',*,*,#377,.T.);
#495=ORIENTED_EDGE('',*,*,#376,.F.);
#496=ORIENTED_EDGE('',*,*,#375,.T.);
#497=ORIENTED_EDGE('',*,*,#377,.F.);
#498=ORIENTED_EDGE('',*,*,#367,.T.);
#499=ORIENTED_EDGE('',*,*,#363,.T.);
#500=ORIENTED_EDGE('',*,*,#373,.T.);
#501=ORIENTED_EDGE('',*,*,#370,.T.);
#502=ORIENTED_EDGE('',*,*,#378,.T.);
#503=ORIENTED_EDGE('',*,*,#379,.T.);
#504=ORIENTED_EDGE('',*,*,#380,.F.);
#505=ORIENTED_EDGE('',*,*,#381,.F.);
#506=ORIENTED_EDGE('',*,*,#382,.F.);
#507=ORIENTED_EDGE('',*,*,#381,.T.);
#508=ORIENTED_EDGE('',*,*,#383,.T.);
#509=ORIENTED_EDGE('',*,*,#384,.T.);
#510=ORIENTED_EDGE('',*,*,#385,.T.);
#511=ORIENTED_EDGE('',*,*,#386,.T.);
#512=ORIENTED_EDGE('',*,*,#387,.T.);
#513=ORIENTED_EDGE('',*,*,#388,.T.);
#514=ORIENTED_EDGE('',*,*,#389,.T.);
#515=ORIENTED_EDGE('',*,*,#390,.T.);
#516=ORIENTED_EDGE('',*,*,#391,.T.);
#517=ORIENTED_EDGE('',*,*,#392,.T.);
#518=ORIENTED_EDGE('',*,*,#393,.T.);
#519=ORIENTED_EDGE('',*,*,#394,.T.);
#520=ORIENTED_EDGE('',*,*,#395,.T.);
#521=ORIENTED_EDGE('',*,*,#396,.T.);
#522=ORIENTED_EDGE('',*,*,#397,.T.);
#523=ORIENTED_EDGE('',*,*,#394,.F.);
#524=ORIENTED_EDGE('',*,*,#398,.T.);
#525=ORIENTED_EDGE('',*,*,#399,.T.);
#526=ORIENTED_EDGE('',*,*,#382,.T.);
#527=ORIENTED_EDGE('',*,*,#388,.F.);
#528=ORIENTED_EDGE('',*,*,#400,.F.);
#529=ORIENTED_EDGE('',*,*,#401,.T.);
#530=ORIENTED_EDGE('',*,*,#400,.T.);
#531=ORIENTED_EDGE('',*,*,#387,.F.);
#532=ORIENTED_EDGE('',*,*,#402,.F.);
#533=ORIENTED_EDGE('',*,*,#403,.F.);
#534=ORIENTED_EDGE('',*,*,#402,.T.);
#535=ORIENTED_EDGE('',*,*,#386,.F.);
#536=ORIENTED_EDGE('',*,*,#404,.F.);
#537=ORIENTED_EDGE('',*,*,#405,.F.);
#538=ORIENTED_EDGE('',*,*,#398,.F.);
#539=ORIENTED_EDGE('',*,*,#393,.F.);
#540=ORIENTED_EDGE('',*,*,#406,.T.);
#541=ORIENTED_EDGE('',*,*,#407,.F.);
#542=ORIENTED_EDGE('',*,*,#408,.F.);
#543=ORIENTED_EDGE('',*,*,#384,.F.);
#544=ORIENTED_EDGE('',*,*,#409,.T.);
#545=ORIENTED_EDGE('',*,*,#410,.F.);
#546=ORIENTED_EDGE('',*,*,#411,.T.);
#547=ORIENTED_EDGE('',*,*,#389,.F.);
#548=ORIENTED_EDGE('',*,*,#412,.F.);
#549=ORIENTED_EDGE('',*,*,#413,.F.);
#550=ORIENTED_EDGE('',*,*,#412,.T.);
#551=ORIENTED_EDGE('',*,*,#395,.F.);
#552=ORIENTED_EDGE('',*,*,#397,.F.);
#553=ORIENTED_EDGE('',*,*,#414,.F.);
#554=ORIENTED_EDGE('',*,*,#409,.F.);
#555=ORIENTED_EDGE('',*,*,#383,.F.);
#556=ORIENTED_EDGE('',*,*,#380,.T.);
#557=ORIENTED_EDGE('',*,*,#415,.T.);
#558=ORIENTED_EDGE('',*,*,#406,.F.);
#559=ORIENTED_EDGE('',*,*,#392,.F.);
#560=ORIENTED_EDGE('',*,*,#416,.T.);
#561=ORIENTED_EDGE('',*,*,#396,.F.);
#562=ORIENTED_EDGE('',*,*,#404,.T.);
#563=ORIENTED_EDGE('',*,*,#385,.F.);
#564=ORIENTED_EDGE('',*,*,#408,.T.);
#565=ORIENTED_EDGE('',*,*,#417,.T.);
#566=ORIENTED_EDGE('',*,*,#416,.F.);
#567=ORIENTED_EDGE('',*,*,#391,.F.);
#568=ORIENTED_EDGE('',*,*,#418,.T.);
#569=ORIENTED_EDGE('',*,*,#419,.T.);
#570=ORIENTED_EDGE('',*,*,#418,.F.);
#571=ORIENTED_EDGE('',*,*,#390,.F.);
#572=ORIENTED_EDGE('',*,*,#411,.F.);
#573=ORIENTED_EDGE('',*,*,#420,.T.);
#574=ORIENTED_EDGE('',*,*,#415,.F.);
#575=ORIENTED_EDGE('',*,*,#417,.F.);
#576=ORIENTED_EDGE('',*,*,#419,.F.);
#577=ORIENTED_EDGE('',*,*,#420,.F.);
#578=ORIENTED_EDGE('',*,*,#410,.T.);
#579=ORIENTED_EDGE('',*,*,#413,.T.);
#580=ORIENTED_EDGE('',*,*,#421,.F.);
#581=ORIENTED_EDGE('',*,*,#405,.T.);
#582=ORIENTED_EDGE('',*,*,#407,.T.);
#583=ORIENTED_EDGE('',*,*,#414,.T.);
#584=ORIENTED_EDGE('',*,*,#379,.F.);
#585=ORIENTED_EDGE('',*,*,#378,.F.);
#586=ORIENTED_EDGE('',*,*,#399,.F.);
#587=ORIENTED_EDGE('',*,*,#401,.F.);
#588=ORIENTED_EDGE('',*,*,#403,.T.);
#589=ORIENTED_EDGE('',*,*,#421,.T.);
#590=ORIENTED_EDGE('',*,*,#422,.T.);
#591=ORIENTED_EDGE('',*,*,#423,.F.);
#592=ORIENTED_EDGE('',*,*,#424,.F.);
#593=ORIENTED_EDGE('',*,*,#425,.F.);
#594=ORIENTED_EDGE('',*,*,#426,.T.);
#595=ORIENTED_EDGE('',*,*,#427,.T.);
#596=ORIENTED_EDGE('',*,*,#428,.T.);
#597=ORIENTED_EDGE('',*,*,#429,.F.);
#598=ORIENTED_EDGE('',*,*,#430,.T.);
#599=ORIENTED_EDGE('',*,*,#429,.T.);
#600=ORIENTED_EDGE('',*,*,#431,.T.);
#601=ORIENTED_EDGE('',*,*,#432,.T.);
#602=ORIENTED_EDGE('',*,*,#433,.T.);
#603=ORIENTED_EDGE('',*,*,#434,.F.);
#604=ORIENTED_EDGE('',*,*,#435,.F.);
#605=ORIENTED_EDGE('',*,*,#436,.F.);
#606=ORIENTED_EDGE('',*,*,#423,.T.);
#607=ORIENTED_EDGE('',*,*,#437,.F.);
#608=ORIENTED_EDGE('',*,*,#438,.F.);
#609=ORIENTED_EDGE('',*,*,#439,.T.);
#610=ORIENTED_EDGE('',*,*,#436,.T.);
#611=ORIENTED_EDGE('',*,*,#440,.T.);
#612=ORIENTED_EDGE('',*,*,#441,.F.);
#613=ORIENTED_EDGE('',*,*,#442,.F.);
#614=ORIENTED_EDGE('',*,*,#443,.T.);
#615=ORIENTED_EDGE('',*,*,#444,.F.);
#616=ORIENTED_EDGE('',*,*,#445,.F.);
#617=ORIENTED_EDGE('',*,*,#446,.F.);
#618=ORIENTED_EDGE('',*,*,#435,.T.);
#619=ORIENTED_EDGE('',*,*,#447,.T.);
#620=ORIENTED_EDGE('',*,*,#448,.F.);
#621=ORIENTED_EDGE('',*,*,#440,.F.);
#622=ORIENTED_EDGE('',*,*,#434,.T.);
#623=ORIENTED_EDGE('',*,*,#433,.F.);
#624=ORIENTED_EDGE('',*,*,#449,.F.);
#625=ORIENTED_EDGE('',*,*,#450,.F.);
#626=ORIENTED_EDGE('',*,*,#447,.F.);
#627=ORIENTED_EDGE('',*,*,#427,.F.);
#628=ORIENTED_EDGE('',*,*,#451,.T.);
#629=ORIENTED_EDGE('',*,*,#452,.F.);
#630=ORIENTED_EDGE('',*,*,#453,.F.);
#631=ORIENTED_EDGE('',*,*,#432,.F.);
#632=ORIENTED_EDGE('',*,*,#454,.F.);
#633=ORIENTED_EDGE('',*,*,#455,.F.);
#634=ORIENTED_EDGE('',*,*,#449,.T.);
#635=ORIENTED_EDGE('',*,*,#431,.F.);
#636=ORIENTED_EDGE('',*,*,#456,.T.);
#637=ORIENTED_EDGE('',*,*,#457,.F.);
#638=ORIENTED_EDGE('',*,*,#454,.T.);
#639=ORIENTED_EDGE('',*,*,#428,.F.);
#640=ORIENTED_EDGE('',*,*,#453,.T.);
#641=ORIENTED_EDGE('',*,*,#458,.F.);
#642=ORIENTED_EDGE('',*,*,#444,.T.);
#643=ORIENTED_EDGE('',*,*,#430,.F.);
#644=ORIENTED_EDGE('',*,*,#442,.T.);
#645=ORIENTED_EDGE('',*,*,#459,.F.);
#646=ORIENTED_EDGE('',*,*,#460,.T.);
#647=ORIENTED_EDGE('',*,*,#422,.F.);
#648=ORIENTED_EDGE('',*,*,#446,.T.);
#649=ORIENTED_EDGE('',*,*,#461,.F.);
#650=ORIENTED_EDGE('',*,*,#437,.T.);
#651=ORIENTED_EDGE('',*,*,#424,.T.);
#652=ORIENTED_EDGE('',*,*,#439,.F.);
#653=ORIENTED_EDGE('',*,*,#462,.F.);
#654=ORIENTED_EDGE('',*,*,#463,.T.);
#655=ORIENTED_EDGE('',*,*,#443,.F.);
#656=ORIENTED_EDGE('',*,*,#460,.F.);
#657=ORIENTED_EDGE('',*,*,#464,.F.);
#658=ORIENTED_EDGE('',*,*,#456,.F.);
#659=ORIENTED_EDGE('',*,*,#448,.T.);
#660=ORIENTED_EDGE('',*,*,#450,.T.);
#661=ORIENTED_EDGE('',*,*,#455,.T.);
#662=ORIENTED_EDGE('',*,*,#457,.T.);
#663=ORIENTED_EDGE('',*,*,#464,.T.);
#664=ORIENTED_EDGE('',*,*,#459,.T.);
#665=ORIENTED_EDGE('',*,*,#441,.T.);
#666=ORIENTED_EDGE('',*,*,#465,.T.);
#667=ORIENTED_EDGE('',*,*,#462,.T.);
#668=ORIENTED_EDGE('',*,*,#438,.T.);
#669=ORIENTED_EDGE('',*,*,#461,.T.);
#670=ORIENTED_EDGE('',*,*,#445,.T.);
#671=ORIENTED_EDGE('',*,*,#458,.T.);
#672=ORIENTED_EDGE('',*,*,#452,.T.);
#673=ORIENTED_EDGE('',*,*,#425,.T.);
#674=ORIENTED_EDGE('',*,*,#463,.F.);
#675=ORIENTED_EDGE('',*,*,#465,.F.);
#676=ORIENTED_EDGE('',*,*,#451,.F.);
#677=ORIENTED_EDGE('',*,*,#426,.F.);
#678=ORIENTED_EDGE('',*,*,#466,.F.);
#679=ORIENTED_EDGE('',*,*,#467,.T.);
#680=ORIENTED_EDGE('',*,*,#468,.T.);
#681=ORIENTED_EDGE('',*,*,#467,.F.);
#682=ORIENTED_EDGE('',*,*,#469,.F.);
#683=ORIENTED_EDGE('',*,*,#470,.T.);
#684=ORIENTED_EDGE('',*,*,#471,.T.);
#685=ORIENTED_EDGE('',*,*,#470,.F.);
#686=ORIENTED_EDGE('',*,*,#469,.T.);
#687=ORIENTED_EDGE('',*,*,#466,.T.);
#688=ORIENTED_EDGE('',*,*,#471,.F.);
#689=ORIENTED_EDGE('',*,*,#468,.F.);
#690=CYLINDRICAL_SURFACE('',#779,7.80000000000001);
#691=CYLINDRICAL_SURFACE('',#782,14.0000002086162);
#692=CYLINDRICAL_SURFACE('',#785,7.80000000000001);
#693=CYLINDRICAL_SURFACE('',#788,14.0000002086162);
#694=CYLINDRICAL_SURFACE('',#792,15.0000002235174);
#695=CYLINDRICAL_SURFACE('',#800,7.8262380378693);
#696=CYLINDRICAL_SURFACE('',#802,7.8262380378693);
#697=CYLINDRICAL_SURFACE('',#805,1.3);
#698=CYLINDRICAL_SURFACE('',#815,1.3);
#699=CYLINDRICAL_SURFACE('',#818,1.3);
#700=CYLINDRICAL_SURFACE('',#822,1.3);
#701=CYLINDRICAL_SURFACE('',#825,7.80000000000001);
#702=CYLINDRICAL_SURFACE('',#826,7.80000000000001);
#703=CYLINDRICAL_SURFACE('',#827,7.80000000000001);
#704=CYLINDRICAL_SURFACE('',#829,7.80000000000001);
#705=CYLINDRICAL_SURFACE('',#838,1.3);
#706=CYLINDRICAL_SURFACE('',#842,1.3);
#707=CYLINDRICAL_SURFACE('',#845,1.3);
#708=CYLINDRICAL_SURFACE('',#851,1.3);
#709=CYLINDRICAL_SURFACE('',#854,7.8262380378693);
#710=CYLINDRICAL_SURFACE('',#855,7.8262380378693);
#711=CYLINDRICAL_SURFACE('',#857,13.5000002235174);
#712=CYLINDRICAL_SURFACE('',#860,15.0000002235174);
#713=ADVANCED_FACE('',(#82),#690,.T.);
#714=ADVANCED_FACE('',(#83),#691,.F.);
#715=ADVANCED_FACE('',(#84),#692,.T.);
#716=ADVANCED_FACE('',(#85),#693,.F.);
#717=ADVANCED_FACE('',(#86),#69,.F.);
#718=ADVANCED_FACE('',(#87),#694,.T.);
#719=ADVANCED_FACE('',(#88),#70,.T.);
#720=ADVANCED_FACE('',(#89,#66),#71,.F.);
#721=ADVANCED_FACE('',(#90),#58,.F.);
#722=ADVANCED_FACE('',(#91),#695,.F.);
#723=ADVANCED_FACE('',(#92),#696,.F.);
#724=ADVANCED_FACE('',(#93),#72,.F.);
#725=ADVANCED_FACE('',(#94),#697,.F.);
#726=ADVANCED_FACE('',(#95),#59,.F.);
#727=ADVANCED_FACE('',(#96),#73,.T.);
#728=ADVANCED_FACE('',(#97),#74,.T.);
#729=ADVANCED_FACE('',(#98),#18,.F.);
#730=ADVANCED_FACE('',(#99),#698,.F.);
#731=ADVANCED_FACE('',(#100),#19,.F.);
#732=ADVANCED_FACE('',(#101),#699,.F.);
#733=ADVANCED_FACE('',(#102),#60,.F.);
#734=ADVANCED_FACE('',(#103),#75,.F.);
#735=ADVANCED_FACE('',(#104),#700,.F.);
#736=ADVANCED_FACE('',(#105),#61,.F.);
#737=ADVANCED_FACE('',(#106),#701,.T.);
#738=ADVANCED_FACE('',(#107),#702,.T.);
#739=ADVANCED_FACE('',(#108),#703,.T.);
#740=ADVANCED_FACE('',(#109),#704,.T.);
#741=ADVANCED_FACE('',(#110),#62,.F.);
#742=ADVANCED_FACE('',(#111),#63,.F.);
#743=ADVANCED_FACE('',(#112),#76,.T.);
#744=ADVANCED_FACE('',(#113),#705,.F.);
#745=ADVANCED_FACE('',(#114),#64,.F.);
#746=ADVANCED_FACE('',(#115),#706,.F.);
#747=ADVANCED_FACE('',(#116),#707,.F.);
#748=ADVANCED_FACE('',(#117),#20,.T.);
#749=ADVANCED_FACE('',(#118),#21,.T.);
#750=ADVANCED_FACE('',(#119),#77,.T.);
#751=ADVANCED_FACE('',(#120),#78,.T.);
#752=ADVANCED_FACE('',(#121),#708,.F.);
#753=ADVANCED_FACE('',(#122),#79,.T.);
#754=ADVANCED_FACE('',(#123),#709,.F.);
#755=ADVANCED_FACE('',(#124),#710,.F.);
#756=ADVANCED_FACE('',(#125),#65,.F.);
#757=ADVANCED_FACE('',(#126),#711,.F.);
#758=ADVANCED_FACE('',(#127),#712,.T.);
#759=ADVANCED_FACE('',(#128,#67),#80,.T.);
#760=ADVANCED_FACE('',(#129,#68),#81,.F.);
#761=CLOSED_SHELL('',(#713,#714,#715,#716,#717,#718,#719,#720));
#762=CLOSED_SHELL('',(#721,#722,#723,#724,#725,#726,#727,#728,#729,#730,
#731,#732,#733,#734,#735,#736,#737,#738));
#763=CLOSED_SHELL('',(#739,#740,#741,#742,#743,#744,#745,#746,#747,#748,
#749,#750,#751,#752,#753,#754,#755,#756));
#764=CLOSED_SHELL('',(#757,#758,#759,#760));
#765=BREP_WITH_VOIDS('Body1',#761,(#16,#17));
#766=DERIVED_UNIT_ELEMENT(#768,1.);
#767=DERIVED_UNIT_ELEMENT(#1923,-3.);
#768=(
MASS_UNIT()
NAMED_UNIT(*)
SI_UNIT(.KILO.,.GRAM.)
);
#769=DERIVED_UNIT((#766,#767));
#770=MEASURE_REPRESENTATION_ITEM('density measure',
POSITIVE_RATIO_MEASURE(7850.),#769);
#771=PROPERTY_DEFINITION_REPRESENTATION(#776,#773);
#772=PROPERTY_DEFINITION_REPRESENTATION(#777,#774);
#773=REPRESENTATION('material name',(#775),#1920);
#774=REPRESENTATION('density',(#770),#1920);
#775=DESCRIPTIVE_REPRESENTATION_ITEM('Steel','Steel');
#776=PROPERTY_DEFINITION('material property','material name',#1930);
#777=PROPERTY_DEFINITION('material property','density of part',#1930);
#778=AXIS2_PLACEMENT_3D('',#1078,#865,#866);
#779=AXIS2_PLACEMENT_3D('',#1079,#867,#868);
#780=AXIS2_PLACEMENT_3D('',#1082,#869,#870);
#781=AXIS2_PLACEMENT_3D('',#1086,#872,#873);
#782=AXIS2_PLACEMENT_3D('',#1088,#875,#876);
#783=AXIS2_PLACEMENT_3D('',#1090,#877,#878);
#784=AXIS2_PLACEMENT_3D('',#1093,#880,#881);
#785=AXIS2_PLACEMENT_3D('',#1094,#882,#883);
#786=AXIS2_PLACEMENT_3D('',#1096,#884,#885);
#787=AXIS2_PLACEMENT_3D('',#1099,#887,#888);
#788=AXIS2_PLACEMENT_3D('',#1100,#889,#890);
#789=AXIS2_PLACEMENT_3D('',#1101,#891,#892);
#790=AXIS2_PLACEMENT_3D('',#1102,#893,#894);
#791=AXIS2_PLACEMENT_3D('',#1103,#895,#896);
#792=AXIS2_PLACEMENT_3D('',#1104,#897,#898);
#793=AXIS2_PLACEMENT_3D('',#1106,#899,#900);
#794=AXIS2_PLACEMENT_3D('',#1109,#902,#903);
#795=AXIS2_PLACEMENT_3D('',#1110,#904,#905);
#796=AXIS2_PLACEMENT_3D('',#1111,#906,#907);
#797=AXIS2_PLACEMENT_3D('',#1112,#908,#909);
#798=AXIS2_PLACEMENT_3D('',#1139,#910,#911);
#799=AXIS2_PLACEMENT_3D('',#1159,#912,#913);
#800=AXIS2_PLACEMENT_3D('',#1160,#914,#915);
#801=AXIS2_PLACEMENT_3D('',#1192,#918,#919);
#802=AXIS2_PLACEMENT_3D('',#1211,#921,#922);
#803=AXIS2_PLACEMENT_3D('',#1255,#925,#926);
#804=AXIS2_PLACEMENT_3D('',#1283,#928,#929);
#805=AXIS2_PLACEMENT_3D('',#1289,#933,#934);
#806=AXIS2_PLACEMENT_3D('',#1292,#936,#937);
#807=AXIS2_PLACEMENT_3D('',#1293,#938,#939);
#808=AXIS2_PLACEMENT_3D('',#1313,#940,#941);
#809=AXIS2_PLACEMENT_3D('',#1314,#942,#943);
#810=AXIS2_PLACEMENT_3D('',#1315,#944,#945);
#811=AXIS2_PLACEMENT_3D('',#1317,#947,#948);
#812=AXIS2_PLACEMENT_3D('',#1319,#949,#950);
#813=AXIS2_PLACEMENT_3D('',#1320,#951,#952);
#814=AXIS2_PLACEMENT_3D('',#1384,#954,#955);
#815=AXIS2_PLACEMENT_3D('',#1385,#956,#957);
#816=AXIS2_PLACEMENT_3D('',#1389,#959,#960);
#817=AXIS2_PLACEMENT_3D('',#1390,#961,#962);
#818=AXIS2_PLACEMENT_3D('',#1452,#963,#964);
#819=AXIS2_PLACEMENT_3D('',#1454,#966,#967);
#820=AXIS2_PLACEMENT_3D('',#1475,#968,#969);
#821=AXIS2_PLACEMENT_3D('',#1476,#970,#971);
#822=AXIS2_PLACEMENT_3D('',#1477,#972,#973);
#823=AXIS2_PLACEMENT_3D('',#1480,#975,#976);
#824=AXIS2_PLACEMENT_3D('',#1481,#977,#978);
#825=AXIS2_PLACEMENT_3D('',#1505,#979,#980);
#826=AXIS2_PLACEMENT_3D('',#1507,#982,#983);
#827=AXIS2_PLACEMENT_3D('',#1508,#984,#985);
#828=AXIS2_PLACEMENT_3D('',#1511,#986,#987);
#829=AXIS2_PLACEMENT_3D('',#1593,#991,#992);
#830=AXIS2_PLACEMENT_3D('',#1595,#993,#994);
#831=AXIS2_PLACEMENT_3D('',#1674,#997,#998);
#832=AXIS2_PLACEMENT_3D('',#1676,#999,#1000);
#833=AXIS2_PLACEMENT_3D('',#1695,#1001,#1002);
#834=AXIS2_PLACEMENT_3D('',#1696,#1003,#1004);
#835=AXIS2_PLACEMENT_3D('',#1698,#1005,#1006);
#836=AXIS2_PLACEMENT_3D('',#1716,#1007,#1008);
#837=AXIS2_PLACEMENT_3D('',#1717,#1009,#1010);
#838=AXIS2_PLACEMENT_3D('',#1724,#1015,#1016);
#839=AXIS2_PLACEMENT_3D('',#1726,#1017,#1018);
#840=AXIS2_PLACEMENT_3D('',#1728,#1020,#1021);
#841=AXIS2_PLACEMENT_3D('',#1730,#1022,#1023);
#842=AXIS2_PLACEMENT_3D('',#1749,#1024,#1025);
#843=AXIS2_PLACEMENT_3D('',#1751,#1026,#1027);
#844=AXIS2_PLACEMENT_3D('',#1754,#1029,#1030);
#845=AXIS2_PLACEMENT_3D('',#1755,#1031,#1032);
#846=AXIS2_PLACEMENT_3D('',#1757,#1033,#1034);
#847=AXIS2_PLACEMENT_3D('',#1871,#1037,#1038);
#848=AXIS2_PLACEMENT_3D('',#1873,#1039,#1040);
#849=AXIS2_PLACEMENT_3D('',#1875,#1042,#1043);
#850=AXIS2_PLACEMENT_3D('',#1876,#1044,#1045);
#851=AXIS2_PLACEMENT_3D('',#1877,#1046,#1047);
#852=AXIS2_PLACEMENT_3D('',#1880,#1049,#1050);
#853=AXIS2_PLACEMENT_3D('',#1881,#1051,#1052);
#854=AXIS2_PLACEMENT_3D('',#1883,#1054,#1055);
#855=AXIS2_PLACEMENT_3D('',#1884,#1056,#1057);
#856=AXIS2_PLACEMENT_3D('',#1903,#1058,#1059);
#857=AXIS2_PLACEMENT_3D('',#1904,#1060,#1061);
#858=AXIS2_PLACEMENT_3D('',#1906,#1062,#1063);
#859=AXIS2_PLACEMENT_3D('',#1909,#1065,#1066);
#860=AXIS2_PLACEMENT_3D('',#1910,#1067,#1068);
#861=AXIS2_PLACEMENT_3D('',#1912,#1069,#1070);
#862=AXIS2_PLACEMENT_3D('',#1915,#1072,#1073);
#863=AXIS2_PLACEMENT_3D('',#1916,#1074,#1075);
#864=AXIS2_PLACEMENT_3D('',#1917,#1076,#1077);
#865=DIRECTION('axis',(0.,0.,1.));
#866=DIRECTION('refdir',(1.,0.,0.));
#867=DIRECTION('center_axis',(0.,0.,-1.));
#868=DIRECTION('ref_axis',(-0.528639948824237,0.848846160683494,0.));
#869=DIRECTION('center_axis',(0.,0.,1.));
#870=DIRECTION('ref_axis',(-0.528639948824237,0.848846160683494,0.));
#871=DIRECTION('',(0.,0.,-1.));
#872=DIRECTION('center_axis',(0.,0.,-1.));
#873=DIRECTION('ref_axis',(-0.528639948824237,0.848846160683494,0.));
#874=DIRECTION('',(0.,0.,-1.));
#875=DIRECTION('center_axis',(0.,0.,-1.));
#876=DIRECTION('ref_axis',(-0.294527967098982,-0.955642860380666,0.));
#877=DIRECTION('center_axis',(0.,0.,-1.));
#878=DIRECTION('ref_axis',(-0.294527967098982,-0.955642860380666,0.));
#879=DIRECTION('',(0.,0.,-1.));
#880=DIRECTION('center_axis',(0.,0.,1.));
#881=DIRECTION('ref_axis',(-0.294527967098982,-0.955642860380666,0.));
#882=DIRECTION('center_axis',(0.,0.,-1.));
#883=DIRECTION('ref_axis',(0.528639948824237,-0.848846160683494,0.));
#884=DIRECTION('center_axis',(0.,0.,1.));
#885=DIRECTION('ref_axis',(0.528639948824237,-0.848846160683494,0.));
#886=DIRECTION('',(0.,0.,-1.));
#887=DIRECTION('center_axis',(0.,0.,-1.));
#888=DIRECTION('ref_axis',(0.528639948824237,-0.848846160683494,0.));
#889=DIRECTION('center_axis',(0.,0.,-1.));
#890=DIRECTION('ref_axis',(0.294527967098981,0.955642860380666,0.));
#891=DIRECTION('center_axis',(0.,0.,-1.));
#892=DIRECTION('ref_axis',(0.294527967098981,0.955642860380666,0.));
#893=DIRECTION('center_axis',(0.,0.,1.));
#894=DIRECTION('ref_axis',(0.294527967098981,0.955642860380666,0.));
#895=DIRECTION('center_axis',(0.,0.,1.));
#896=DIRECTION('ref_axis',(-1.,0.,0.));
#897=DIRECTION('center_axis',(0.,0.,1.));
#898=DIRECTION('ref_axis',(1.,0.,0.));
#899=DIRECTION('center_axis',(0.,0.,1.));
#900=DIRECTION('ref_axis',(1.,0.,0.));
#901=DIRECTION('',(0.,0.,-1.));
#902=DIRECTION('center_axis',(0.,0.,1.));
#903=DIRECTION('ref_axis',(1.,0.,0.));
#904=DIRECTION('center_axis',(0.,0.,1.));
#905=DIRECTION('ref_axis',(1.,0.,0.));
#906=DIRECTION('center_axis',(0.,0.,1.));
#907=DIRECTION('ref_axis',(1.,0.,0.));
#908=DIRECTION('center_axis',(1.,0.,0.));
#909=DIRECTION('ref_axis',(0.,1.,-3.41607092135561E-16));
#910=DIRECTION('center_axis',(-2.22044604925031E-16,-3.19189119579732E-16,
-1.));
#911=DIRECTION('ref_axis',(-3.88578058618804E-16,-1.,3.19189119579732E-16));
#912=DIRECTION('center_axis',(-2.22044604925031E-16,-3.19189119579732E-16,
-1.));
#913=DIRECTION('ref_axis',(-3.88578058618804E-16,-1.,3.19189119579732E-16));
#914=DIRECTION('center_axis',(-2.22044604925031E-16,-3.19189119579732E-16,
-1.));
#915=DIRECTION('ref_axis',(-3.20881531213891E-16,-1.,3.19189119579732E-16));
#916=DIRECTION('',(2.22044604925031E-16,3.19189119579732E-16,1.));
#917=DIRECTION('',(2.22044604925031E-16,3.19189119579732E-16,1.));
#918=DIRECTION('center_axis',(2.22044604925031E-16,3.19189119579732E-16,
1.));
#919=DIRECTION('ref_axis',(-3.20881531213891E-16,-1.,3.19189119579732E-16));
#920=DIRECTION('',(-2.22044604925031E-16,-3.19189119579732E-16,-1.));
#921=DIRECTION('center_axis',(-2.22044604925031E-16,-3.19189119579732E-16,
-1.));
#922=DIRECTION('ref_axis',(-3.20881531213891E-16,-1.,3.19189119579732E-16));
#923=DIRECTION('',(-2.22044604925031E-16,-3.19189119579732E-16,-1.));
#924=DIRECTION('',(2.22044604925031E-16,3.19189119579732E-16,1.));
#925=DIRECTION('center_axis',(2.22044604925031E-16,3.19189119579732E-16,
1.));
#926=DIRECTION('ref_axis',(-3.20881531213891E-16,-1.,3.19189119579732E-16));
#927=DIRECTION('',(-2.22044604925031E-16,-3.19189119579732E-16,-1.));
#928=DIRECTION('center_axis',(-1.,3.20881531213891E-16,2.22044604925031E-16));
#929=DIRECTION('ref_axis',(-2.22044604925031E-16,-3.19189119579732E-16,
-1.));
#930=DIRECTION('',(0.,0.,-1.));
#931=DIRECTION('',(3.20881531213891E-16,1.,-3.19189119579732E-16));
#932=DIRECTION('',(-3.20881531213891E-16,-1.,3.19189119579732E-16));
#933=DIRECTION('center_axis',(-2.22044604925031E-16,-3.19189119579732E-16,
-1.));
#934=DIRECTION('ref_axis',(-3.20881531213891E-16,-1.,3.19189119579732E-16));
#935=DIRECTION('',(0.,0.,-1.));
#936=DIRECTION('center_axis',(-0.235386749827315,0.707604989040354,-0.666249395865342));
#937=DIRECTION('ref_axis',(0.869069755329165,-0.153644178961341,-0.470224655503516));
#938=DIRECTION('center_axis',(-1.,5.9211894646675E-16,1.48029736616688E-16));
#939=DIRECTION('ref_axis',(0.,-5.9211894646675E-16,-1.));
#940=DIRECTION('center_axis',(-2.22044604925031E-16,-3.19189119579732E-16,
-1.));
#941=DIRECTION('ref_axis',(-1.,3.20881531213891E-16,2.22044604925031E-16));
#942=DIRECTION('center_axis',(-2.22044604925031E-16,-3.19189119579732E-16,
-1.));
#943=DIRECTION('ref_axis',(-3.20881531213891E-16,-1.,3.19189119579732E-16));
#944=DIRECTION('center_axis',(-2.22044604925031E-16,-3.19189119579732E-16,
-1.));
#945=DIRECTION('ref_axis',(-0.528639948824237,-0.848846160683494,3.88324107271467E-16));
#946=DIRECTION('',(-3.20881531213891E-16,-1.,3.19189119579732E-16));
#947=DIRECTION('center_axis',(-2.22044604925031E-16,-3.19189119579732E-16,
-1.));
#948=DIRECTION('ref_axis',(-3.20881531213891E-16,-1.,3.19189119579732E-16));
#949=DIRECTION('center_axis',(-2.22044604925031E-16,-3.19189119579732E-16,
-1.));
#950=DIRECTION('ref_axis',(-0.528639948824237,-0.848846160683494,3.88324107271467E-16));
#951=DIRECTION('center_axis',(-2.22044604925031E-16,-3.19189119579732E-16,
-1.));
#952=DIRECTION('ref_axis',(-1.,3.20881531213891E-16,2.22044604925031E-16));
#953=DIRECTION('',(3.20881531213891E-16,1.,-3.19189119579732E-16));
#954=DIRECTION('center_axis',(-0.438006652556762,-0.00214094478281657,-0.898969181157762));
#955=DIRECTION('ref_axis',(0.898911528477948,0.0105297550963972,-0.438003639513474));
#956=DIRECTION('center_axis',(-2.22044604925031E-16,-3.19189119579732E-16,
-1.));
#957=DIRECTION('ref_axis',(-3.20881531213891E-16,-1.,3.19189119579732E-16));
#958=DIRECTION('',(-2.37904933848248E-16,3.19189119579733E-16,1.));
#959=DIRECTION('center_axis',(-2.22044604925031E-16,-3.19189119579732E-16,
-1.));
#960=DIRECTION('ref_axis',(-3.20881531213891E-16,-1.,3.19189119579732E-16));
#961=DIRECTION('center_axis',(-0.437997856536501,0.00214396873307626,-0.898973459601284));
#962=DIRECTION('ref_axis',(0.898647770368342,-0.025976690587188,-0.437901126235301));
#963=DIRECTION('center_axis',(-2.22044604925031E-16,-3.19189119579732E-16,
-1.));
#964=DIRECTION('ref_axis',(-3.20881531213891E-16,-1.,3.19189119579732E-16));
#965=DIRECTION('',(2.37904933848248E-16,-3.19189119579733E-16,-1.));
#966=DIRECTION('center_axis',(-1.,5.9211894646675E-16,1.48029736616688E-16));
#967=DIRECTION('ref_axis',(0.,-5.9211894646675E-16,-1.));
#968=DIRECTION('center_axis',(-0.235394821935201,-0.707583674518471,-0.666269180857883));
#969=DIRECTION('ref_axis',(0.855414148587269,0.174586911109408,-0.487633104768322));
#970=DIRECTION('center_axis',(-1.,3.20881531213891E-16,2.22044604925031E-16));
#971=DIRECTION('ref_axis',(-2.22044604925031E-16,-3.19189119579732E-16,
-1.));
#972=DIRECTION('center_axis',(-2.22044604925031E-16,-3.19189119579732E-16,
-1.));
#973=DIRECTION('ref_axis',(-3.20881531213891E-16,-1.,3.19189119579732E-16));
#974=DIRECTION('',(0.,0.,1.));
#975=DIRECTION('center_axis',(-2.22044604925031E-16,-3.19189119579732E-16,
-1.));
#976=DIRECTION('ref_axis',(-3.20881531213891E-16,-1.,3.19189119579732E-16));
#977=DIRECTION('center_axis',(1.,0.,0.));
#978=DIRECTION('ref_axis',(0.,1.,-3.41607092135561E-16));
#979=DIRECTION('center_axis',(0.,0.,-1.));
#980=DIRECTION('ref_axis',(-0.528639948824237,0.848846160683494,0.));
#981=DIRECTION('',(0.,0.,-1.));
#982=DIRECTION('center_axis',(0.,0.,-1.));
#983=DIRECTION('ref_axis',(-0.528639948824237,0.848846160683494,0.));
#984=DIRECTION('center_axis',(0.,0.,-1.));
#985=DIRECTION('ref_axis',(0.528639948824237,-0.848846160683494,0.));
#986=DIRECTION('center_axis',(-2.22044604925031E-16,-3.19189119579732E-16,
-1.));
#987=DIRECTION('ref_axis',(0.528639948824237,0.848846160683494,-3.88324107271467E-16));
#988=DIRECTION('',(0.,0.,1.));
#989=DIRECTION('',(2.37904933848248E-16,3.19189119579732E-16,1.));
#990=DIRECTION('',(0.,0.,-1.));
#991=DIRECTION('center_axis',(0.,0.,-1.));
#992=DIRECTION('ref_axis',(0.528639948824237,-0.848846160683494,0.));
#993=DIRECTION('center_axis',(-2.22044604925031E-16,-3.19189119579732E-16,
-1.));
#994=DIRECTION('ref_axis',(0.528639948824237,0.848846160683494,-3.88324107271467E-16));
#995=DIRECTION('',(-2.37904933848248E-16,-3.19189119579732E-16,-1.));
#996=DIRECTION('',(0.,0.,-1.));
#997=DIRECTION('center_axis',(1.,-5.9211894646675E-16,-2.96059473233375E-16));
#998=DIRECTION('ref_axis',(-5.9211894646675E-16,-5.9211894646675E-16,-1.));
#999=DIRECTION('center_axis',(-2.22044604925031E-16,-3.19189119579732E-16,
-1.));
#1000=DIRECTION('ref_axis',(-1.,3.20881531213891E-16,2.22044604925031E-16));
#1001=DIRECTION('center_axis',(0.23539482193529,0.707583674518252,-0.666269180858083));
#1002=DIRECTION('ref_axis',(0.855414147553567,0.174586912643618,0.487633106032367));
#1003=DIRECTION('center_axis',(1.,-5.9211894646675E-16,-2.96059473233375E-16));
#1004=DIRECTION('ref_axis',(-5.9211894646675E-16,-5.9211894646675E-16,-1.));
#1005=DIRECTION('center_axis',(0.235386749827439,-0.70760498903995,-0.666249395865727));
#1006=DIRECTION('ref_axis',(0.869069755460614,-0.153644178753119,0.470224655328607));
#1007=DIRECTION('center_axis',(-2.22044604925031E-16,-3.19189119579732E-16,
-1.));
#1008=DIRECTION('ref_axis',(-1.,3.20881531213891E-16,2.22044604925031E-16));
#1009=DIRECTION('center_axis',(-1.,3.20881531213891E-16,2.22044604925031E-16));
#1010=DIRECTION('ref_axis',(-2.22044604925031E-16,-3.19189119579732E-16,
-1.));
#1011=DIRECTION('',(0.,0.,-1.));
#1012=DIRECTION('',(3.20881531213891E-16,1.,-3.19189119579732E-16));
#1013=DIRECTION('',(-2.22044604925031E-16,-3.19189119579732E-16,-1.));
#1014=DIRECTION('',(-3.20881531213891E-16,-1.,3.19189119579732E-16));
#1015=DIRECTION('center_axis',(-2.22044604925031E-16,-3.19189119579732E-16,
-1.));
#1016=DIRECTION('ref_axis',(3.20881531213891E-16,1.,-3.19189119579732E-16));
#1017=DIRECTION('center_axis',(-2.22044604925031E-16,-3.19189119579732E-16,
-1.));
#1018=DIRECTION('ref_axis',(3.20881531213891E-16,1.,-3.19189119579732E-16));
#1019=DIRECTION('',(-2.22044604925031E-16,-3.19189119579732E-16,-1.));
#1020=DIRECTION('center_axis',(-1.,0.,0.));
#1021=DIRECTION('ref_axis',(0.,0.,-1.));
#1022=DIRECTION('center_axis',(-2.22044604925031E-16,-3.19189119579732E-16,
-1.));
#1023=DIRECTION('ref_axis',(3.20881531213891E-16,1.,-3.19189119579732E-16));
#1024=DIRECTION('center_axis',(-2.22044604925031E-16,-3.19189119579732E-16,
-1.));
#1025=DIRECTION('ref_axis',(3.20881531213891E-16,1.,-3.19189119579732E-16));
#1026=DIRECTION('center_axis',(-2.22044604925031E-16,-3.19189119579732E-16,
-1.));
#1027=DIRECTION('ref_axis',(3.88578058618804E-16,1.,-3.19189119579732E-16));
#1028=DIRECTION('',(-2.22044604925031E-16,-3.19189119579732E-16,-1.));
#1029=DIRECTION('center_axis',(0.437997859907894,-0.00214396759123965,-0.898973457961397));
#1030=DIRECTION('ref_axis',(0.898647810284353,-0.0259749808346563,0.437901145741567));
#1031=DIRECTION('center_axis',(-2.22044604925031E-16,-3.19189119579732E-16,
-1.));
#1032=DIRECTION('ref_axis',(3.20881531213891E-16,1.,-3.19189119579732E-16));
#1033=DIRECTION('center_axis',(0.438006656162847,0.00214094356122042,-0.898969179403671));
#1034=DIRECTION('ref_axis',(0.898911535046207,0.0105289554876897,0.438003645255618));
#1035=DIRECTION('',(2.22044604925031E-16,3.19189119579732E-16,1.));
#1036=DIRECTION('',(3.20881531213891E-16,1.,-3.19189119579732E-16));
#1037=DIRECTION('center_axis',(-2.22044604925031E-16,-3.19189119579732E-16,
-1.));
#1038=DIRECTION('ref_axis',(-3.20881531213891E-16,-1.,3.19189119579732E-16));
#1039=DIRECTION('center_axis',(2.22044604925031E-16,3.19189119579732E-16,
1.));
#1040=DIRECTION('ref_axis',(-3.20881531213891E-16,-1.,3.19189119579732E-16));
#1041=DIRECTION('',(-3.20881531213891E-16,-1.,3.19189119579732E-16));
#1042=DIRECTION('center_axis',(-2.22044604925031E-16,-3.19189119579732E-16,
-1.));
#1043=DIRECTION('ref_axis',(-3.20881531213891E-16,-1.,3.19189119579732E-16));
#1044=DIRECTION('center_axis',(2.22044604925031E-16,3.19189119579732E-16,
1.));
#1045=DIRECTION('ref_axis',(-3.20881531213891E-16,-1.,3.19189119579732E-16));
#1046=DIRECTION('center_axis',(-2.22044604925031E-16,-3.19189119579732E-16,
-1.));
#1047=DIRECTION('ref_axis',(3.20881531213891E-16,1.,-3.19189119579732E-16));
#1048=DIRECTION('',(2.22044604925031E-16,3.19189119579732E-16,1.));
#1049=DIRECTION('center_axis',(-2.22044604925031E-16,-3.19189119579732E-16,
-1.));
#1050=DIRECTION('ref_axis',(3.88578058618804E-16,1.,-3.19189119579732E-16));
#1051=DIRECTION('center_axis',(-1.,3.20881531213891E-16,2.22044604925031E-16));
#1052=DIRECTION('ref_axis',(-2.22044604925031E-16,-3.19189119579732E-16,
-1.));
#1053=DIRECTION('',(2.22044604925031E-16,3.19189119579732E-16,1.));
#1054=DIRECTION('center_axis',(-2.22044604925031E-16,-3.19189119579732E-16,
-1.));
#1055=DIRECTION('ref_axis',(-3.20881531213891E-16,-1.,3.19189119579732E-16));
#1056=DIRECTION('center_axis',(-2.22044604925031E-16,-3.19189119579732E-16,
-1.));
#1057=DIRECTION('ref_axis',(-3.20881531213891E-16,-1.,3.19189119579732E-16));
#1058=DIRECTION('center_axis',(-1.,0.,0.));
#1059=DIRECTION('ref_axis',(0.,0.,-1.));
#1060=DIRECTION('center_axis',(0.,0.,1.));
#1061=DIRECTION('ref_axis',(-1.,0.,0.));
#1062=DIRECTION('center_axis',(0.,0.,-1.));
#1063=DIRECTION('ref_axis',(-1.,0.,0.));
#1064=DIRECTION('',(0.,0.,-1.));
#1065=DIRECTION('center_axis',(0.,0.,-1.));
#1066=DIRECTION('ref_axis',(-1.,0.,0.));
#1067=DIRECTION('center_axis',(0.,0.,1.));
#1068=DIRECTION('ref_axis',(-1.,0.,0.));
#1069=DIRECTION('center_axis',(0.,0.,1.));
#1070=DIRECTION('ref_axis',(-1.,0.,0.));
#1071=DIRECTION('',(0.,0.,-1.));
#1072=DIRECTION('center_axis',(0.,0.,1.));
#1073=DIRECTION('ref_axis',(-1.,0.,0.));
#1074=DIRECTION('center_axis',(0.,0.,1.));
#1075=DIRECTION('ref_axis',(-1.,0.,0.));
#1076=DIRECTION('center_axis',(0.,0.,1.));
#1077=DIRECTION('ref_axis',(-1.,0.,0.));
#1078=CARTESIAN_POINT('',(0.,0.,0.));
#1079=CARTESIAN_POINT('Origin',(-5.14090092718078E-8,-4.53176719850124E-5,
-6.38378239159465E-15));
#1080=CARTESIAN_POINT('',(-4.12339165223806,6.62095473565928,-5.9));
#1081=CARTESIAN_POINT('',(-4.1233916522381,-6.62104537100323,-5.9));
#1082=CARTESIAN_POINT('Origin',(-5.14090092718078E-8,-4.53176719850124E-5,
-5.9));
#1083=CARTESIAN_POINT('',(-4.12339165223806,6.62095473565928,-6.00000000000001));
#1084=CARTESIAN_POINT('',(-4.12339165223806,6.62095473565928,-6.38378239159465E-15));
#1085=CARTESIAN_POINT('',(-4.12339165223809,-6.62104537100323,-6.00000000000001));
#1086=CARTESIAN_POINT('Origin',(-5.14090092718078E-8,-4.53176719850124E-5,
-6.00000000000001));
#1087=CARTESIAN_POINT('',(-4.1233916522381,-6.62104537100323,-6.38378239159465E-15));
#1088=CARTESIAN_POINT('Origin',(-5.14090014572054E-8,19.9999549803512,-6.38378239159465E-15));
#1089=CARTESIAN_POINT('',(4.12339154942005,6.62095473565928,-5.9));
#1090=CARTESIAN_POINT('Origin',(-5.14090014572054E-8,19.9999549803512,-5.9));
#1091=CARTESIAN_POINT('',(4.12339154942005,6.62095473565928,-6.00000000000001));
#1092=CARTESIAN_POINT('',(4.12339154942005,6.62095473565928,-6.38378239159465E-15));
#1093=CARTESIAN_POINT('Origin',(-5.14090014572054E-8,19.9999549803512,-6.00000000000001));
#1094=CARTESIAN_POINT('Origin',(-5.14090092718078E-8,-4.53176719850124E-5,
-6.38378239159465E-15));
#1095=CARTESIAN_POINT('',(4.12339154942004,-6.62104537100325,-5.9));
#1096=CARTESIAN_POINT('Origin',(-5.14090092718078E-8,-4.53176719850124E-5,
-5.9));
#1097=CARTESIAN_POINT('',(4.12339154942004,-6.62104537100325,-6.00000000000001));
#1098=CARTESIAN_POINT('',(4.12339154942004,-6.62104537100325,-6.38378239159465E-15));
#1099=CARTESIAN_POINT('Origin',(-5.14090092718078E-8,-4.53176719850124E-5,
-6.00000000000001));
#1100=CARTESIAN_POINT('Origin',(-5.14090142924668E-8,-20.0000456156952,
-6.38378239159465E-15));
#1101=CARTESIAN_POINT('Origin',(-5.14090142924668E-8,-20.0000456156952,
-5.9));
#1102=CARTESIAN_POINT('Origin',(-5.14090142924668E-8,-20.0000456156952,
-6.00000000000001));
#1103=CARTESIAN_POINT('Origin',(-5.14090092718078E-8,-4.53176719850124E-5,
-6.00000000000001));
#1104=CARTESIAN_POINT('Origin',(0.,0.,-5.9));
#1105=CARTESIAN_POINT('',(-15.0000002235174,-1.83697022609402E-15,0.));
#1106=CARTESIAN_POINT('Origin',(0.,0.,0.));
#1107=CARTESIAN_POINT('',(-15.0000002235174,-1.83697022609402E-15,-5.9));
#1108=CARTESIAN_POINT('',(-15.0000002235174,-1.83697022609402E-15,-5.9));
#1109=CARTESIAN_POINT('Origin',(0.,0.,-5.9));
#1110=CARTESIAN_POINT('Origin',(0.,0.,0.));
#1111=CARTESIAN_POINT('Origin',(0.,0.,-5.9));
#1112=CARTESIAN_POINT('Origin',(-5.59999987483025,-4.10004522602984,-3.09140115495915));
#1113=CARTESIAN_POINT('',(-5.62880515630867,-5.39972615000418,-3.09140115495915));
#1114=CARTESIAN_POINT('',(-6.6355106385052,-4.10004522602984,-3.87735114240391));
#1115=CARTESIAN_POINT('Ctrl Pts',(-5.62880527845296,-5.39972602267695,-3.09140115495915));
#1116=CARTESIAN_POINT('Ctrl Pts',(-5.62880527845296,-5.39972602267695,-3.2033450313674));
#1117=CARTESIAN_POINT('Ctrl Pts',(-5.64396277884099,-5.38406177365685,-3.32293034468453));
#1118=CARTESIAN_POINT('Ctrl Pts',(-5.7045412638549,-5.31983464872427,-3.54463603828955));
#1119=CARTESIAN_POINT('Ctrl Pts',(-5.74982524256221,-5.27121587168644,-3.64677763434292));
#1120=CARTESIAN_POINT('Ctrl Pts',(-5.84713532844783,-5.16297951054801,-3.80538328256296));
#1121=CARTESIAN_POINT('Ctrl Pts',(-5.9114885251287,-5.08949185520209,-3.88174658129596));
#1122=CARTESIAN_POINT('Ctrl Pts',(-6.06684688535006,-4.90475540539136,-4.01570217874244));
#1123=CARTESIAN_POINT('Ctrl Pts',(-6.19148929645392,-4.74718108470124,-4.06669210185402));
#1124=CARTESIAN_POINT('Ctrl Pts',(-6.39557076043371,-4.46843567304387,-4.06669210185402));
#1125=CARTESIAN_POINT('Ctrl Pts',(-6.50813596273146,-4.30201911011097,-4.01570217874244));
#1126=CARTESIAN_POINT('Ctrl Pts',(-6.60436396425367,-4.15013026347402,-3.91591729852632));
#1127=CARTESIAN_POINT('Ctrl Pts',(-6.62013807365824,-4.12492445019395,-3.89760492014883));
#1128=CARTESIAN_POINT('Ctrl Pts',(-6.63551063850521,-4.10004522602984,-3.87735114240392));
#1129=CARTESIAN_POINT('',(-6.84767402289195,-3.73492964798432,-3.09140120636815));
#1130=CARTESIAN_POINT('Ctrl Pts',(-6.63551063850521,-4.10004522602984,-3.87735114240392));
#1131=CARTESIAN_POINT('Ctrl Pts',(-6.66841012421392,-4.04680013075919,-3.83400516350582));
#1132=CARTESIAN_POINT('Ctrl Pts',(-6.69921212176793,-3.99539569034117,-3.7811400522705));
#1133=CARTESIAN_POINT('Ctrl Pts',(-6.76172117933451,-3.88911411707564,-3.64677763434292));
#1134=CARTESIAN_POINT('Ctrl Pts',(-6.79439073249569,-3.83125977839247,-3.54463603828955));
#1135=CARTESIAN_POINT('Ctrl Pts',(-6.83731978901373,-3.75411075033537,-3.32293034468453));
#1136=CARTESIAN_POINT('Ctrl Pts',(-6.84767396573042,-3.73492978216646,-3.2033450313674));
#1137=CARTESIAN_POINT('Ctrl Pts',(-6.84767396573042,-3.73492978216646,-3.09140115495915));
#1138=CARTESIAN_POINT('',(-6.85772195927933,-3.77120585765968,-3.09140120636814));
#1139=CARTESIAN_POINT('Origin',(-5.60000005140901,-4.10004531767198,-3.09140115495915));
#1140=CARTESIAN_POINT('',(-5.66642201656946,-5.39834728956552,-3.09140116511401));
#1141=CARTESIAN_POINT('Ctrl Pts',(-5.66642208080122,-5.39834719976518,-3.09140116511401));
#1142=CARTESIAN_POINT('Ctrl Pts',(-5.66642208165668,-5.39834719886724,-3.20060761429889));
#1143=CARTESIAN_POINT('Ctrl Pts',(-5.68117658352433,-5.38299000810745,-3.31725734509885));
#1144=CARTESIAN_POINT('Ctrl Pts',(-5.74013732311239,-5.32007209764157,-3.53349155143169));
#1145=CARTESIAN_POINT('Ctrl Pts',(-5.78421121020603,-5.27246046014836,-3.63309726508049));
#1146=CARTESIAN_POINT('Ctrl Pts',(-5.87897567579666,-5.16650525058639,-3.78783416836604));
#1147=CARTESIAN_POINT('Ctrl Pts',(-5.94169568417833,-5.09455653136407,-3.86235813242377));
#1148=CARTESIAN_POINT('Ctrl Pts',(-6.09324301184268,-4.91372032651535,-3.99315300347208));
#1149=CARTESIAN_POINT('Ctrl Pts',(-6.21495057791857,-4.75955203703231,-4.04292559325224));
#1150=CARTESIAN_POINT('Ctrl Pts',(-6.41445047329443,-4.48706437755703,-4.04292559325224));
#1151=CARTESIAN_POINT('Ctrl Pts',(-6.52465522386941,-4.32447438379066,-3.99315300347208));
#1152=CARTESIAN_POINT('Ctrl Pts',(-6.65126898747881,-4.1253832479484,-3.86235813242377));
#1153=CARTESIAN_POINT('Ctrl Pts',(-6.70091210765946,-4.04386037834816,-3.78783416836604));
#1154=CARTESIAN_POINT('Ctrl Pts',(-6.77329409437974,-3.92151799660568,-3.63309726508049));
#1155=CARTESIAN_POINT('Ctrl Pts',(-6.8053690655288,-3.86512143842953,-3.53349155143168));
#1156=CARTESIAN_POINT('Ctrl Pts',(-6.84753870886059,-3.78991004666317,-3.31725734509885));
#1157=CARTESIAN_POINT('Ctrl Pts',(-6.85772189827696,-3.77120600058943,-3.20060760414403));
#1158=CARTESIAN_POINT('Ctrl Pts',(-6.85772189827696,-3.77120600058943,-3.09140115495915));
#1159=CARTESIAN_POINT('Origin',(-5.60000005140901,-4.10004531767198,-3.09140115495915));
#1160=CARTESIAN_POINT('Origin',(-5.14090080505625E-8,-4.53176719847442E-5,
-0.791401206368159));
#1161=CARTESIAN_POINT('',(-6.85772202218397,-3.77120577472041,-1.79772907742322));
#1162=CARTESIAN_POINT('',(-6.85772202207137,-3.77120577547367,-0.791401206368153));
#1163=CARTESIAN_POINT('',(-7.79999987706542,-0.640361290573008,-1.29140120636816));
#1164=CARTESIAN_POINT('Ctrl Pts',(-6.85772202241765,-3.77120577484396,-1.79772907744138));
#1165=CARTESIAN_POINT('Ctrl Pts',(-6.92435498429498,-3.65003608931905,-1.76465848144501));
#1166=CARTESIAN_POINT('Ctrl Pts',(-6.98787549244147,-3.52699218100538,-1.73250037073424));
#1167=CARTESIAN_POINT('Ctrl Pts',(-7.04815947433251,-3.40216463719395,-1.7015185945838));
#1168=CARTESIAN_POINT('Ctrl Pts',(-7.10988147599921,-3.27435944540845,-1.66979777623025));
#1169=CARTESIAN_POINT('Ctrl Pts',(-7.16821084140851,-3.14468450918689,-1.63930985080463));
#1170=CARTESIAN_POINT('Ctrl Pts',(-7.22304361398278,-3.01323705432048,-1.61028979952438));
#1171=CARTESIAN_POINT('Ctrl Pts',(-7.27965791073206,-2.8775188539201,-1.58032688286475));
#1172=CARTESIAN_POINT('Ctrl Pts',(-7.33254477985873,-2.73991108504889,-1.5519286641297));
#1173=CARTESIAN_POINT('Ctrl Pts',(-7.38161901476734,-2.60052076136702,-1.52530556502585));
#1174=CARTESIAN_POINT('Ctrl Pts',(-7.4206241073453,-2.48973080224068,-1.50414504266231));
#1175=CARTESIAN_POINT('Ctrl Pts',(-7.45722122221086,-2.37781473926319,-1.48410493660957));
#1176=CARTESIAN_POINT('Ctrl Pts',(-7.4913796908376,-2.26482630561475,-1.46527090893046));
#1177=CARTESIAN_POINT('Ctrl Pts',(-7.53582538406106,-2.11781007621018,-1.44076479229113));
#1178=CARTESIAN_POINT('Ctrl Pts',(-7.57599474073361,-1.96944263264193,-1.4183829361537));
#1179=CARTESIAN_POINT('Ctrl Pts',(-7.61178115583769,-1.81986795199042,-1.39831284750402));
#1180=CARTESIAN_POINT('Ctrl Pts',(-7.64773592331567,-1.66958961738278,-1.37814834182323));
#1181=CARTESIAN_POINT('Ctrl Pts',(-7.67926644377186,-1.51809266040566,-1.36031735696556));
#1182=CARTESIAN_POINT('Ctrl Pts',(-7.7062919722246,-1.36552309967594,-1.34496488615454));
#1183=CARTESIAN_POINT('Ctrl Pts',(-7.7334303900611,-1.21231623471285,-1.32954828594187));
#1184=CARTESIAN_POINT('Ctrl Pts',(-7.75602611175848,-1.05802778645233,-1.31663093201426));
#1185=CARTESIAN_POINT('Ctrl Pts',(-7.7740246191411,-0.902805610985392,-1.30631468213554));
#1186=CARTESIAN_POINT('Ctrl Pts',(-7.7841352195964,-0.815610080568069,-1.30051956376803));
#1187=CARTESIAN_POINT('Ctrl Pts',(-7.79279561512637,-0.728119903893223,
-1.29554444152388));
#1188=CARTESIAN_POINT('Ctrl Pts',(-7.79999987706542,-0.640361290573004,
-1.29140120636816));
#1189=CARTESIAN_POINT('',(-7.79999987706542,-0.640361290573008,-0.791401206368154));
#1190=CARTESIAN_POINT('',(-7.79999987706542,-0.640361290573008,-0.791401206368154));
#1191=CARTESIAN_POINT('',(-4.3586389716182,-6.50021982214723,-0.791401206368152));
#1192=CARTESIAN_POINT('Origin',(-5.14090080505625E-8,-4.53176719847442E-5,
-0.791401206368159));
#1193=CARTESIAN_POINT('',(-5.66642194962257,-5.39834733673714,-2.88034439393075));
#1194=CARTESIAN_POINT('Ctrl Pts',(-4.3586389716182,-6.50021982214723,-0.791401206368153));
#1195=CARTESIAN_POINT('Ctrl Pts',(-4.32987169722023,-6.51950948302218,-0.852185389763391));
#1196=CARTESIAN_POINT('Ctrl Pts',(-4.30443136855757,-6.53629225951896,-0.916084085758608));
#1197=CARTESIAN_POINT('Ctrl Pts',(-4.22937291556945,-6.58537170811931,-1.14720673441383));
#1198=CARTESIAN_POINT('Ctrl Pts',(-4.20273519967264,-6.60209190179586,-1.32513711222333));
#1199=CARTESIAN_POINT('Ctrl Pts',(-4.20273519967264,-6.60209190179586,-1.65766526922053));
#1200=CARTESIAN_POINT('Ctrl Pts',(-4.22937291556945,-6.58537170811931,-1.83559564703003));
#1201=CARTESIAN_POINT('Ctrl Pts',(-4.33677458903218,-6.51514357654379,-2.16631068647583));
#1202=CARTESIAN_POINT('Ctrl Pts',(-4.41734698738675,-6.4614231453515,-2.31911237255219));
#1203=CARTESIAN_POINT('Ctrl Pts',(-4.5902442376977,-6.33958253666507,-2.55439394287758));
#1204=CARTESIAN_POINT('Ctrl Pts',(-4.70365618689411,-6.25645622104701,-2.6669889783441));
#1205=CARTESIAN_POINT('Ctrl Pts',(-4.97605795616519,-6.04445533017978,-2.86260667231637));
#1206=CARTESIAN_POINT('Ctrl Pts',(-5.19437005579489,-5.85917088678378,-2.93747461355905));
#1207=CARTESIAN_POINT('Ctrl Pts',(-5.46952925954702,-5.59929831127093,-2.93747461355905));
#1208=CARTESIAN_POINT('Ctrl Pts',(-5.57167618212015,-5.4977988853398,-2.91910404557797));
#1209=CARTESIAN_POINT('Ctrl Pts',(-5.66642194990529,-5.39834733716238,-2.88034439353074));
#1210=CARTESIAN_POINT('',(-5.66642195083585,-5.3983473361856,-0.791401206368152));
#1211=CARTESIAN_POINT('Origin',(-5.14090080505625E-8,-4.53176719847442E-5,
-0.791401206368159));
#1212=CARTESIAN_POINT('',(-6.85772202225632,3.77111513889249,-1.79772907730113));
#1213=CARTESIAN_POINT('',(-6.85772195926006,3.7711152216617,-3.09140120636814));
#1214=CARTESIAN_POINT('',(-6.85772202207137,3.77111514012971,-0.791401206368155));
#1215=CARTESIAN_POINT('',(-5.66642201656946,5.39825665422156,-3.09140120636815));
#1216=CARTESIAN_POINT('Ctrl Pts',(-6.85772189827695,3.77111536524546,-3.09140120636814));
#1217=CARTESIAN_POINT('Ctrl Pts',(-6.85772189525158,3.77111537074699,-3.20060765555302));
#1218=CARTESIAN_POINT('Ctrl Pts',(-6.84753870886058,3.7898194113192,-3.31725734509885));
#1219=CARTESIAN_POINT('Ctrl Pts',(-6.80536906552879,3.86503080308556,-3.53349155143169));
#1220=CARTESIAN_POINT('Ctrl Pts',(-6.77329409437974,3.92142736126171,-3.63309726508049));
#1221=CARTESIAN_POINT('Ctrl Pts',(-6.70091210765946,4.04376974300419,-3.78783416836604));
#1222=CARTESIAN_POINT('Ctrl Pts',(-6.65126898747881,4.12529261260443,-3.86235813242377));
#1223=CARTESIAN_POINT('Ctrl Pts',(-6.52465522386941,4.32438374844669,-3.99315300347208));
#1224=CARTESIAN_POINT('Ctrl Pts',(-6.41445047329442,4.48697374221306,-4.04292559325224));
#1225=CARTESIAN_POINT('Ctrl Pts',(-6.21495057791857,4.75946140168835,-4.04292559325224));
#1226=CARTESIAN_POINT('Ctrl Pts',(-6.09324301184267,4.91362969117139,-3.99315300347208));
#1227=CARTESIAN_POINT('Ctrl Pts',(-5.94169568417832,5.09446589602011,-3.86235813242378));
#1228=CARTESIAN_POINT('Ctrl Pts',(-5.87897567579665,5.16641461524243,-3.78783416836604));
#1229=CARTESIAN_POINT('Ctrl Pts',(-5.78421121020602,5.2723698248044,-3.63309726508049));
#1230=CARTESIAN_POINT('Ctrl Pts',(-5.74013732311238,5.31998146229761,-3.53349155143169));
#1231=CARTESIAN_POINT('Ctrl Pts',(-5.68117658352431,5.38289937276349,-3.31725734509885));
#1232=CARTESIAN_POINT('Ctrl Pts',(-5.66642208080121,5.39825656442122,-3.20060760414403));
#1233=CARTESIAN_POINT('Ctrl Pts',(-5.66642208080121,5.39825656442122,-3.09140115495915));
#1234=CARTESIAN_POINT('',(-5.66642194962257,5.39825670139317,-2.88034439393076));
#1235=CARTESIAN_POINT('',(-5.66642195083585,5.39825670084164,-0.791401206368156));
#1236=CARTESIAN_POINT('',(-4.35863897161819,6.50012918680326,-0.791401206368156));
#1237=CARTESIAN_POINT('Ctrl Pts',(-5.66642194990529,5.39825670181841,-2.88034439353074));
#1238=CARTESIAN_POINT('Ctrl Pts',(-5.57167618212015,5.49770824999583,-2.91910404557798));
#1239=CARTESIAN_POINT('Ctrl Pts',(-5.46952925954701,5.59920767592697,-2.93747461355906));
#1240=CARTESIAN_POINT('Ctrl Pts',(-5.19437005579488,5.85908025143982,-2.93747461355906));
#1241=CARTESIAN_POINT('Ctrl Pts',(-4.97605795616518,6.04436469483582,-2.86260667231639));
#1242=CARTESIAN_POINT('Ctrl Pts',(-4.7036561868941,6.25636558570305,-2.66698897834411));
#1243=CARTESIAN_POINT('Ctrl Pts',(-4.59024423769769,6.3394919013211,-2.55439394287759));
#1244=CARTESIAN_POINT('Ctrl Pts',(-4.41734698738674,6.46133251000753,-2.3191123725522));
#1245=CARTESIAN_POINT('Ctrl Pts',(-4.33677458903217,6.51505294119982,-2.16631068647585));
#1246=CARTESIAN_POINT('Ctrl Pts',(-4.22937291556944,6.58528107277535,-1.83559564703004));
#1247=CARTESIAN_POINT('Ctrl Pts',(-4.20273519967263,6.6020012664519,-1.65766526922054));
#1248=CARTESIAN_POINT('Ctrl Pts',(-4.20273519967263,6.6020012664519,-1.49140119072194));
#1249=CARTESIAN_POINT('Ctrl Pts',(-4.20273519967263,6.6020012664519,-1.32513711222334));
#1250=CARTESIAN_POINT('Ctrl Pts',(-4.22937291556944,6.58528107277534,-1.14720673441384));
#1251=CARTESIAN_POINT('Ctrl Pts',(-4.30443136855756,6.536201624175,-0.916084085758614));
#1252=CARTESIAN_POINT('Ctrl Pts',(-4.32987169722022,6.51941884767822,-0.852185389763396));
#1253=CARTESIAN_POINT('Ctrl Pts',(-4.35863897161819,6.50012918680326,-0.791401206368156));
#1254=CARTESIAN_POINT('',(-7.79999987706542,0.640270655229044,-0.791401206368154));
#1255=CARTESIAN_POINT('Origin',(-5.14090080505625E-8,-4.53176719847442E-5,
-0.791401206368159));
#1256=CARTESIAN_POINT('',(-7.79999987706542,0.640270655229043,-1.29140120636816));
#1257=CARTESIAN_POINT('',(-7.79999987706542,0.640270655229044,-0.791401206368154));
#1258=CARTESIAN_POINT('Ctrl Pts',(-7.79999987706542,0.640270655229044,-1.29140120636816));
#1259=CARTESIAN_POINT('Ctrl Pts',(-7.78717927485865,0.796444636840852,-1.29877444879466));
#1260=CARTESIAN_POINT('Ctrl Pts',(-7.76974570315373,0.951768414520595,-1.30878472860592));
#1261=CARTESIAN_POINT('Ctrl Pts',(-7.74773845927445,1.1060942785579,-1.32135531436553));
#1262=CARTESIAN_POINT('Ctrl Pts',(-7.72578751153632,1.26002536573575,-1.33389374364639));
#1263=CARTESIAN_POINT('Ctrl Pts',(-7.69928625101184,1.41296363821341,-1.34897941366137));
#1264=CARTESIAN_POINT('Ctrl Pts',(-7.6683004812258,1.56476251693999,-1.36649193964446));
#1265=CARTESIAN_POINT('Ctrl Pts',(-7.63752339812321,1.71553904234854,-1.38388652016447));
#1266=CARTESIAN_POINT('Ctrl Pts',(-7.60232200161487,1.86519146977582,-1.40367538785643));
#1267=CARTESIAN_POINT('Ctrl Pts',(-7.56278734193622,2.01357616186423,-1.42569672883919));
#1268=CARTESIAN_POINT('Ctrl Pts',(-7.54033023881925,2.09786398319099,-1.43820563948224));
#1269=CARTESIAN_POINT('Ctrl Pts',(-7.51647542874661,2.1817427510736,-1.45143409150637));
#1270=CARTESIAN_POINT('Ctrl Pts',(-7.4912434911488,2.26518613892309,-1.46534600490422));
#1271=CARTESIAN_POINT('Ctrl Pts',(-7.44829275717563,2.40722654860031,-1.48902737654253));
#1272=CARTESIAN_POINT('Ctrl Pts',(-7.40148721505168,2.54757198117032,-1.51461599540711));
#1273=CARTESIAN_POINT('Ctrl Pts',(-7.35089046926022,2.68611568273236,-1.54193724105802));
#1274=CARTESIAN_POINT('Ctrl Pts',(-7.301270357329,2.82198517139885,-1.56873112367029));
#1275=CARTESIAN_POINT('Ctrl Pts',(-7.24800390293391,2.95612181289603,-1.59719153021447));
#1276=CARTESIAN_POINT('Ctrl Pts',(-7.19117648207487,3.08842491655739,-1.62711186579042));
#1277=CARTESIAN_POINT('Ctrl Pts',(-7.13643186932086,3.21587891792868,-1.65593557729826));
#1278=CARTESIAN_POINT('Ctrl Pts',(-7.07838249854372,3.34163132210605,-1.68611422343825));
#1279=CARTESIAN_POINT('Ctrl Pts',(-7.01712924557521,3.46559210897889,-1.7174225913026));
#1280=CARTESIAN_POINT('Ctrl Pts',(-6.96618522258578,3.56868967311128,-1.74346160368066));
#1281=CARTESIAN_POINT('Ctrl Pts',(-6.91302537610581,3.67054794592184,-1.77028147770072));
#1282=CARTESIAN_POINT('Ctrl Pts',(-6.85772202264014,3.77111513909542,-1.79772907733096));
#1283=CARTESIAN_POINT('Origin',(-7.79999987706542,-4.53176719822413E-5,
-0.791401206368154));
#1284=CARTESIAN_POINT('',(-7.79999996423722,-4.53176719822413E-5,-0.791401206368156));
#1285=CARTESIAN_POINT('',(-7.79999992474914,-4.53176719817346E-5,-1.29140107161975));
#1286=CARTESIAN_POINT('',(-7.79999987706542,-4.53176719825095E-5,-6.38378239159465E-15));
#1287=CARTESIAN_POINT('',(-7.79999987706542,-4.53176719824009E-5,-1.29140120636816));
#1288=CARTESIAN_POINT('',(-7.79999987706542,-4.53176719822413E-5,-0.791401206368154));
#1289=CARTESIAN_POINT('Origin',(-5.60000005140901,-4.10004531767198,-0.791401206368153));
#1290=CARTESIAN_POINT('',(-5.62880561982827,-5.39972566681604,-2.89509817692575));
#1291=CARTESIAN_POINT('',(-5.62880515630867,-5.39972615000418,-3.60107994446742E-15));
#1292=CARTESIAN_POINT('Origin',(-5.54333535579694,-4.94964090458274,-2.44727239660727));
#1293=CARTESIAN_POINT('Origin',(-5.09999993741513,-5.40004531767198,-1.49140119072193));
#1294=CARTESIAN_POINT('',(-4.33540402782065,-6.48420080326255,-0.791401206368152));
#1295=CARTESIAN_POINT('Ctrl Pts',(-4.33540402782066,-6.48420080326255,-0.791401206368157));
#1296=CARTESIAN_POINT('Ctrl Pts',(-4.30718794768451,-6.50306649923373,-0.851440132329455));
#1297=CARTESIAN_POINT('Ctrl Pts',(-4.28220518619957,-6.51950466248238,-0.914464668326158));
#1298=CARTESIAN_POINT('Ctrl Pts',(-4.20722427997943,-6.56840978603519,-1.14549817188984));
#1299=CARTESIAN_POINT('Ctrl Pts',(-4.1804761402272,-6.58515121437703,-1.32431989627348));
#1300=CARTESIAN_POINT('Ctrl Pts',(-4.1804761402272,-6.58515121437703,-1.65848248517038));
#1301=CARTESIAN_POINT('Ctrl Pts',(-4.20722427997943,-6.56840978603519,-1.83730420955402));
#1302=CARTESIAN_POINT('Ctrl Pts',(-4.31510863703919,-6.49804390120669,-2.16972085063935));
#1303=CARTESIAN_POINT('Ctrl Pts',(-4.39605351900618,-6.44420360951186,-2.32333211366314));
#1304=CARTESIAN_POINT('Ctrl Pts',(-4.56970803462968,-6.32206271611381,-2.55975394703605));
#1305=CARTESIAN_POINT('Ctrl Pts',(-4.6835518111931,-6.23875654961604,-2.67285691341757));
#1306=CARTESIAN_POINT('Ctrl Pts',(-4.87194584858276,-6.09231207459449,-2.80823540401591));
#1307=CARTESIAN_POINT('Ctrl Pts',(-4.969006960703,-6.01384168317281,-2.86035357770521));
#1308=CARTESIAN_POINT('Ctrl Pts',(-5.16593772080695,-5.84554481604283,-2.92845309714349));
#1309=CARTESIAN_POINT('Ctrl Pts',(-5.26575380840577,-5.75566271688724,-2.9444518419732));
#1310=CARTESIAN_POINT('Ctrl Pts',(-5.44495982291465,-5.58641259585634,-2.9444518419732));
#1311=CARTESIAN_POINT('Ctrl Pts',(-5.53971056788398,-5.49260129709932,-2.92868325082536));
#1312=CARTESIAN_POINT('Ctrl Pts',(-5.62880557277571,-5.39972571586519,-2.89509791646634));
#1313=CARTESIAN_POINT('Origin',(-5.09999993741513,-5.40004531767198,-0.791401206368152));
#1314=CARTESIAN_POINT('Origin',(-5.14090067349482E-8,4.09995468232802,-0.79140120636816));
#1315=CARTESIAN_POINT('Origin',(-5.14090080505625E-8,-4.53176719847442E-5,
-0.791401206368159));
#1316=CARTESIAN_POINT('',(-7.79999987706542,-4.53176719822413E-5,-0.791401206368154));
#1317=CARTESIAN_POINT('Origin',(-5.14090067349482E-8,4.09995468232802,-0.79140120636816));
#1318=CARTESIAN_POINT('',(-4.33540402782065,6.48411016791858,-0.791401206368156));
#1319=CARTESIAN_POINT('Origin',(-5.14090080505625E-8,-4.53176719847442E-5,
-0.791401206368159));
#1320=CARTESIAN_POINT('Origin',(-5.09999993741512,5.39995468232802,-0.791401206368156));
#1321=CARTESIAN_POINT('Ctrl Pts',(-7.79999987706542,4.49995468232802,-1.29140120636816));
#1322=CARTESIAN_POINT('Ctrl Pts',(-7.79999987706542,-6.30004531767198,-1.29140120636816));
#1323=CARTESIAN_POINT('Ctrl Pts',(-7.64102379315734,4.49995468232802,-1.38282976703678));
#1324=CARTESIAN_POINT('Ctrl Pts',(-7.64102379315734,-6.30004531767198,-1.38282976703678));
#1325=CARTESIAN_POINT('Ctrl Pts',(-7.32744037551048,4.49995468232802,-1.55847696466379));
#1326=CARTESIAN_POINT('Ctrl Pts',(-7.32744037551048,-6.30004531767198,-1.55847696466379));
#1327=CARTESIAN_POINT('Ctrl Pts',(-6.87017070401,4.49995468232802,-1.80031930288206));
#1328=CARTESIAN_POINT('Ctrl Pts',(-6.87017070401,-6.30004531767198,-1.80031930288206));
#1329=CARTESIAN_POINT('Ctrl Pts',(-6.28712679423532,4.49995468232802,-2.07879586362059));
#1330=CARTESIAN_POINT('Ctrl Pts',(-6.28712679423532,-6.30004531767198,-2.07879586362059));
#1331=CARTESIAN_POINT('Ctrl Pts',(-5.60598330549386,4.49995468232802,-2.34823404611129));
#1332=CARTESIAN_POINT('Ctrl Pts',(-5.60598330549386,-6.30004531767198,-2.34823404611129));
#1333=CARTESIAN_POINT('Ctrl Pts',(-4.97751152431192,4.49995468232802,-2.53074599603335));
#1334=CARTESIAN_POINT('Ctrl Pts',(-4.97751152431192,-6.30004531767198,-2.53074599603335));
#1335=CARTESIAN_POINT('Ctrl Pts',(-4.40739255350505,4.49995468232802,-2.61695596143587));
#1336=CARTESIAN_POINT('Ctrl Pts',(-4.40739255350505,-6.30004531767198,-2.61695596143587));
#1337=CARTESIAN_POINT('Ctrl Pts',(-3.90066892819401,4.49995468232802,-2.59854204425941));
#1338=CARTESIAN_POINT('Ctrl Pts',(-3.90066892819401,-6.30004531767198,-2.59854204425941));
#1339=CARTESIAN_POINT('Ctrl Pts',(-3.45868842950442,4.49995468232802,-2.47327994722621));
#1340=CARTESIAN_POINT('Ctrl Pts',(-3.45868842950442,-6.30004531767198,-2.47327994722621));
#1341=CARTESIAN_POINT('Ctrl Pts',(-3.07829155759296,4.49995468232802,-2.24638391971011));
#1342=CARTESIAN_POINT('Ctrl Pts',(-3.07829155759296,-6.30004531767198,-2.24638391971011));
#1343=CARTESIAN_POINT('Ctrl Pts',(-2.82000840250867,4.49995468232802,-1.98889477510674));
#1344=CARTESIAN_POINT('Ctrl Pts',(-2.82000840250867,-6.30004531767198,-1.98889477510674));
#1345=CARTESIAN_POINT('Ctrl Pts',(-2.65067529665997,4.49995468232802,-1.75554384482533));
#1346=CARTESIAN_POINT('Ctrl Pts',(-2.65067529665997,-6.30004531767198,-1.75554384482533));
#1347=CARTESIAN_POINT('Ctrl Pts',(-2.54844822299374,4.49995468232802,-1.58238118675941));
#1348=CARTESIAN_POINT('Ctrl Pts',(-2.54844822299374,-6.30004531767198,-1.58238118675941));
#1349=CARTESIAN_POINT('Ctrl Pts',(-2.49999999552965,4.49995468232802,-1.49140119072194));
#1350=CARTESIAN_POINT('Ctrl Pts',(-2.49999999552965,-6.30004531767198,-1.49140119072194));
#1351=CARTESIAN_POINT('',(-6.84767404699896,-3.73492944465524,-1.80271116781339));
#1352=CARTESIAN_POINT('Ctrl Pts',(-7.79999987706542,-4.53176719812376E-5,
-1.29140120636816));
#1353=CARTESIAN_POINT('Ctrl Pts',(-7.79999987706542,-0.15658414704021,-1.29140120636816));
#1354=CARTESIAN_POINT('Ctrl Pts',(-7.79534386097667,-0.312688640747862,
-1.2940813419041));
#1355=CARTESIAN_POINT('Ctrl Pts',(-7.7860395100567,-0.468205333900629,-1.29942268599324));
#1356=CARTESIAN_POINT('Ctrl Pts',(-7.77675008767821,-0.623472505359259,
-1.30475546006203));
#1357=CARTESIAN_POINT('Ctrl Pts',(-7.76282723370041,-0.778153760965209,
-1.3127409115638));
#1358=CARTESIAN_POINT('Ctrl Pts',(-7.74430551178948,-0.932096373328545,
-1.32331577843508));
#1359=CARTESIAN_POINT('Ctrl Pts',(-7.72581111448235,-1.0858118782496,-1.33387504448647));
#1360=CARTESIAN_POINT('Ctrl Pts',(-7.70273140220521,-1.2387909177219,-1.34701610158864));
#1361=CARTESIAN_POINT('Ctrl Pts',(-7.67512769681482,-1.39088143930276,-1.36263155505163));
#1362=CARTESIAN_POINT('Ctrl Pts',(-7.64763294192699,-1.54237166688226,-1.37818537506801));
#1363=CARTESIAN_POINT('Ctrl Pts',(-7.61564982828761,-1.6929803766037,-1.39619410911107));
#1364=CARTESIAN_POINT('Ctrl Pts',(-7.57926574742352,-1.84255730935866,-1.41650741170689));
#1365=CARTESIAN_POINT('Ctrl Pts',(-7.57101359117449,-1.8764823719418,-1.42111460647376));
#1366=CARTESIAN_POINT('Ctrl Pts',(-7.56253515310195,-1.91035435856021,-1.425840170202));
#1367=CARTESIAN_POINT('Ctrl Pts',(-7.55383164678012,-1.94417151610492,-1.43068202868103));
#1368=CARTESIAN_POINT('Ctrl Pts',(-7.51593721945617,-2.09140893646123,-1.45176312490383));
#1369=CARTESIAN_POINT('Ctrl Pts',(-7.47393503966129,-2.23700381813021,-1.47496275750715));
#1370=CARTESIAN_POINT('Ctrl Pts',(-7.42788392078845,-2.38083772258712,-1.50011924725364));
#1371=CARTESIAN_POINT('Ctrl Pts',(-7.38311262273092,-2.52067429474512,-1.52457660525252));
#1372=CARTESIAN_POINT('Ctrl Pts',(-7.33451428960282,-2.65884640930751,-1.55088359654972));
#1373=CARTESIAN_POINT('Ctrl Pts',(-7.28216836446043,-2.79524523054587,-1.57884973499539));
#1374=CARTESIAN_POINT('Ctrl Pts',(-7.23083541723043,-2.929004515033,-1.60627468364522));
#1375=CARTESIAN_POINT('Ctrl Pts',(-7.17589843081171,-3.06105847428525,-1.63529533105887));
#1376=CARTESIAN_POINT('Ctrl Pts',(-7.11745793052511,-3.19130446953057,-1.66568977908567));
#1377=CARTESIAN_POINT('Ctrl Pts',(-7.06099499282288,-3.31714308281135,-1.6950557122487));
#1378=CARTESIAN_POINT('Ctrl Pts',(-7.00126158426114,-3.44129402088451,-1.72570413468365));
#1379=CARTESIAN_POINT('Ctrl Pts',(-6.93837344096059,-3.56366471592002,-1.75739353970377));
#1380=CARTESIAN_POINT('Ctrl Pts',(-6.90883139962015,-3.62114900376614,-1.77227980703535));
#1381=CARTESIAN_POINT('Ctrl Pts',(-6.87859357399013,-3.67824044523431,-1.78739517533261));
#1382=CARTESIAN_POINT('Ctrl Pts',(-6.84767404699903,-3.7349294446553,-1.80271116781332));
#1383=CARTESIAN_POINT('',(-7.79999987706542,-4.53176719824009E-5,-1.29140120636816));
#1384=CARTESIAN_POINT('Origin',(-5.5411684879537,-4.09609877351502,-2.4384224856784));
#1385=CARTESIAN_POINT('Origin',(-5.60000005140901,4.09995468232802,-0.791401206368155));
#1386=CARTESIAN_POINT('',(-6.84767402289195,3.73483901264035,-3.09140120636815));
#1387=CARTESIAN_POINT('',(-6.84767404734442,3.73483881152666,-1.80271116755264));
#1388=CARTESIAN_POINT('',(-6.84767404699895,3.73483880931147,0.00859879363184546));
#1389=CARTESIAN_POINT('Origin',(-5.60000005140901,4.09995468232802,-3.09140120636816));
#1390=CARTESIAN_POINT('Origin',(-5.55938030074264,4.0908547290758,-2.42954459257224));
#1391=CARTESIAN_POINT('Ctrl Pts',(-7.79999987706542,4.49995468232802,-1.29140120636816));
#1392=CARTESIAN_POINT('Ctrl Pts',(-7.79999987706542,-6.30004531767198,-1.29140120636816));
#1393=CARTESIAN_POINT('Ctrl Pts',(-7.64102379315734,4.49995468232802,-1.38282976703678));
#1394=CARTESIAN_POINT('Ctrl Pts',(-7.64102379315734,-6.30004531767198,-1.38282976703678));
#1395=CARTESIAN_POINT('Ctrl Pts',(-7.32744037551048,4.49995468232802,-1.55847696466379));
#1396=CARTESIAN_POINT('Ctrl Pts',(-7.32744037551048,-6.30004531767198,-1.55847696466379));
#1397=CARTESIAN_POINT('Ctrl Pts',(-6.87017070401,4.49995468232802,-1.80031930288206));
#1398=CARTESIAN_POINT('Ctrl Pts',(-6.87017070401,-6.30004531767198,-1.80031930288206));
#1399=CARTESIAN_POINT('Ctrl Pts',(-6.28712679423532,4.49995468232802,-2.07879586362059));
#1400=CARTESIAN_POINT('Ctrl Pts',(-6.28712679423532,-6.30004531767198,-2.07879586362059));
#1401=CARTESIAN_POINT('Ctrl Pts',(-5.60598330549386,4.49995468232802,-2.34823404611129));
#1402=CARTESIAN_POINT('Ctrl Pts',(-5.60598330549386,-6.30004531767198,-2.34823404611129));
#1403=CARTESIAN_POINT('Ctrl Pts',(-4.97751152431192,4.49995468232802,-2.53074599603335));
#1404=CARTESIAN_POINT('Ctrl Pts',(-4.97751152431192,-6.30004531767198,-2.53074599603335));
#1405=CARTESIAN_POINT('Ctrl Pts',(-4.40739255350505,4.49995468232802,-2.61695596143587));
#1406=CARTESIAN_POINT('Ctrl Pts',(-4.40739255350505,-6.30004531767198,-2.61695596143587));
#1407=CARTESIAN_POINT('Ctrl Pts',(-3.90066892819401,4.49995468232802,-2.59854204425941));
#1408=CARTESIAN_POINT('Ctrl Pts',(-3.90066892819401,-6.30004531767198,-2.59854204425941));
#1409=CARTESIAN_POINT('Ctrl Pts',(-3.45868842950442,4.49995468232802,-2.47327994722621));
#1410=CARTESIAN_POINT('Ctrl Pts',(-3.45868842950442,-6.30004531767198,-2.47327994722621));
#1411=CARTESIAN_POINT('Ctrl Pts',(-3.07829155759296,4.49995468232802,-2.24638391971011));
#1412=CARTESIAN_POINT('Ctrl Pts',(-3.07829155759296,-6.30004531767198,-2.24638391971011));
#1413=CARTESIAN_POINT('Ctrl Pts',(-2.82000840250867,4.49995468232802,-1.98889477510674));
#1414=CARTESIAN_POINT('Ctrl Pts',(-2.82000840250867,-6.30004531767198,-1.98889477510674));
#1415=CARTESIAN_POINT('Ctrl Pts',(-2.65067529665997,4.49995468232802,-1.75554384482533));
#1416=CARTESIAN_POINT('Ctrl Pts',(-2.65067529665997,-6.30004531767198,-1.75554384482533));
#1417=CARTESIAN_POINT('Ctrl Pts',(-2.54844822299374,4.49995468232802,-1.58238118675941));
#1418=CARTESIAN_POINT('Ctrl Pts',(-2.54844822299374,-6.30004531767198,-1.58238118675941));
#1419=CARTESIAN_POINT('Ctrl Pts',(-2.49999999552965,4.49995468232802,-1.49140119072194));
#1420=CARTESIAN_POINT('Ctrl Pts',(-2.49999999552965,-6.30004531767198,-1.49140119072194));
#1421=CARTESIAN_POINT('Ctrl Pts',(-6.84767404622038,3.73483881073894,-1.80271116819902));
#1422=CARTESIAN_POINT('Ctrl Pts',(-6.91317372360345,3.61474929020809,-1.77026589287429));
#1423=CARTESIAN_POINT('Ctrl Pts',(-6.97561244374856,3.49285388907995,-1.73872386269895));
#1424=CARTESIAN_POINT('Ctrl Pts',(-7.0348635624823,3.36924384144882,-1.70834381807081));
#1425=CARTESIAN_POINT('Ctrl Pts',(-7.09651884653011,3.24061820938087,-1.67673107689455));
#1426=CARTESIAN_POINT('Ctrl Pts',(-7.15472265615589,3.11013596128933,-1.64637644168371));
#1427=CARTESIAN_POINT('Ctrl Pts',(-7.20936171799276,2.97789989369346,-1.61752288948155));
#1428=CARTESIAN_POINT('Ctrl Pts',(-7.26508706166688,2.84303483442701,-1.58809569840926));
#1429=CARTESIAN_POINT('Ctrl Pts',(-7.31710462074219,2.70634552690721,-1.56022968168496));
#1430=CARTESIAN_POINT('Ctrl Pts',(-7.36532277121572,2.56794102146172,-1.53413549667614));
#1431=CARTESIAN_POINT('Ctrl Pts',(-7.41471125486436,2.42617721287587,-1.50740796322708));
#1432=CARTESIAN_POINT('Ctrl Pts',(-7.46011371251179,2.28261393461683,-1.48253922243656));
#1433=CARTESIAN_POINT('Ctrl Pts',(-7.50146004986649,2.1373683717882,-1.45970883483518));
#1434=CARTESIAN_POINT('Ctrl Pts',(-7.51984253582221,2.07279253050092,-1.44955849731325));
#1435=CARTESIAN_POINT('Ctrl Pts',(-7.53742362420203,2.0078841568958,-1.43981047448235));
#1436=CARTESIAN_POINT('Ctrl Pts',(-7.5541988546029,1.9426535494736,-1.43047774154575));
#1437=CARTESIAN_POINT('Ctrl Pts',(-7.59253011151182,1.79360217362507,-1.40915252720848));
#1438=CARTESIAN_POINT('Ctrl Pts',(-7.62648706118315,1.64348652610703,-1.39009038848769));
#1439=CARTESIAN_POINT('Ctrl Pts',(-7.65597636712442,1.49245669542433,-1.37345146493063));
#1440=CARTESIAN_POINT('Ctrl Pts',(-7.68560249379585,1.3407261357468,-1.35673534221281));
#1441=CARTESIAN_POINT('Ctrl Pts',(-7.71071943199905,1.18807289020387,-1.34246495906622));
#1442=CARTESIAN_POINT('Ctrl Pts',(-7.73125976593954,1.03464914609272,-1.33075776240684));
#1443=CARTESIAN_POINT('Ctrl Pts',(-7.75182953136147,0.8810055667983,-1.31903379094029));
#1444=CARTESIAN_POINT('Ctrl Pts',(-7.76780957620675,0.726589279316194,-1.30988034279168));
#1445=CARTESIAN_POINT('Ctrl Pts',(-7.77915929813604,0.571553126071934,-1.30337064019349));
#1446=CARTESIAN_POINT('Ctrl Pts',(-7.79052347897985,0.416319465390771,-1.29685264459623));
#1447=CARTESIAN_POINT('Ctrl Pts',(-7.79724553491858,0.26046435859244,-1.2929851297375));
#1448=CARTESIAN_POINT('Ctrl Pts',(-7.79931178085974,0.1041412329852,-1.29179691901849));
#1449=CARTESIAN_POINT('Ctrl Pts',(-7.7997705219136,0.069434892392399,-1.29153311642531));
#1450=CARTESIAN_POINT('Ctrl Pts',(-7.79999987706542,0.0347054824953912,
-1.29140120636816));
#1451=CARTESIAN_POINT('Ctrl Pts',(-7.79999987706542,-4.53176719812376E-5,
-1.29140120636816));
#1452=CARTESIAN_POINT('Origin',(-5.60000005140901,-4.10004531767198,-0.791401206368153));
#1453=CARTESIAN_POINT('',(-6.84767404699895,-3.73492944465543,0.00859879363184768));
#1454=CARTESIAN_POINT('Origin',(-5.09999993741512,5.39995468232802,-1.49140119072194));
#1455=CARTESIAN_POINT('',(-5.62880559553964,5.39963505679135,-2.89509818592219));
#1456=CARTESIAN_POINT('Ctrl Pts',(-5.62880554851404,5.39963510581238,-2.89509792561205));
#1457=CARTESIAN_POINT('Ctrl Pts',(-5.53971055074501,5.49251067878625,-2.92868325385376));
#1458=CARTESIAN_POINT('Ctrl Pts',(-5.44495981480915,5.58632196816756,-2.94445184197321));
#1459=CARTESIAN_POINT('Ctrl Pts',(-5.26575380840576,5.75557208154328,-2.94445184197321));
#1460=CARTESIAN_POINT('Ctrl Pts',(-5.16593772080694,5.84545418069887,-2.9284530971435));
#1461=CARTESIAN_POINT('Ctrl Pts',(-4.96900696070299,6.01375104782885,-2.86035357770522));
#1462=CARTESIAN_POINT('Ctrl Pts',(-4.87194584858275,6.09222143925053,-2.80823540401592));
#1463=CARTESIAN_POINT('Ctrl Pts',(-4.68355181119309,6.23866591427208,-2.67285691341758));
#1464=CARTESIAN_POINT('Ctrl Pts',(-4.56970803462967,6.32197208076985,-2.55975394703606));
#1465=CARTESIAN_POINT('Ctrl Pts',(-4.39605351900617,6.44411297416789,-2.32333211366315));
#1466=CARTESIAN_POINT('Ctrl Pts',(-4.31510863703918,6.49795326586273,-2.16972085063936));
#1467=CARTESIAN_POINT('Ctrl Pts',(-4.20722427997941,6.56831915069122,-1.83730420955403));
#1468=CARTESIAN_POINT('Ctrl Pts',(-4.18047614022718,6.58506057903307,-1.65848248517039));
#1469=CARTESIAN_POINT('Ctrl Pts',(-4.18047614022718,6.58506057903307,-1.49140119072194));
#1470=CARTESIAN_POINT('Ctrl Pts',(-4.18047614022718,6.58506057903307,-1.32431989627349));
#1471=CARTESIAN_POINT('Ctrl Pts',(-4.20722427997941,6.56831915069122,-1.14549817188985));
#1472=CARTESIAN_POINT('Ctrl Pts',(-4.28220518619955,6.51941402713842,-0.914464668326164));
#1473=CARTESIAN_POINT('Ctrl Pts',(-4.3071879476845,6.50297586388976,-0.851440132329457));
#1474=CARTESIAN_POINT('Ctrl Pts',(-4.33540402782065,6.48411016791858,-0.791401206368156));
#1475=CARTESIAN_POINT('Origin',(-5.53713785738176,4.91851821483381,-2.41653438443643));
#1476=CARTESIAN_POINT('Origin',(-7.79999987706542,-4.53176719822413E-5,
-0.791401206368154));
#1477=CARTESIAN_POINT('Origin',(-5.60000005140901,4.09995468232802,-0.791401206368155));
#1478=CARTESIAN_POINT('',(-5.62880528121359,5.39963551189192,-3.09140118066366));
#1479=CARTESIAN_POINT('',(-5.62880515630866,5.39963551466022,-6.38378239159465E-15));
#1480=CARTESIAN_POINT('Origin',(-5.60000005140901,4.09995468232802,-3.09140120636816));
#1481=CARTESIAN_POINT('Origin',(-5.59999987483025,4.09995459068588,-3.09140115495915));
#1482=CARTESIAN_POINT('',(-6.6355106385052,4.09995459068588,-3.87735114240392));
#1483=CARTESIAN_POINT('Ctrl Pts',(-6.6355106385052,4.09995459068588,-3.87735114240392));
#1484=CARTESIAN_POINT('Ctrl Pts',(-6.62013807365824,4.12483381484999,-3.89760492014884));
#1485=CARTESIAN_POINT('Ctrl Pts',(-6.60436396425366,4.15003962813006,-3.91591729852632));
#1486=CARTESIAN_POINT('Ctrl Pts',(-6.50813596273145,4.301928474767,-4.01570217874245));
#1487=CARTESIAN_POINT('Ctrl Pts',(-6.3955707604337,4.46834503769991,-4.06669210185403));
#1488=CARTESIAN_POINT('Ctrl Pts',(-6.19148929645391,4.74709044935728,-4.06669210185403));
#1489=CARTESIAN_POINT('Ctrl Pts',(-6.06684688535005,4.9046647700474,-4.01570217874244));
#1490=CARTESIAN_POINT('Ctrl Pts',(-5.91148852512869,5.08940121985813,-3.88174658129596));
#1491=CARTESIAN_POINT('Ctrl Pts',(-5.84713532844782,5.16288887520405,-3.80538328256296));
#1492=CARTESIAN_POINT('Ctrl Pts',(-5.7498252425622,5.27112523634248,-3.64677763434292));
#1493=CARTESIAN_POINT('Ctrl Pts',(-5.70454126385489,5.31974401338031,-3.54463603828954));
#1494=CARTESIAN_POINT('Ctrl Pts',(-5.64396277884098,5.38397113831288,-3.32293034468453));
#1495=CARTESIAN_POINT('Ctrl Pts',(-5.62880528062294,5.39963538507092,-3.2033450570719));
#1496=CARTESIAN_POINT('Ctrl Pts',(-5.62880527845295,5.39963538733299,-3.09140118066365));
#1497=CARTESIAN_POINT('Ctrl Pts',(-6.84767396573042,3.7348391468225,-3.09140120636814));
#1498=CARTESIAN_POINT('Ctrl Pts',(-6.84767396272852,3.7348391523263,-3.20334508277639));
#1499=CARTESIAN_POINT('Ctrl Pts',(-6.83731978901373,3.7540201149914,-3.32293034468454));
#1500=CARTESIAN_POINT('Ctrl Pts',(-6.79439073249569,3.8311691430485,-3.54463603828955));
#1501=CARTESIAN_POINT('Ctrl Pts',(-6.7617211793345,3.88902348173167,-3.64677763434292));
#1502=CARTESIAN_POINT('Ctrl Pts',(-6.69921212176792,3.9953050549972,-3.78114005227051));
#1503=CARTESIAN_POINT('Ctrl Pts',(-6.66841012421391,4.04670949541523,-3.83400516350583));
#1504=CARTESIAN_POINT('Ctrl Pts',(-6.6355106385052,4.09995459068588,-3.87735114240393));
#1505=CARTESIAN_POINT('Origin',(-5.14090092718078E-8,-4.53176719850124E-5,
-6.38378239159465E-15));
#1506=CARTESIAN_POINT('',(-7.79999987706542,-4.53176719825095E-5,-6.38378239159465E-15));
#1507=CARTESIAN_POINT('Origin',(-5.14090092718078E-8,-4.53176719850124E-5,
-6.38378239159465E-15));
#1508=CARTESIAN_POINT('Origin',(-5.14090092718078E-8,-4.53176719850124E-5,
-6.38378239159465E-15));
#1509=CARTESIAN_POINT('',(7.79999986141921,-4.53176719872471E-5,-0.79140120636816));
#1510=CARTESIAN_POINT('',(4.33540392500263,-6.48420080326255,-0.791401206368156));
#1511=CARTESIAN_POINT('Origin',(-5.14090080505625E-8,-4.53176719847442E-5,
-0.791401206368159));
#1512=CARTESIAN_POINT('',(5.62880549272162,-5.39972569213532,-2.8950981859222));
#1513=CARTESIAN_POINT('Ctrl Pts',(5.62880544569603,-5.39972574115635,-2.89509792561205));
#1514=CARTESIAN_POINT('Ctrl Pts',(5.539710447927,-5.49260131413022,-2.92868325385376));
#1515=CARTESIAN_POINT('Ctrl Pts',(5.44495971199114,-5.58641260351152,-2.94445184197321));
#1516=CARTESIAN_POINT('Ctrl Pts',(5.26575370558774,-5.75566271688725,-2.94445184197321));
#1517=CARTESIAN_POINT('Ctrl Pts',(5.16593761798893,-5.84554481604284,-2.9284530971435));
#1518=CARTESIAN_POINT('Ctrl Pts',(4.96900685788498,-6.01384168317281,-2.86035357770522));
#1519=CARTESIAN_POINT('Ctrl Pts',(4.87194574576474,-6.09231207459449,-2.80823540401592));
#1520=CARTESIAN_POINT('Ctrl Pts',(4.68355170837508,-6.23875654961604,-2.67285691341759));
#1521=CARTESIAN_POINT('Ctrl Pts',(4.56970793181165,-6.32206271611382,-2.55975394703607));
#1522=CARTESIAN_POINT('Ctrl Pts',(4.39605341618815,-6.44420360951186,-2.32333211366315));
#1523=CARTESIAN_POINT('Ctrl Pts',(4.31510853422117,-6.4980439012067,-2.16972085063936));
#1524=CARTESIAN_POINT('Ctrl Pts',(4.2072241771614,-6.56840978603519,-1.83730420955403));
#1525=CARTESIAN_POINT('Ctrl Pts',(4.18047603740917,-6.58515121437704,-1.65848248517039));
#1526=CARTESIAN_POINT('Ctrl Pts',(4.18047603740917,-6.58515121437704,-1.49140119072194));
#1527=CARTESIAN_POINT('Ctrl Pts',(4.18047603740917,-6.58515121437704,-1.32431989627349));
#1528=CARTESIAN_POINT('Ctrl Pts',(4.2072241771614,-6.56840978603519,-1.14549817188985));
#1529=CARTESIAN_POINT('Ctrl Pts',(4.28220508338154,-6.51950466248239,-0.914464668326164));
#1530=CARTESIAN_POINT('Ctrl Pts',(4.30718784486649,-6.50306649923373,-0.851440132329458));
#1531=CARTESIAN_POINT('Ctrl Pts',(4.33540392500264,-6.48420080326255,-0.791401206368159));
#1532=CARTESIAN_POINT('',(5.62880505349064,-5.39972615000419,-3.09140120636816));
#1533=CARTESIAN_POINT('',(5.62880505349064,-5.39972615000419,-6.38378239159465E-15));
#1534=CARTESIAN_POINT('',(6.6355105650844,-4.10004520318101,-3.87735132824881));
#1535=CARTESIAN_POINT('Ctrl Pts',(6.63551058406967,-4.1000451477268,-3.87735141077715));
#1536=CARTESIAN_POINT('Ctrl Pts',(6.62013803757676,-4.12492434284295,-3.89760515872024));
#1537=CARTESIAN_POINT('Ctrl Pts',(6.60436394853563,-4.15013012462207,-3.91591751158421));
#1538=CARTESIAN_POINT('Ctrl Pts',(6.50813595710784,-4.30201896389403,-4.01570238601647));
#1539=CARTESIAN_POINT('Ctrl Pts',(6.39557074073768,-4.4684355551167,-4.06669231755976));
#1540=CARTESIAN_POINT('Ctrl Pts',(6.19148924901901,-4.74718101345071,-4.06669231755976));
#1541=CARTESIAN_POINT('Ctrl Pts',(6.06684681993397,-4.90475535984762,-4.01570238601646));
#1542=CARTESIAN_POINT('Ctrl Pts',(5.91148843617343,-5.08949183935744,-3.88174676665269));
#1543=CARTESIAN_POINT('Ctrl Pts',(5.84713522935607,-5.16297950647767,-3.80538345519044));
#1544=CARTESIAN_POINT('Ctrl Pts',(5.74982512762424,-5.27121588508676,-3.64677778022826));
#1545=CARTESIAN_POINT('Ctrl Pts',(5.7045411413577,-5.31983466988611,-3.54463616667496));
#1546=CARTESIAN_POINT('Ctrl Pts',(5.64396264622636,-5.38406180495075,-3.32293043529067));
#1547=CARTESIAN_POINT('Ctrl Pts',(5.62880514331213,-5.39972605637131,-3.20334510169403));
#1548=CARTESIAN_POINT('Ctrl Pts',(5.62880514331213,-5.39972605637131,-3.09140120636816));
#1549=CARTESIAN_POINT('',(6.84767398479747,-3.73492955290296,-3.09140120636816));
#1550=CARTESIAN_POINT('Ctrl Pts',(6.63551058406967,-4.1000451477268,-3.87735141077715));
#1551=CARTESIAN_POINT('Ctrl Pts',(6.66841009698919,-4.04680000701258,-3.83400540805538));
#1552=CARTESIAN_POINT('Ctrl Pts',(6.69921212252909,-3.99539551711961,-3.78114025429243));
#1553=CARTESIAN_POINT('Ctrl Pts',(6.7617212025318,-3.88911389822307,-3.64677778022826));
#1554=CARTESIAN_POINT('Ctrl Pts',(6.79439075906962,-3.83125954900735,-3.54463616667496));
#1555=CARTESIAN_POINT('Ctrl Pts',(6.83731981987141,-3.75411050695453,-3.32293043529067));
#1556=CARTESIAN_POINT('Ctrl Pts',(6.84767399753682,-3.73492953534112,-3.20334510169404));
#1557=CARTESIAN_POINT('Ctrl Pts',(6.84767399753682,-3.73492953534112,-3.09140120636816));
#1558=CARTESIAN_POINT('',(6.84767398042877,-3.73492956955622,-1.8027111497684));
#1559=CARTESIAN_POINT('',(6.8476739800833,-3.73492956734104,0.00859879363184324));
#1560=CARTESIAN_POINT('',(7.79999989047647,-4.5317671987972E-5,-1.29140105190923));
#1561=CARTESIAN_POINT('Ctrl Pts',(6.84767397930473,-3.73492956876851,-1.80271115041477));
#1562=CARTESIAN_POINT('Ctrl Pts',(6.91317818756942,-3.61483174627109,-1.77026363049214));
#1563=CARTESIAN_POINT('Ctrl Pts',(6.97562104462282,-3.49292805258151,-1.73871946603949));
#1564=CARTESIAN_POINT('Ctrl Pts',(7.03487581359077,-3.36930977115756,-1.70833748378963));
#1565=CARTESIAN_POINT('Ctrl Pts',(7.09653547004752,-3.24067437358312,-1.67672243202874));
#1566=CARTESIAN_POINT('Ctrl Pts',(7.15474306075109,-3.11018238904942,-1.64636572273909));
#1567=CARTESIAN_POINT('Ctrl Pts',(7.20938520884743,-2.97793667256799,-1.61751043021618));
#1568=CARTESIAN_POINT('Ctrl Pts',(7.26511293342129,-2.84306362820753,-1.58808186911022));
#1569=CARTESIAN_POINT('Ctrl Pts',(7.31713225273692,-2.70636647685985,-1.56021478651717));
#1570=CARTESIAN_POINT('Ctrl Pts',(7.36535144239047,-2.56795432639988,-1.53411992503922));
#1571=CARTESIAN_POINT('Ctrl Pts',(7.41474147663013,-2.42618129164918,-1.50739143559061));
#1572=CARTESIAN_POINT('Ctrl Pts',(7.46014464976331,-2.28260896038299,-1.48252218414383));
#1573=CARTESIAN_POINT('Ctrl Pts',(7.50149076308161,-2.13735458300756,-1.45969181897389));
#1574=CARTESIAN_POINT('Ctrl Pts',(7.52017156972559,-2.07172643273737,-1.44937671065724));
#1575=CARTESIAN_POINT('Ctrl Pts',(7.53802455320741,-2.00575491450884,-1.43947719881781));
#1576=CARTESIAN_POINT('Ctrl Pts',(7.55504503183932,-1.93945084259075,-1.43000689393025));
#1577=CARTESIAN_POINT('Ctrl Pts',(7.59331337483313,-1.79037471959086,-1.40871413927095));
#1578=CARTESIAN_POINT('Ctrl Pts',(7.62720629669219,-1.64023605385989,-1.38968597203478));
#1579=CARTESIAN_POINT('Ctrl Pts',(7.65663063918657,-1.48918494628494,-1.37308222674713));
#1580=CARTESIAN_POINT('Ctrl Pts',(7.68619078445315,-1.33743668943106,-1.35640184985286));
#1581=CARTESIAN_POINT('Ctrl Pts',(7.71124101551396,-1.18476754887396,-1.34216831199089));
#1582=CARTESIAN_POINT('Ctrl Pts',(7.73171410257038,-1.0313297133986,-1.33049874169208));
#1583=CARTESIAN_POINT('Ctrl Pts',(7.75221638783615,-0.877673048685222,-1.31881252854134));
#1584=CARTESIAN_POINT('Ctrl Pts',(7.76812847248902,-0.723245494902802,-1.30969758777204));
#1585=CARTESIAN_POINT('Ctrl Pts',(7.77940994154888,-0.568199892909016,-1.30322682080813));
#1586=CARTESIAN_POINT('Ctrl Pts',(7.79070571104362,-0.412957754495748,-1.29674785147437));
#1587=CARTESIAN_POINT('Ctrl Pts',(7.79735912099704,-0.257095999997301,-1.29291975866581));
#1588=CARTESIAN_POINT('Ctrl Pts',(7.79935667456569,-0.100768052233452,-1.29177104334389));
#1589=CARTESIAN_POINT('Ctrl Pts',(7.79978541723973,-0.0672147781666224,
-1.2915244901167));
#1590=CARTESIAN_POINT('Ctrl Pts',(7.79999977424741,-0.0336400276470517,
-1.29140120636816));
#1591=CARTESIAN_POINT('Ctrl Pts',(7.79999977424741,-4.5317671988343E-5,
-1.29140120636816));
#1592=CARTESIAN_POINT('',(7.79999977424741,-4.53176719875152E-5,-6.38378239159465E-15));
#1593=CARTESIAN_POINT('Origin',(-5.14090092718078E-8,-4.53176719850124E-5,
-6.38378239159465E-15));
#1594=CARTESIAN_POINT('',(4.33540392500264,6.48411016791858,-0.791401206368161));
#1595=CARTESIAN_POINT('Origin',(-5.14090080505625E-8,-4.53176719847442E-5,
-0.791401206368159));
#1596=CARTESIAN_POINT('',(6.84767398008331,3.73483893199687,-1.80271115002915));
#1597=CARTESIAN_POINT('Ctrl Pts',(7.79999977424741,-4.5317671988343E-5,
-1.29140120636816));
#1598=CARTESIAN_POINT('Ctrl Pts',(7.79999977424741,0.164506358475177,-1.29140120636816));
#1599=CARTESIAN_POINT('Ctrl Pts',(7.79485438494866,0.328578988655794,-1.29436332001213));
#1600=CARTESIAN_POINT('Ctrl Pts',(7.78457335066689,0.491994306783166,-1.30026422422094));
#1601=CARTESIAN_POINT('Ctrl Pts',(7.77480938956574,0.647190833299554,-1.30586834901786));
#1602=CARTESIAN_POINT('Ctrl Pts',(7.76041361083062,0.801794502665015,-1.31412270418253));
#1603=CARTESIAN_POINT('Ctrl Pts',(7.7414219698321,0.955652615795944,-1.32496174808011));
#1604=CARTESIAN_POINT('Ctrl Pts',(7.72245894671487,1.10927888517954,-1.33578445897773));
#1605=CARTESIAN_POINT('Ctrl Pts',(7.69891389515587,1.26216184354421,-1.34918408555835));
#1606=CARTESIAN_POINT('Ctrl Pts',(7.67084952013464,1.41414948105842,-1.36505096823328));
#1607=CARTESIAN_POINT('Ctrl Pts',(7.64289607358492,1.56553636561434,-1.38085513477642));
#1608=CARTESIAN_POINT('Ctrl Pts',(7.61045895154735,1.71603499310026,-1.39910710474302));
#1609=CARTESIAN_POINT('Ctrl Pts',(7.57362692051229,1.86549514909137,-1.41965428112153));
#1610=CARTESIAN_POINT('Ctrl Pts',(7.56748548478052,1.89041639064894,-1.42308035238754));
#1611=CARTESIAN_POINT('Ctrl Pts',(7.56122191912529,1.91530875979446,-1.42657013640658));
#1612=CARTESIAN_POINT('Ctrl Pts',(7.55483670837679,1.940171560151,-1.43012280475525));
#1613=CARTESIAN_POINT('Ctrl Pts',(7.51701156589449,2.08745549533152,-1.45116834135123));
#1614=CARTESIAN_POINT('Ctrl Pts',(7.47507664778253,2.23309803923469,-1.4743345213338));
#1615=CARTESIAN_POINT('Ctrl Pts',(7.4290906690847,2.37698065506619,-1.49945991795809));
#1616=CARTESIAN_POINT('Ctrl Pts',(7.38438101499628,2.51686985967424,-1.52388796806632));
#1617=CARTESIAN_POINT('Ctrl Pts',(7.33584203203821,2.65509547286709,-1.55016802096608));
#1618=CARTESIAN_POINT('Ctrl Pts',(7.28355307781702,2.79154855629145,-1.57810980769151));
#1619=CARTESIAN_POINT('Ctrl Pts',(7.23227423749046,2.92536564980963,-1.6055118171842));
#1620=CARTESIAN_POINT('Ctrl Pts',(7.17738882239422,3.05747803526358,-1.63451212235724));
#1621=CARTESIAN_POINT('Ctrl Pts',(7.1189972816924,3.1877829665114,-1.66488901680685));
#1622=CARTESIAN_POINT('Ctrl Pts',(7.06258346626291,3.31367446128298,-1.69423704387045));
#1623=CARTESIAN_POINT('Ctrl Pts',(7.00289695361874,3.43787886555325,-1.7248700795945));
#1624=CARTESIAN_POINT('Ctrl Pts',(6.9400533912948,3.56030352362263,-1.75654682794962));
#1625=CARTESIAN_POINT('Ctrl Pts',(6.90997798321319,3.61889300223475,-1.77170655311873));
#1626=CARTESIAN_POINT('Ctrl Pts',(6.87917988141729,3.67707485703909,-1.78710469681869));
#1627=CARTESIAN_POINT('Ctrl Pts',(6.84767398008338,3.73483893199711,-1.80271115002907));
#1628=CARTESIAN_POINT('',(6.84767398479748,3.73483891755898,-3.09140120636816));
#1629=CARTESIAN_POINT('',(6.8476739800833,3.73483893199707,0.00859879363184102));
#1630=CARTESIAN_POINT('',(6.63551053982592,4.09995457487825,-3.87735132083121));
#1631=CARTESIAN_POINT('Ctrl Pts',(6.84767399753682,3.73483889999714,-3.09140120636816));
#1632=CARTESIAN_POINT('Ctrl Pts',(6.84767399453492,3.73483890550095,-3.20334510169404));
#1633=CARTESIAN_POINT('Ctrl Pts',(6.83731981987141,3.75401987161056,-3.32293038388166));
#1634=CARTESIAN_POINT('Ctrl Pts',(6.79439075906962,3.83116891366337,-3.54463611526595));
#1635=CARTESIAN_POINT('Ctrl Pts',(6.76172120253181,3.88902326287909,-3.64677772881925));
#1636=CARTESIAN_POINT('Ctrl Pts',(6.69921211821064,3.99530488911812,-3.78114021216587));
#1637=CARTESIAN_POINT('Ctrl Pts',(6.66841008582958,4.04670939024262,-3.83400537530995));
#1638=CARTESIAN_POINT('Ctrl Pts',(6.63551056640183,4.09995454097676,-3.877351382646));
#1639=CARTESIAN_POINT('',(5.62880505349065,5.39963551466021,-3.09140120636816));
#1640=CARTESIAN_POINT('Ctrl Pts',(5.62880514331214,5.39963542102733,-3.09140120636815));
#1641=CARTESIAN_POINT('Ctrl Pts',(5.62880514765212,5.39963541650319,-3.20334510169403));
#1642=CARTESIAN_POINT('Ctrl Pts',(5.64396264622637,5.38397116960677,-3.32293038388166));
#1643=CARTESIAN_POINT('Ctrl Pts',(5.70454114135771,5.31974403454213,-3.54463611526595));
#1644=CARTESIAN_POINT('Ctrl Pts',(5.74982512762425,5.27112524974278,-3.64677772881925));
#1645=CARTESIAN_POINT('Ctrl Pts',(5.84713522935608,5.16288887113369,-3.80538340378143));
#1646=CARTESIAN_POINT('Ctrl Pts',(5.91148843617344,5.08940120401346,-3.88174671524367));
#1647=CARTESIAN_POINT('Ctrl Pts',(6.06684681993398,4.90466472450364,-4.01570233460745));
#1648=CARTESIAN_POINT('Ctrl Pts',(6.19148924901901,4.74709037810673,-4.06669226615075));
#1649=CARTESIAN_POINT('Ctrl Pts',(6.39557074073769,4.46834491977273,-4.06669226615075));
#1650=CARTESIAN_POINT('Ctrl Pts',(6.50813595710784,4.30192832855006,-4.01570233460745));
#1651=CARTESIAN_POINT('Ctrl Pts',(6.60436394264014,4.1500394985837,-3.91591746628861));
#1652=CARTESIAN_POINT('Ctrl Pts',(6.62013802550414,4.12483372679775,-3.89760512136666));
#1653=CARTESIAN_POINT('Ctrl Pts',(6.63551056640183,4.09995454097676,-3.877351382646));
#1654=CARTESIAN_POINT('',(5.62880551701025,5.39963503147207,-2.89509817692576));
#1655=CARTESIAN_POINT('',(5.62880505349065,5.39963551466021,-9.16648483872188E-15));
#1656=CARTESIAN_POINT('Ctrl Pts',(4.33540392500264,6.48411016791858,-0.791401206368162));
#1657=CARTESIAN_POINT('Ctrl Pts',(4.30718784486649,6.50297586388976,-0.851440132329461));
#1658=CARTESIAN_POINT('Ctrl Pts',(4.28220508338155,6.51941402713841,-0.914464668326165));
#1659=CARTESIAN_POINT('Ctrl Pts',(4.20722417716141,6.56831915069122,-1.14549817188985));
#1660=CARTESIAN_POINT('Ctrl Pts',(4.18047603740918,6.58506057903306,-1.32431989627349));
#1661=CARTESIAN_POINT('Ctrl Pts',(4.18047603740918,6.58506057903306,-1.65848248517039));
#1662=CARTESIAN_POINT('Ctrl Pts',(4.20722417716141,6.56831915069122,-1.83730420955403));
#1663=CARTESIAN_POINT('Ctrl Pts',(4.31510853422117,6.49795326586272,-2.16972085063936));
#1664=CARTESIAN_POINT('Ctrl Pts',(4.39605341618816,6.44411297416789,-2.32333211366315));
#1665=CARTESIAN_POINT('Ctrl Pts',(4.56970793181166,6.32197208076984,-2.55975394703607));
#1666=CARTESIAN_POINT('Ctrl Pts',(4.68355170837508,6.23866591427207,-2.67285691341759));
#1667=CARTESIAN_POINT('Ctrl Pts',(4.87194574576474,6.09222143925052,-2.80823540401592));
#1668=CARTESIAN_POINT('Ctrl Pts',(4.96900685788498,6.01375104782884,-2.86035357770522));
#1669=CARTESIAN_POINT('Ctrl Pts',(5.16593761798893,5.84545418069886,-2.9284530971435));
#1670=CARTESIAN_POINT('Ctrl Pts',(5.26575370558775,5.75557208154327,-2.94445184197321));
#1671=CARTESIAN_POINT('Ctrl Pts',(5.44495972009663,5.58632196051237,-2.94445184197321));
#1672=CARTESIAN_POINT('Ctrl Pts',(5.53971046506596,5.49251066175535,-2.92868325082537));
#1673=CARTESIAN_POINT('Ctrl Pts',(5.62880546995769,5.39963508052122,-2.89509791646635));
#1674=CARTESIAN_POINT('Origin',(5.09999983459711,-5.40004531767199,-1.49140119072194));
#1675=CARTESIAN_POINT('',(4.35863886880018,-6.50021982214723,-0.791401206368156));
#1676=CARTESIAN_POINT('Origin',(5.09999983459711,-5.40004531767199,-0.791401206368156));
#1677=CARTESIAN_POINT('',(5.66642184680455,-5.39834733673715,-2.88034439393076));
#1678=CARTESIAN_POINT('Ctrl Pts',(5.66642184708727,-5.39834733716238,-2.88034439353075));
#1679=CARTESIAN_POINT('Ctrl Pts',(5.57167607930213,-5.4977988853398,-2.91910404557798));
#1680=CARTESIAN_POINT('Ctrl Pts',(5.469529156729,-5.59929831127094,-2.93747461355906));
#1681=CARTESIAN_POINT('Ctrl Pts',(5.19436995297686,-5.85917088678379,-2.93747461355906));
#1682=CARTESIAN_POINT('Ctrl Pts',(4.97605785334717,-6.04445533017979,-2.86260667231639));
#1683=CARTESIAN_POINT('Ctrl Pts',(4.70365608407608,-6.25645622104702,-2.66698897834411));
#1684=CARTESIAN_POINT('Ctrl Pts',(4.59024413487968,-6.33958253666507,-2.55439394287759));
#1685=CARTESIAN_POINT('Ctrl Pts',(4.41734688456872,-6.4614231453515,-2.3191123725522));
#1686=CARTESIAN_POINT('Ctrl Pts',(4.33677448621415,-6.51514357654379,-2.16631068647585));
#1687=CARTESIAN_POINT('Ctrl Pts',(4.22937281275142,-6.58537170811931,-1.83559564703004));
#1688=CARTESIAN_POINT('Ctrl Pts',(4.20273509685461,-6.60209190179587,-1.65766526922054));
#1689=CARTESIAN_POINT('Ctrl Pts',(4.20273509685461,-6.60209190179587,-1.49140119072194));
#1690=CARTESIAN_POINT('Ctrl Pts',(4.20273509685461,-6.60209190179587,-1.32513711222334));
#1691=CARTESIAN_POINT('Ctrl Pts',(4.22937281275142,-6.58537170811931,-1.14720673441384));
#1692=CARTESIAN_POINT('Ctrl Pts',(4.30443126573955,-6.53629225951897,-0.916084085758615));
#1693=CARTESIAN_POINT('Ctrl Pts',(4.3298715944022,-6.51950948302218,-0.852185389763395));
#1694=CARTESIAN_POINT('Ctrl Pts',(4.35863886880018,-6.50021982214723,-0.791401206368155));
#1695=CARTESIAN_POINT('Origin',(5.53713775412294,-4.91860884803846,-2.4165343823205));
#1696=CARTESIAN_POINT('Origin',(5.09999983459711,5.39995468232801,-1.49140119072194));
#1697=CARTESIAN_POINT('',(5.66642184680456,5.39825670139317,-2.88034439393076));
#1698=CARTESIAN_POINT('Origin',(5.54333525313911,4.94955026971302,-2.44727239705493));
#1699=CARTESIAN_POINT('',(4.35863886880018,6.50012918680326,-0.791401206368161));
#1700=CARTESIAN_POINT('Ctrl Pts',(4.35863886880018,6.50012918680326,-0.791401206368163));
#1701=CARTESIAN_POINT('Ctrl Pts',(4.32987159440221,6.51941884767821,-0.852185389763402));
#1702=CARTESIAN_POINT('Ctrl Pts',(4.30443126573955,6.53620162417499,-0.91608408575862));
#1703=CARTESIAN_POINT('Ctrl Pts',(4.22937281275143,6.58528107277534,-1.14720673441384));
#1704=CARTESIAN_POINT('Ctrl Pts',(4.20273509685462,6.6020012664519,-1.32513711222334));
#1705=CARTESIAN_POINT('Ctrl Pts',(4.20273509685462,6.6020012664519,-1.65766526922054));
#1706=CARTESIAN_POINT('Ctrl Pts',(4.22937281275143,6.58528107277534,-1.83559564703004));
#1707=CARTESIAN_POINT('Ctrl Pts',(4.33677448621416,6.51505294119982,-2.16631068647584));
#1708=CARTESIAN_POINT('Ctrl Pts',(4.41734688456873,6.46133251000753,-2.3191123725522));
#1709=CARTESIAN_POINT('Ctrl Pts',(4.59024413487968,6.3394919013211,-2.55439394287758));
#1710=CARTESIAN_POINT('Ctrl Pts',(4.70365608407609,6.25636558570305,-2.66698897834411));
#1711=CARTESIAN_POINT('Ctrl Pts',(4.97605785334717,6.04436469483582,-2.86260667231638));
#1712=CARTESIAN_POINT('Ctrl Pts',(5.19436995297687,5.85908025143982,-2.93747461355906));
#1713=CARTESIAN_POINT('Ctrl Pts',(5.469529156729,5.59920767592696,-2.93747461355906));
#1714=CARTESIAN_POINT('Ctrl Pts',(5.57167607930213,5.49770824999582,-2.91910404557798));
#1715=CARTESIAN_POINT('Ctrl Pts',(5.66642184708728,5.39825670181841,-2.88034439353074));
#1716=CARTESIAN_POINT('Origin',(5.09999983459711,5.39995468232801,-0.791401206368161));
#1717=CARTESIAN_POINT('Origin',(7.79999977424741,-4.53176719872471E-5,-0.791401206368159));
#1718=CARTESIAN_POINT('',(7.79999977424741,-4.53176719875152E-5,-6.38378239159465E-15));
#1719=CARTESIAN_POINT('',(7.79999977424741,-0.640361290573013,-1.29140120636816));
#1720=CARTESIAN_POINT('',(7.79999977424741,-4.53176719874067E-5,-1.29140120636816));
#1721=CARTESIAN_POINT('',(7.79999977424741,-0.640361290573013,-0.791401206368159));
#1722=CARTESIAN_POINT('',(7.79999977424741,-0.640361290573013,-0.791401206368159));
#1723=CARTESIAN_POINT('',(7.79999977424741,-4.53176719872471E-5,-0.791401206368159));
#1724=CARTESIAN_POINT('Origin',(5.59999994859099,4.09995468232801,-0.79140120636816));
#1725=CARTESIAN_POINT('',(5.66642189432205,5.3982566679253,-3.09140120636816));
#1726=CARTESIAN_POINT('Origin',(5.59999994859099,4.09995468232801,-3.09140120636816));
#1727=CARTESIAN_POINT('',(5.66642184801783,5.39825670084163,-0.791401206368161));
#1728=CARTESIAN_POINT('Origin',(5.59999994859099,4.09995459068587,-3.09140115495915));
#1729=CARTESIAN_POINT('',(6.85772192372566,3.77111512668772,-3.09140120636816));
#1730=CARTESIAN_POINT('Origin',(5.59999994859099,4.09995468232801,-3.09140120636816));
#1731=CARTESIAN_POINT('Ctrl Pts',(5.66642193979702,5.39825660450401,-3.09140115495915));
#1732=CARTESIAN_POINT('Ctrl Pts',(5.66642194412775,5.39825659995818,-3.20060762398035));
#1733=CARTESIAN_POINT('Ctrl Pts',(5.68117644518401,5.38289941031417,-3.31725738619239));
#1734=CARTESIAN_POINT('Ctrl Pts',(5.74013719543201,5.31998148918436,-3.5334916321073));
#1735=CARTESIAN_POINT('Ctrl Pts',(5.78421109048811,5.27236984352915,-3.63309736408145));
#1736=CARTESIAN_POINT('Ctrl Pts',(5.87897557279832,5.16641461560193,-3.78783429541429));
#1737=CARTESIAN_POINT('Ctrl Pts',(5.94169559190503,5.09446588398644,-3.86235827283788));
#1738=CARTESIAN_POINT('Ctrl Pts',(6.09324294454761,4.91362964786446,-3.99315316694104));
#1739=CARTESIAN_POINT('Ctrl Pts',(6.21495052976602,4.75946133131935,-4.04292576558135));
#1740=CARTESIAN_POINT('Ctrl Pts',(6.41445045478196,4.48697362276797,-4.04292576558136));
#1741=CARTESIAN_POINT('Ctrl Pts',(6.52465522048557,4.32438359926634,-3.99315316694104));
#1742=CARTESIAN_POINT('Ctrl Pts',(6.65126900037816,4.12529242636042,-3.86235827283788));
#1743=CARTESIAN_POINT('Ctrl Pts',(6.70091212668304,4.04376954130046,-3.78783429541429));
#1744=CARTESIAN_POINT('Ctrl Pts',(6.773294122183,3.92142713589629,-3.63309736408145));
#1745=CARTESIAN_POINT('Ctrl Pts',(6.80536909701248,3.8650305667001,-3.5334916321073));
#1746=CARTESIAN_POINT('Ctrl Pts',(6.84753874502943,3.78981916028305,-3.31725738619239));
#1747=CARTESIAN_POINT('Ctrl Pts',(6.85772193549276,3.77111511059891,-3.20060762398035));
#1748=CARTESIAN_POINT('Ctrl Pts',(6.85772193549276,3.77111511059891,-3.09140115495915));
#1749=CARTESIAN_POINT('Origin',(5.59999994859099,-4.10004531767199,-0.791401206368157));
#1750=CARTESIAN_POINT('',(6.85772192372566,-3.7712057620317,-3.09140120636816));
#1751=CARTESIAN_POINT('Origin',(5.59999994859099,-4.10004531767199,-3.09140120636816));
#1752=CARTESIAN_POINT('',(6.8577219194383,-3.77120577423646,-1.79772907730113));
#1753=CARTESIAN_POINT('',(6.85772191925335,-3.77120577547368,-0.791401206368157));
#1754=CARTESIAN_POINT('Origin',(5.55937811411344,-4.09094589693806,-2.42954561300454));
#1755=CARTESIAN_POINT('Origin',(5.59999994859099,4.09995468232801,-0.79140120636816));
#1756=CARTESIAN_POINT('',(6.85772191936596,3.77111513937644,-1.79772907742322));
#1757=CARTESIAN_POINT('Origin',(5.54116731744405,4.09600841686169,-2.43842301220114));
#1758=CARTESIAN_POINT('',(6.85772191925335,3.7711151401297,-0.79140120636816));
#1759=CARTESIAN_POINT('Ctrl Pts',(7.79999977424741,4.49995468232801,-1.29140120636816));
#1760=CARTESIAN_POINT('Ctrl Pts',(7.7999997742474,-6.300045317672,-1.29140120636816));
#1761=CARTESIAN_POINT('Ctrl Pts',(7.64102369033932,4.49995468232801,-1.38282976703679));
#1762=CARTESIAN_POINT('Ctrl Pts',(7.64102369033931,-6.300045317672,-1.38282976703679));
#1763=CARTESIAN_POINT('Ctrl Pts',(7.32744027269246,4.49995468232801,-1.55847696466379));
#1764=CARTESIAN_POINT('Ctrl Pts',(7.32744027269245,-6.300045317672,-1.55847696466379));
#1765=CARTESIAN_POINT('Ctrl Pts',(6.87017060119198,4.49995468232801,-1.80031930288206));
#1766=CARTESIAN_POINT('Ctrl Pts',(6.87017060119197,-6.300045317672,-1.80031930288206));
#1767=CARTESIAN_POINT('Ctrl Pts',(6.28712669141731,4.49995468232801,-2.07879586362059));
#1768=CARTESIAN_POINT('Ctrl Pts',(6.2871266914173,-6.300045317672,-2.07879586362059));
#1769=CARTESIAN_POINT('Ctrl Pts',(5.60598320267585,4.49995468232801,-2.34823404611129));
#1770=CARTESIAN_POINT('Ctrl Pts',(5.60598320267584,-6.300045317672,-2.34823404611129));
#1771=CARTESIAN_POINT('Ctrl Pts',(4.97751142149391,4.49995468232801,-2.53074599603335));
#1772=CARTESIAN_POINT('Ctrl Pts',(4.9775114214939,-6.300045317672,-2.53074599603335));
#1773=CARTESIAN_POINT('Ctrl Pts',(4.40739245068704,4.49995468232801,-2.61695596143588));
#1774=CARTESIAN_POINT('Ctrl Pts',(4.40739245068703,-6.300045317672,-2.61695596143588));
#1775=CARTESIAN_POINT('Ctrl Pts',(3.900668825376,4.49995468232801,-2.59854204425942));
#1776=CARTESIAN_POINT('Ctrl Pts',(3.90066882537599,-6.300045317672,-2.59854204425942));
#1777=CARTESIAN_POINT('Ctrl Pts',(3.45868832668641,4.49995468232801,-2.47327994722621));
#1778=CARTESIAN_POINT('Ctrl Pts',(3.4586883266864,-6.300045317672,-2.47327994722621));
#1779=CARTESIAN_POINT('Ctrl Pts',(3.07829145477495,4.49995468232801,-2.24638391971011));
#1780=CARTESIAN_POINT('Ctrl Pts',(3.07829145477494,-6.300045317672,-2.24638391971011));
#1781=CARTESIAN_POINT('Ctrl Pts',(2.82000829969066,4.49995468232801,-1.98889477510674));
#1782=CARTESIAN_POINT('Ctrl Pts',(2.82000829969065,-6.300045317672,-1.98889477510674));
#1783=CARTESIAN_POINT('Ctrl Pts',(2.65067519384196,4.49995468232801,-1.75554384482533));
#1784=CARTESIAN_POINT('Ctrl Pts',(2.65067519384195,-6.300045317672,-1.75554384482533));
#1785=CARTESIAN_POINT('Ctrl Pts',(2.54844812017572,4.49995468232801,-1.58238118675941));
#1786=CARTESIAN_POINT('Ctrl Pts',(2.54844812017571,-6.300045317672,-1.58238118675941));
#1787=CARTESIAN_POINT('Ctrl Pts',(2.49999989271164,4.49995468232801,-1.49140119072194));
#1788=CARTESIAN_POINT('Ctrl Pts',(2.49999989271163,-6.300045317672,-1.49140119072194));
#1789=CARTESIAN_POINT('',(7.79999977424741,0.640270655229038,-1.29140120636816));
#1790=CARTESIAN_POINT('',(7.79999977424741,-4.53176719874067E-5,-1.29140120636816));
#1791=CARTESIAN_POINT('Ctrl Pts',(6.85772191959964,3.77111513949999,-1.79772907744138));
#1792=CARTESIAN_POINT('Ctrl Pts',(6.92435488147691,3.64994545397518,-1.76465848144503));
#1793=CARTESIAN_POINT('Ctrl Pts',(6.98787538962335,3.52690154566162,-1.7325003707343));
#1794=CARTESIAN_POINT('Ctrl Pts',(7.04815937151434,3.40207400185031,-1.70151859458388));
#1795=CARTESIAN_POINT('Ctrl Pts',(7.10988137318088,3.27426881006514,-1.6697977762304));
#1796=CARTESIAN_POINT('Ctrl Pts',(7.16821073859005,3.14459387384393,-1.63930985080486));
#1797=CARTESIAN_POINT('Ctrl Pts',(7.2230435111642,3.01314641897788,-1.61028979952468));
#1798=CARTESIAN_POINT('Ctrl Pts',(7.27965780791339,2.87742821857776,-1.5803268828651));
#1799=CARTESIAN_POINT('Ctrl Pts',(7.33254467704,2.73982044970682,-1.55192866413008));
#1800=CARTESIAN_POINT('Ctrl Pts',(7.38161891194856,2.60043012602523,-1.52530556502627));
#1801=CARTESIAN_POINT('Ctrl Pts',(7.4206240045268,2.48964016689818,-1.50414504266258));
#1802=CARTESIAN_POINT('Ctrl Pts',(7.45722111939262,2.37772410391997,-1.4841049366097));
#1803=CARTESIAN_POINT('Ctrl Pts',(7.49137958801958,2.26473567027079,-1.46527090893046));
#1804=CARTESIAN_POINT('Ctrl Pts',(7.53582528124313,2.11771944086593,-1.44076479229109));
#1805=CARTESIAN_POINT('Ctrl Pts',(7.57599463791575,1.96935199729738,-1.41838293615362));
#1806=CARTESIAN_POINT('Ctrl Pts',(7.61178105301989,1.81977731664554,-1.39831284750391));
#1807=CARTESIAN_POINT('Ctrl Pts',(7.64773582049792,1.6694989820376,-1.37814834182308));
#1808=CARTESIAN_POINT('Ctrl Pts',(7.67926634095415,1.51800202506016,-1.3603173569654));
#1809=CARTESIAN_POINT('Ctrl Pts',(7.70629186940691,1.3654324643301,-1.34496488615436));
#1810=CARTESIAN_POINT('Ctrl Pts',(7.73343028724339,1.21222559936693,-1.3295482859417));
#1811=CARTESIAN_POINT('Ctrl Pts',(7.75602600894075,1.0579371511063,-1.3166309320141));
#1812=CARTESIAN_POINT('Ctrl Pts',(7.77402451632334,0.902714975639265,-1.3063146821354));
#1813=CARTESIAN_POINT('Ctrl Pts',(7.78413511677852,0.815519445222657,-1.30051956376795));
#1814=CARTESIAN_POINT('Ctrl Pts',(7.79279551230841,0.728029268548532,-1.29554444152385));
#1815=CARTESIAN_POINT('Ctrl Pts',(7.79999977424741,0.640270655229038,-1.29140120636816));
#1816=CARTESIAN_POINT('Ctrl Pts',(7.79999977424741,4.49995468232801,-1.29140120636816));
#1817=CARTESIAN_POINT('Ctrl Pts',(7.7999997742474,-6.300045317672,-1.29140120636816));
#1818=CARTESIAN_POINT('Ctrl Pts',(7.64102369033932,4.49995468232801,-1.38282976703679));
#1819=CARTESIAN_POINT('Ctrl Pts',(7.64102369033931,-6.300045317672,-1.38282976703679));
#1820=CARTESIAN_POINT('Ctrl Pts',(7.32744027269246,4.49995468232801,-1.55847696466379));
#1821=CARTESIAN_POINT('Ctrl Pts',(7.32744027269245,-6.300045317672,-1.55847696466379));
#1822=CARTESIAN_POINT('Ctrl Pts',(6.87017060119198,4.49995468232801,-1.80031930288206));
#1823=CARTESIAN_POINT('Ctrl Pts',(6.87017060119197,-6.300045317672,-1.80031930288206));
#1824=CARTESIAN_POINT('Ctrl Pts',(6.28712669141731,4.49995468232801,-2.07879586362059));
#1825=CARTESIAN_POINT('Ctrl Pts',(6.2871266914173,-6.300045317672,-2.07879586362059));
#1826=CARTESIAN_POINT('Ctrl Pts',(5.60598320267585,4.49995468232801,-2.34823404611129));
#1827=CARTESIAN_POINT('Ctrl Pts',(5.60598320267584,-6.300045317672,-2.34823404611129));
#1828=CARTESIAN_POINT('Ctrl Pts',(4.97751142149391,4.49995468232801,-2.53074599603335));
#1829=CARTESIAN_POINT('Ctrl Pts',(4.9775114214939,-6.300045317672,-2.53074599603335));
#1830=CARTESIAN_POINT('Ctrl Pts',(4.40739245068704,4.49995468232801,-2.61695596143588));
#1831=CARTESIAN_POINT('Ctrl Pts',(4.40739245068703,-6.300045317672,-2.61695596143588));
#1832=CARTESIAN_POINT('Ctrl Pts',(3.900668825376,4.49995468232801,-2.59854204425942));
#1833=CARTESIAN_POINT('Ctrl Pts',(3.90066882537599,-6.300045317672,-2.59854204425942));
#1834=CARTESIAN_POINT('Ctrl Pts',(3.45868832668641,4.49995468232801,-2.47327994722621));
#1835=CARTESIAN_POINT('Ctrl Pts',(3.4586883266864,-6.300045317672,-2.47327994722621));
#1836=CARTESIAN_POINT('Ctrl Pts',(3.07829145477495,4.49995468232801,-2.24638391971011));
#1837=CARTESIAN_POINT('Ctrl Pts',(3.07829145477494,-6.300045317672,-2.24638391971011));
#1838=CARTESIAN_POINT('Ctrl Pts',(2.82000829969066,4.49995468232801,-1.98889477510674));
#1839=CARTESIAN_POINT('Ctrl Pts',(2.82000829969065,-6.300045317672,-1.98889477510674));
#1840=CARTESIAN_POINT('Ctrl Pts',(2.65067519384196,4.49995468232801,-1.75554384482533));
#1841=CARTESIAN_POINT('Ctrl Pts',(2.65067519384195,-6.300045317672,-1.75554384482533));
#1842=CARTESIAN_POINT('Ctrl Pts',(2.54844812017572,4.49995468232801,-1.58238118675941));
#1843=CARTESIAN_POINT('Ctrl Pts',(2.54844812017571,-6.300045317672,-1.58238118675941));
#1844=CARTESIAN_POINT('Ctrl Pts',(2.49999989271164,4.49995468232801,-1.49140119072194));
#1845=CARTESIAN_POINT('Ctrl Pts',(2.49999989271163,-6.300045317672,-1.49140119072194));
#1846=CARTESIAN_POINT('Ctrl Pts',(7.7999997742474,-0.640361290573018,-1.29140120636816));
#1847=CARTESIAN_POINT('Ctrl Pts',(7.78717917204063,-0.796535272184851,-1.29877444879466));
#1848=CARTESIAN_POINT('Ctrl Pts',(7.7697456003357,-0.951859049864618,-1.30878472860592));
#1849=CARTESIAN_POINT('Ctrl Pts',(7.74773835645643,-1.10618491390194,-1.32135531436553));
#1850=CARTESIAN_POINT('Ctrl Pts',(7.72578740871827,-1.26011600107992,-1.33389374364641));
#1851=CARTESIAN_POINT('Ctrl Pts',(7.69928614819377,-1.4130542735577,-1.34897941366141));
#1852=CARTESIAN_POINT('Ctrl Pts',(7.66830037840769,-1.5648531522844,-1.36649193964451));
#1853=CARTESIAN_POINT('Ctrl Pts',(7.63752329530505,-1.71562967769315,-1.38388652016455));
#1854=CARTESIAN_POINT('Ctrl Pts',(7.60232189879665,-1.86528210512064,-1.40367538785654));
#1855=CARTESIAN_POINT('Ctrl Pts',(7.56278723911792,-2.01366679720924,-1.42569672883935));
#1856=CARTESIAN_POINT('Ctrl Pts',(7.54033013600103,-2.09795461853565,-1.43820563948235));
#1857=CARTESIAN_POINT('Ctrl Pts',(7.51647532592849,-2.18183338641791,-1.45143409150643));
#1858=CARTESIAN_POINT('Ctrl Pts',(7.49124338833079,-2.26527677426705,-1.46534600490421));
#1859=CARTESIAN_POINT('Ctrl Pts',(7.44829265435763,-2.40731718394424,-1.48902737654252));
#1860=CARTESIAN_POINT('Ctrl Pts',(7.40148711223369,-2.54766261651422,-1.51461599540709));
#1861=CARTESIAN_POINT('Ctrl Pts',(7.35089036644224,-2.68620631807622,-1.541937241058));
#1862=CARTESIAN_POINT('Ctrl Pts',(7.30127025451112,-2.82207580674246,-1.56873112367021));
#1863=CARTESIAN_POINT('Ctrl Pts',(7.24800380011613,-2.95621244823939,-1.59719153021433));
#1864=CARTESIAN_POINT('Ctrl Pts',(7.19117637925721,-3.08851555190051,-1.62711186579023));
#1865=CARTESIAN_POINT('Ctrl Pts',(7.1364317665032,-3.21596955327184,-1.65593557729807));
#1866=CARTESIAN_POINT('Ctrl Pts',(7.07838239572606,-3.34172195744926,-1.68611422343805));
#1867=CARTESIAN_POINT('Ctrl Pts',(7.01712914275755,-3.46568274432214,-1.71742259130242));
#1868=CARTESIAN_POINT('Ctrl Pts',(6.96618511976802,-3.56878030845477,-1.74346160368053));
#1869=CARTESIAN_POINT('Ctrl Pts',(6.91302527328792,-3.67063858126558,-1.77028147770065));
#1870=CARTESIAN_POINT('Ctrl Pts',(6.85772191982212,-3.77120577443939,-1.79772907733096));
#1871=CARTESIAN_POINT('Origin',(-5.14090067349482E-8,4.09995468232802,-0.79140120636816));
#1872=CARTESIAN_POINT('',(7.79999977424741,0.640270655229038,-0.791401206368159));
#1873=CARTESIAN_POINT('Origin',(-5.14090080505625E-8,-4.53176719847442E-5,
-0.791401206368159));
#1874=CARTESIAN_POINT('',(7.79999977424741,-4.53176719872471E-5,-0.791401206368159));
#1875=CARTESIAN_POINT('Origin',(-5.14090067349482E-8,4.09995468232802,-0.79140120636816));
#1876=CARTESIAN_POINT('Origin',(-5.14090080505625E-8,-4.53176719847442E-5,
-0.791401206368159));
#1877=CARTESIAN_POINT('Origin',(5.59999994859099,-4.10004531767199,-0.791401206368157));
#1878=CARTESIAN_POINT('',(5.66642190453501,-5.39834730274677,-3.09140120636816));
#1879=CARTESIAN_POINT('',(5.66642184801783,-5.39834733618561,-0.791401206368156));
#1880=CARTESIAN_POINT('Origin',(5.59999994859099,-4.10004531767199,-3.09140120636816));
#1881=CARTESIAN_POINT('Origin',(7.79999977424741,-4.53176719872471E-5,-0.791401206368159));
#1882=CARTESIAN_POINT('',(7.79999977424741,0.640270655229038,-0.791401206368159));
#1883=CARTESIAN_POINT('Origin',(-5.14090080505625E-8,-4.53176719847442E-5,
-0.791401206368159));
#1884=CARTESIAN_POINT('Origin',(-5.14090080505625E-8,-4.53176719847442E-5,
-0.791401206368159));
#1885=CARTESIAN_POINT('Ctrl Pts',(6.85772193549276,-3.77120574594289,-3.09140120636816));
#1886=CARTESIAN_POINT('Ctrl Pts',(6.85772193549276,-3.77120574594289,-3.20060767538936));
#1887=CARTESIAN_POINT('Ctrl Pts',(6.84753874502943,-3.78990979562702,-3.3172574376014));
#1888=CARTESIAN_POINT('Ctrl Pts',(6.80536909701248,-3.86512120204407,-3.53349168351631));
#1889=CARTESIAN_POINT('Ctrl Pts',(6.773294122183,-3.92151777124027,-3.63309741549046));
#1890=CARTESIAN_POINT('Ctrl Pts',(6.70091212668304,-4.04386017664443,-3.78783434682331));
#1891=CARTESIAN_POINT('Ctrl Pts',(6.65126900037816,-4.1253830617044,-3.86235832424689));
#1892=CARTESIAN_POINT('Ctrl Pts',(6.52465522048557,-4.32447423461031,-3.99315321835006));
#1893=CARTESIAN_POINT('Ctrl Pts',(6.41445045478196,-4.48706425811195,-4.04292581699037));
#1894=CARTESIAN_POINT('Ctrl Pts',(6.21495052976602,-4.75955196666332,-4.04292581699037));
#1895=CARTESIAN_POINT('Ctrl Pts',(6.09324294454761,-4.91372028320844,-3.99315321835006));
#1896=CARTESIAN_POINT('Ctrl Pts',(5.94169559190502,-5.09455651933042,-3.86235832424689));
#1897=CARTESIAN_POINT('Ctrl Pts',(5.87897557279832,-5.1665052509459,-3.78783434682331));
#1898=CARTESIAN_POINT('Ctrl Pts',(5.7842110904881,-5.27246047887313,-3.63309741549046));
#1899=CARTESIAN_POINT('Ctrl Pts',(5.740137195432,-5.32007212452834,-3.53349168351631));
#1900=CARTESIAN_POINT('Ctrl Pts',(5.681176445184,-5.38299004565815,-3.3172574376014));
#1901=CARTESIAN_POINT('Ctrl Pts',(5.66642193979701,-5.39834723984799,-3.20060767538936));
#1902=CARTESIAN_POINT('Ctrl Pts',(5.66642193979701,-5.39834723984799,-3.09140120636816));
#1903=CARTESIAN_POINT('Origin',(5.59999994859099,-4.10004522602985,-3.09140120636816));
#1904=CARTESIAN_POINT('Origin',(0.,0.,-6.38378239159465E-15));
#1905=CARTESIAN_POINT('',(13.5000002235174,1.65327320622191E-15,3.99999999999999));
#1906=CARTESIAN_POINT('Origin',(0.,0.,3.99999999999999));
#1907=CARTESIAN_POINT('',(13.5000002235174,1.65327320622191E-15,-6.38378239159465E-15));
#1908=CARTESIAN_POINT('',(13.5000002235174,1.65327320622191E-15,-6.38378239159465E-15));
#1909=CARTESIAN_POINT('Origin',(0.,0.,-6.38378239159465E-15));
#1910=CARTESIAN_POINT('Origin',(0.,0.,-6.38378239159465E-15));
#1911=CARTESIAN_POINT('',(15.0000002235174,1.83697022609402E-15,3.99999999999999));
#1912=CARTESIAN_POINT('Origin',(0.,0.,3.99999999999999));
#1913=CARTESIAN_POINT('',(15.0000002235174,1.83697022609402E-15,-6.38378239159465E-15));
#1914=CARTESIAN_POINT('',(15.0000002235174,1.83697022609402E-15,-6.38378239159465E-15));
#1915=CARTESIAN_POINT('Origin',(0.,0.,-6.38378239159465E-15));
#1916=CARTESIAN_POINT('Origin',(0.,0.,3.99999999999999));
#1917=CARTESIAN_POINT('Origin',(0.,0.,-6.38378239159465E-15));
#1918=UNCERTAINTY_MEASURE_WITH_UNIT(LENGTH_MEASURE(0.01),#1922,
'DISTANCE_ACCURACY_VALUE',
'Maximum model space distance between geometric entities at asserted c
onnectivities');
#1919=UNCERTAINTY_MEASURE_WITH_UNIT(LENGTH_MEASURE(0.01),#1922,
'DISTANCE_ACCURACY_VALUE',
'Maximum model space distance between geometric entities at asserted c
onnectivities');
#1920=(
GEOMETRIC_REPRESENTATION_CONTEXT(3)
GLOBAL_UNCERTAINTY_ASSIGNED_CONTEXT((#1918))
GLOBAL_UNIT_ASSIGNED_CONTEXT((#1922,#1924,#1925))
REPRESENTATION_CONTEXT('','3D')
);
#1921=(
GEOMETRIC_REPRESENTATION_CONTEXT(3)
GLOBAL_UNCERTAINTY_ASSIGNED_CONTEXT((#1919))
GLOBAL_UNIT_ASSIGNED_CONTEXT((#1922,#1924,#1925))
REPRESENTATION_CONTEXT('','3D')
);
#1922=(
LENGTH_UNIT()
NAMED_UNIT(*)
SI_UNIT(.MILLI.,.METRE.)
);
#1923=(
LENGTH_UNIT()
NAMED_UNIT(*)
SI_UNIT($,.METRE.)
);
#1924=(
NAMED_UNIT(*)
PLANE_ANGLE_UNIT()
SI_UNIT($,.RADIAN.)
);
#1925=(
NAMED_UNIT(*)
SI_UNIT($,.STERADIAN.)
SOLID_ANGLE_UNIT()
);
#1926=SHAPE_DEFINITION_REPRESENTATION(#1927,#1928);
#1927=PRODUCT_DEFINITION_SHAPE('',$,#1930);
#1928=SHAPE_REPRESENTATION('',(#778),#1920);
#1929=PRODUCT_DEFINITION_CONTEXT('part definition',#1934,'design');
#1930=PRODUCT_DEFINITION('negative','(Unsaved)',#1931,#1929);
#1931=PRODUCT_DEFINITION_FORMATION('',$,#1936);
#1932=PRODUCT_RELATED_PRODUCT_CATEGORY('(Unsaved)','(Unsaved)',(#1936));
#1933=APPLICATION_PROTOCOL_DEFINITION('international standard',
'automotive_design',2009,#1934);
#1934=APPLICATION_CONTEXT(
'Core Data for Automotive Mechanical Design Process');
#1935=PRODUCT_CONTEXT('part definition',#1934,'mechanical');
#1936=PRODUCT('negative','(Unsaved)',$,(#1935));
#1937=PRESENTATION_STYLE_ASSIGNMENT((#1939));
#1938=PRESENTATION_STYLE_ASSIGNMENT((#1940));
#1939=SURFACE_STYLE_USAGE(.BOTH.,#1941);
#1940=SURFACE_STYLE_USAGE(.BOTH.,#1942);
#1941=SURFACE_SIDE_STYLE('',(#1943));
#1942=SURFACE_SIDE_STYLE('',(#1944));
#1943=SURFACE_STYLE_FILL_AREA(#1945);
#1944=SURFACE_STYLE_FILL_AREA(#1946);
#1945=FILL_AREA_STYLE('Steel - Satin',(#1947));
#1946=FILL_AREA_STYLE('Opaque(160,160,160)',(#1948));
#1947=FILL_AREA_STYLE_COLOUR('Steel - Satin',#1949);
#1948=FILL_AREA_STYLE_COLOUR('Opaque(160,160,160)',#1950);
#1949=COLOUR_RGB('Steel - Satin',0.627450980392157,0.627450980392157,0.627450980392157);
#1950=COLOUR_RGB('Opaque(160,160,160)',0.627450980392157,0.627450980392157,
0.627450980392157);
ENDSEC;
END-ISO-10303-21;
