# Supplementary material for: Production and Use of Customizable Agarose Molds for Scaffold-Free Mouse Ovarian Follicle Culture
Source: J Vis Exp. Author manuscript; Available in PMC 2025 Dec 9. (PMC12688028; doi:10.3791/68871)
Supplement: Supplementary File 3 — CAD file of 24-well silicone cast container 2. [file NIHMS2122470-supplement-Supplementary_File_3.step]

ISO-10303-21;
HEADER;
/* Generated by software containing ST-Developer
 * from STEP Tools, Inc. (www.steptools.com) 
 */

FILE_DESCRIPTION(
/* description */ (''),
/* implementation_level */ '2;1');

FILE_NAME(
/* name */ '24-well silicone cast container 2.step',
/* time_stamp */ '2025-05-20T15:37:37-05:00',
/* author */ (''),
/* organization */ (''),
/* preprocessor_version */ 'ST-DEVELOPER v20.1',
/* originating_system */ 'Autodesk Translation Framework v14.4.0.0',
/* authorisation */ '');

FILE_SCHEMA (('AUTOMOTIVE_DESIGN { 1 0 10303 214 3 1 1 }'));
ENDSEC;

DATA;
#10=MECHANICAL_DESIGN_GEOMETRIC_PRESENTATION_REPRESENTATION('',(#13),#732);
#11=SHAPE_REPRESENTATION_RELATIONSHIP('SRR','None',#739,#12);
#12=ADVANCED_BREP_SHAPE_REPRESENTATION('',(#14),#731);
#13=STYLED_ITEM('',(#749),#14);
#14=MANIFOLD_SOLID_BREP('Body1',#345);
#15=SPHERICAL_SURFACE('',#383,1.29999997094274);
#16=SPHERICAL_SURFACE('',#386,1.29999997094274);
#17=SPHERICAL_SURFACE('',#391,1.3);
#18=SPHERICAL_SURFACE('',#393,1.3);
#19=LINE('',#564,#26);
#20=LINE('',#604,#27);
#21=LINE('',#704,#28);
#22=LINE('',#707,#29);
#23=LINE('',#712,#30);
#24=LINE('',#718,#31);
#25=LINE('',#726,#32);
#26=VECTOR('',#420,0.5);
#27=VECTOR('',#423,13.5000002235174);
#28=VECTOR('',#488,10.);
#29=VECTOR('',#491,10.);
#30=VECTOR('',#496,10.);
#31=VECTOR('',#503,10.);
#32=VECTOR('',#516,15.0000002235174);
#33=B_SPLINE_CURVE_WITH_KNOTS('',3,(#529,#530,#531,#532,#533,#534,#535,
#536,#537,#538,#539,#540,#541,#542,#543,#544,#545,#546,#547,#548,#549,#550,
#551,#552,#553,#554,#555,#556,#557,#558,#559,#560,#561,#562),
 .UNSPECIFIED.,.T.,.F.,(4,2,2,2,2,2,2,2,2,2,2,2,2,2,2,2,4),(-0.30137905065856,
-0.282542706908339,-0.263706363158118,-0.24486992952619,-0.226033495894263,
-0.207197539724334,-0.188361583554405,-0.169525554441612,-0.150689525328819,
-0.131853379240296,-0.113017233151774,-0.0941813939577852,-0.0753455547637966,
-0.0565089954393932,-0.0376724361149898,-0.0188362180574949,0.),
 .UNSPECIFIED.);
#34=B_SPLINE_CURVE_WITH_KNOTS('',3,(#566,#567,#568,#569,#570,#571,#572,
#573,#574,#575,#576,#577,#578,#579,#580,#581,#582,#583),.UNSPECIFIED.,.F.,
 .F.,(4,2,2,2,2,2,2,2,4),(0.,0.0188358017142512,0.0376716034285024,0.0565071567345168,
0.0753427100405311,0.0941788465907977,0.113014983141064,0.131850843075588,
0.150686703010111),.UNSPECIFIED.);
#35=B_SPLINE_CURVE_WITH_KNOTS('',3,(#584,#585,#586,#587,#588,#589,#590,
#591,#592,#593,#594,#595,#596,#597,#598,#599,#600,#601),.UNSPECIFIED.,.F.,
 .F.,(4,2,2,2,2,2,2,2,4),(0.150686703010111,0.169522562944634,0.188358422879158,
0.207194559429424,0.226030695979691,0.244866249285705,0.26370180259172,
0.282537604305971,0.301373406020222),.UNSPECIFIED.);
#36=B_SPLINE_CURVE_WITH_KNOTS('',3,(#640,#641,#642,#643,#644,#645),
 .UNSPECIFIED.,.F.,.F.,(4,2,4),(-0.468059638033535,-0.439364226371679,-0.410668814709824),
 .UNSPECIFIED.);
#37=B_SPLINE_CURVE_WITH_KNOTS('',3,(#647,#648,#649,#650,#651,#652),
 .UNSPECIFIED.,.F.,.F.,(4,2,4),(0.4138743296782,0.449950947206928,0.486027564735656),
 .UNSPECIFIED.);
#38=B_SPLINE_CURVE_WITH_KNOTS('',3,(#654,#655,#656,#657,#658,#659),
 .UNSPECIFIED.,.F.,.F.,(4,2,4),(-0.48602756473566,-0.44995094720693,-0.4138743296782),
 .UNSPECIFIED.);
#39=B_SPLINE_CURVE_WITH_KNOTS('',3,(#661,#662,#663,#664,#665,#666),
 .UNSPECIFIED.,.F.,.F.,(4,2,4),(-0.468059638033539,-0.439364226371682,-0.410668814709823),
 .UNSPECIFIED.);
#40=B_SPLINE_CURVE_WITH_KNOTS('',3,(#670,#671,#672,#673,#674,#675),
 .UNSPECIFIED.,.F.,.F.,(4,2,4),(-0.468059774231633,-0.439364303633113,-0.410668833034592),
 .UNSPECIFIED.);
#41=B_SPLINE_CURVE_WITH_KNOTS('',3,(#677,#678,#679,#680,#681,#682),
 .UNSPECIFIED.,.F.,.F.,(4,2,4),(-0.486027699158135,-0.449951020639944,-0.413874342121753),
 .UNSPECIFIED.);
#42=B_SPLINE_CURVE_WITH_KNOTS('',3,(#684,#685,#686,#687,#688,#689),
 .UNSPECIFIED.,.F.,.F.,(4,2,4),(-0.486027685264253,-0.449951020639942,-0.41387435601563),
 .UNSPECIFIED.);
#43=B_SPLINE_CURVE_WITH_KNOTS('',3,(#692,#693,#694,#695,#696,#697),
 .UNSPECIFIED.,.F.,.F.,(4,2,4),(-0.468059791108762,-0.439364303633114,-0.410668816157467),
 .UNSPECIFIED.);
#44=CYLINDRICAL_SURFACE('',#362,0.5);
#45=CYLINDRICAL_SURFACE('',#363,13.5000002235174);
#46=CYLINDRICAL_SURFACE('',#382,7.8262380378693);
#47=CYLINDRICAL_SURFACE('',#384,7.80000000000001);
#48=CYLINDRICAL_SURFACE('',#385,7.8262380378693);
#49=CYLINDRICAL_SURFACE('',#387,7.80000000000001);
#50=CYLINDRICAL_SURFACE('',#388,7.8262380378693);
#51=CYLINDRICAL_SURFACE('',#389,7.80000000000001);
#52=CYLINDRICAL_SURFACE('',#390,7.80000000000001);
#53=CYLINDRICAL_SURFACE('',#392,7.8262380378693);
#54=CYLINDRICAL_SURFACE('',#394,7.80000000000001);
#55=CYLINDRICAL_SURFACE('',#397,14.0000002086162);
#56=CYLINDRICAL_SURFACE('',#400,7.80000000000001);
#57=CYLINDRICAL_SURFACE('',#403,14.0000002086162);
#58=CYLINDRICAL_SURFACE('',#407,15.0000002235174);
#59=FACE_BOUND('',#91,.T.);
#60=FACE_BOUND('',#94,.T.);
#61=FACE_BOUND('',#96,.T.);
#62=FACE_BOUND('',#97,.T.);
#63=FACE_BOUND('',#98,.T.);
#64=FACE_BOUND('',#99,.T.);
#65=FACE_BOUND('',#118,.T.);
#66=FACE_BOUND('',#120,.T.);
#67=FACE_OUTER_BOUND('',#90,.T.);
#68=FACE_OUTER_BOUND('',#92,.T.);
#69=FACE_OUTER_BOUND('',#93,.T.);
#70=FACE_OUTER_BOUND('',#95,.T.);
#71=FACE_OUTER_BOUND('',#100,.T.);
#72=FACE_OUTER_BOUND('',#101,.T.);
#73=FACE_OUTER_BOUND('',#102,.T.);
#74=FACE_OUTER_BOUND('',#103,.T.);
#75=FACE_OUTER_BOUND('',#104,.T.);
#76=FACE_OUTER_BOUND('',#105,.T.);
#77=FACE_OUTER_BOUND('',#106,.T.);
#78=FACE_OUTER_BOUND('',#107,.T.);
#79=FACE_OUTER_BOUND('',#108,.T.);
#80=FACE_OUTER_BOUND('',#109,.T.);
#81=FACE_OUTER_BOUND('',#110,.T.);
#82=FACE_OUTER_BOUND('',#111,.T.);
#83=FACE_OUTER_BOUND('',#112,.T.);
#84=FACE_OUTER_BOUND('',#113,.T.);
#85=FACE_OUTER_BOUND('',#114,.T.);
#86=FACE_OUTER_BOUND('',#115,.T.);
#87=FACE_OUTER_BOUND('',#116,.T.);
#88=FACE_OUTER_BOUND('',#117,.T.);
#89=FACE_OUTER_BOUND('',#119,.T.);
#90=EDGE_LOOP('',(#226));
#91=EDGE_LOOP('',(#227));
#92=EDGE_LOOP('',(#228,#229,#230,#231,#232));
#93=EDGE_LOOP('',(#233,#234,#235,#236));
#94=EDGE_LOOP('',(#237));
#95=EDGE_LOOP('',(#238));
#96=EDGE_LOOP('',(#239,#240,#241,#242));
#97=EDGE_LOOP('',(#243,#244,#245,#246));
#98=EDGE_LOOP('',(#247,#248,#249,#250));
#99=EDGE_LOOP('',(#251,#252,#253,#254));
#100=EDGE_LOOP('',(#255,#256));
#101=EDGE_LOOP('',(#257,#258,#259,#260));
#102=EDGE_LOOP('',(#261,#262));
#103=EDGE_LOOP('',(#263,#264));
#104=EDGE_LOOP('',(#265,#266,#267,#268));
#105=EDGE_LOOP('',(#269,#270));
#106=EDGE_LOOP('',(#271,#272));
#107=EDGE_LOOP('',(#273,#274));
#108=EDGE_LOOP('',(#275,#276));
#109=EDGE_LOOP('',(#277,#278,#279,#280));
#110=EDGE_LOOP('',(#281,#282));
#111=EDGE_LOOP('',(#283,#284,#285,#286));
#112=EDGE_LOOP('',(#287,#288,#289,#290));
#113=EDGE_LOOP('',(#291,#292,#293,#294));
#114=EDGE_LOOP('',(#295,#296,#297,#298));
#115=EDGE_LOOP('',(#299,#300,#301,#302));
#116=EDGE_LOOP('',(#303,#304,#305,#306));
#117=EDGE_LOOP('',(#307,#308,#309,#310));
#118=EDGE_LOOP('',(#311,#312));
#119=EDGE_LOOP('',(#313));
#120=EDGE_LOOP('',(#314,#315,#316,#317));
#121=CIRCLE('',#360,15.0000002235174);
#122=CIRCLE('',#361,13.5000002235174);
#123=CIRCLE('',#364,13.5000002235174);
#124=CIRCLE('',#366,7.80000000000001);
#125=CIRCLE('',#367,0.929757032127438);
#126=CIRCLE('',#368,7.8262380378693);
#127=CIRCLE('',#369,0.929757032127438);
#128=CIRCLE('',#370,7.8262380378693);
#129=CIRCLE('',#371,0.929757082366547);
#130=CIRCLE('',#372,7.80000000000001);
#131=CIRCLE('',#373,0.929757082366547);
#132=CIRCLE('',#374,0.929756991499147);
#133=CIRCLE('',#375,7.8262380378693);
#134=CIRCLE('',#376,0.929756991499147);
#135=CIRCLE('',#377,7.80000000000001);
#136=CIRCLE('',#378,7.8262380378693);
#137=CIRCLE('',#379,0.929756991499147);
#138=CIRCLE('',#380,7.80000000000001);
#139=CIRCLE('',#381,0.929756991499147);
#140=CIRCLE('',#395,7.80000000000001);
#141=CIRCLE('',#396,7.80000000000001);
#142=CIRCLE('',#398,14.0000002086162);
#143=CIRCLE('',#399,14.0000002086162);
#144=CIRCLE('',#401,7.80000000000001);
#145=CIRCLE('',#402,7.80000000000001);
#146=CIRCLE('',#404,14.0000002086162);
#147=CIRCLE('',#405,14.0000002086162);
#148=CIRCLE('',#408,15.0000002235174);
#149=VERTEX_POINT('',#523);
#150=VERTEX_POINT('',#525);
#151=VERTEX_POINT('',#528);
#152=VERTEX_POINT('',#563);
#153=VERTEX_POINT('',#565);
#154=VERTEX_POINT('',#603);
#155=VERTEX_POINT('',#607);
#156=VERTEX_POINT('',#608);
#157=VERTEX_POINT('',#610);
#158=VERTEX_POINT('',#612);
#159=VERTEX_POINT('',#615);
#160=VERTEX_POINT('',#616);
#161=VERTEX_POINT('',#618);
#162=VERTEX_POINT('',#620);
#163=VERTEX_POINT('',#623);
#164=VERTEX_POINT('',#624);
#165=VERTEX_POINT('',#626);
#166=VERTEX_POINT('',#628);
#167=VERTEX_POINT('',#631);
#168=VERTEX_POINT('',#632);
#169=VERTEX_POINT('',#634);
#170=VERTEX_POINT('',#636);
#171=VERTEX_POINT('',#700);
#172=VERTEX_POINT('',#701);
#173=VERTEX_POINT('',#703);
#174=VERTEX_POINT('',#705);
#175=VERTEX_POINT('',#709);
#176=VERTEX_POINT('',#711);
#177=VERTEX_POINT('',#715);
#178=VERTEX_POINT('',#717);
#179=VERTEX_POINT('',#725);
#180=EDGE_CURVE('',#149,#149,#121,.T.);
#181=EDGE_CURVE('',#150,#150,#122,.T.);
#182=EDGE_CURVE('',#151,#151,#33,.T.);
#183=EDGE_CURVE('',#151,#152,#19,.T.);
#184=EDGE_CURVE('',#153,#152,#34,.T.);
#185=EDGE_CURVE('',#152,#153,#35,.T.);
#186=EDGE_CURVE('',#150,#154,#20,.T.);
#187=EDGE_CURVE('',#154,#154,#123,.T.);
#188=EDGE_CURVE('',#155,#156,#124,.T.);
#189=EDGE_CURVE('',#157,#155,#125,.T.);
#190=EDGE_CURVE('',#158,#157,#126,.T.);
#191=EDGE_CURVE('',#156,#158,#127,.T.);
#192=EDGE_CURVE('',#159,#160,#128,.T.);
#193=EDGE_CURVE('',#161,#159,#129,.T.);
#194=EDGE_CURVE('',#162,#161,#130,.T.);
#195=EDGE_CURVE('',#160,#162,#131,.T.);
#196=EDGE_CURVE('',#163,#164,#132,.T.);
#197=EDGE_CURVE('',#165,#163,#133,.T.);
#198=EDGE_CURVE('',#166,#165,#134,.T.);
#199=EDGE_CURVE('',#164,#166,#135,.T.);
#200=EDGE_CURVE('',#167,#168,#136,.T.);
#201=EDGE_CURVE('',#169,#167,#137,.T.);
#202=EDGE_CURVE('',#170,#169,#138,.T.);
#203=EDGE_CURVE('',#168,#170,#139,.T.);
#204=EDGE_CURVE('',#163,#165,#36,.T.);
#205=EDGE_CURVE('',#164,#166,#37,.T.);
#206=EDGE_CURVE('',#170,#169,#38,.T.);
#207=EDGE_CURVE('',#168,#167,#39,.T.);
#208=EDGE_CURVE('',#157,#158,#40,.T.);
#209=EDGE_CURVE('',#162,#161,#41,.T.);
#210=EDGE_CURVE('',#155,#156,#42,.T.);
#211=EDGE_CURVE('',#160,#159,#43,.T.);
#212=EDGE_CURVE('',#171,#172,#140,.T.);
#213=EDGE_CURVE('',#171,#173,#21,.T.);
#214=EDGE_CURVE('',#174,#173,#141,.T.);
#215=EDGE_CURVE('',#172,#174,#22,.T.);
#216=EDGE_CURVE('',#175,#171,#142,.T.);
#217=EDGE_CURVE('',#175,#176,#23,.T.);
#218=EDGE_CURVE('',#173,#176,#143,.T.);
#219=EDGE_CURVE('',#177,#175,#144,.T.);
#220=EDGE_CURVE('',#177,#178,#24,.T.);
#221=EDGE_CURVE('',#176,#178,#145,.T.);
#222=EDGE_CURVE('',#172,#177,#146,.T.);
#223=EDGE_CURVE('',#178,#174,#147,.T.);
#224=EDGE_CURVE('',#149,#179,#25,.T.);
#225=EDGE_CURVE('',#179,#179,#148,.T.);
#226=ORIENTED_EDGE('',*,*,#180,.T.);
#227=ORIENTED_EDGE('',*,*,#181,.T.);
#228=ORIENTED_EDGE('',*,*,#182,.F.);
#229=ORIENTED_EDGE('',*,*,#183,.T.);
#230=ORIENTED_EDGE('',*,*,#184,.F.);
#231=ORIENTED_EDGE('',*,*,#185,.F.);
#232=ORIENTED_EDGE('',*,*,#183,.F.);
#233=ORIENTED_EDGE('',*,*,#181,.F.);
#234=ORIENTED_EDGE('',*,*,#186,.T.);
#235=ORIENTED_EDGE('',*,*,#187,.T.);
#236=ORIENTED_EDGE('',*,*,#186,.F.);
#237=ORIENTED_EDGE('',*,*,#182,.T.);
#238=ORIENTED_EDGE('',*,*,#187,.F.);
#239=ORIENTED_EDGE('',*,*,#188,.F.);
#240=ORIENTED_EDGE('',*,*,#189,.F.);
#241=ORIENTED_EDGE('',*,*,#190,.F.);
#242=ORIENTED_EDGE('',*,*,#191,.F.);
#243=ORIENTED_EDGE('',*,*,#192,.F.);
#244=ORIENTED_EDGE('',*,*,#193,.F.);
#245=ORIENTED_EDGE('',*,*,#194,.F.);
#246=ORIENTED_EDGE('',*,*,#195,.F.);
#247=ORIENTED_EDGE('',*,*,#196,.F.);
#248=ORIENTED_EDGE('',*,*,#197,.F.);
#249=ORIENTED_EDGE('',*,*,#198,.F.);
#250=ORIENTED_EDGE('',*,*,#199,.F.);
#251=ORIENTED_EDGE('',*,*,#200,.F.);
#252=ORIENTED_EDGE('',*,*,#201,.F.);
#253=ORIENTED_EDGE('',*,*,#202,.F.);
#254=ORIENTED_EDGE('',*,*,#203,.F.);
#255=ORIENTED_EDGE('',*,*,#197,.T.);
#256=ORIENTED_EDGE('',*,*,#204,.T.);
#257=ORIENTED_EDGE('',*,*,#198,.T.);
#258=ORIENTED_EDGE('',*,*,#204,.F.);
#259=ORIENTED_EDGE('',*,*,#196,.T.);
#260=ORIENTED_EDGE('',*,*,#205,.T.);
#261=ORIENTED_EDGE('',*,*,#202,.T.);
#262=ORIENTED_EDGE('',*,*,#206,.F.);
#263=ORIENTED_EDGE('',*,*,#200,.T.);
#264=ORIENTED_EDGE('',*,*,#207,.T.);
#265=ORIENTED_EDGE('',*,*,#203,.T.);
#266=ORIENTED_EDGE('',*,*,#206,.T.);
#267=ORIENTED_EDGE('',*,*,#201,.T.);
#268=ORIENTED_EDGE('',*,*,#207,.F.);
#269=ORIENTED_EDGE('',*,*,#199,.T.);
#270=ORIENTED_EDGE('',*,*,#205,.F.);
#271=ORIENTED_EDGE('',*,*,#190,.T.);
#272=ORIENTED_EDGE('',*,*,#208,.T.);
#273=ORIENTED_EDGE('',*,*,#194,.T.);
#274=ORIENTED_EDGE('',*,*,#209,.F.);
#275=ORIENTED_EDGE('',*,*,#188,.T.);
#276=ORIENTED_EDGE('',*,*,#210,.F.);
#277=ORIENTED_EDGE('',*,*,#191,.T.);
#278=ORIENTED_EDGE('',*,*,#208,.F.);
#279=ORIENTED_EDGE('',*,*,#189,.T.);
#280=ORIENTED_EDGE('',*,*,#210,.T.);
#281=ORIENTED_EDGE('',*,*,#192,.T.);
#282=ORIENTED_EDGE('',*,*,#211,.T.);
#283=ORIENTED_EDGE('',*,*,#195,.T.);
#284=ORIENTED_EDGE('',*,*,#209,.T.);
#285=ORIENTED_EDGE('',*,*,#193,.T.);
#286=ORIENTED_EDGE('',*,*,#211,.F.);
#287=ORIENTED_EDGE('',*,*,#212,.F.);
#288=ORIENTED_EDGE('',*,*,#213,.T.);
#289=ORIENTED_EDGE('',*,*,#214,.F.);
#290=ORIENTED_EDGE('',*,*,#215,.F.);
#291=ORIENTED_EDGE('',*,*,#216,.F.);
#292=ORIENTED_EDGE('',*,*,#217,.T.);
#293=ORIENTED_EDGE('',*,*,#218,.F.);
#294=ORIENTED_EDGE('',*,*,#213,.F.);
#295=ORIENTED_EDGE('',*,*,#219,.F.);
#296=ORIENTED_EDGE('',*,*,#220,.T.);
#297=ORIENTED_EDGE('',*,*,#221,.F.);
#298=ORIENTED_EDGE('',*,*,#217,.F.);
#299=ORIENTED_EDGE('',*,*,#222,.F.);
#300=ORIENTED_EDGE('',*,*,#215,.T.);
#301=ORIENTED_EDGE('',*,*,#223,.F.);
#302=ORIENTED_EDGE('',*,*,#220,.F.);
#303=ORIENTED_EDGE('',*,*,#221,.T.);
#304=ORIENTED_EDGE('',*,*,#223,.T.);
#305=ORIENTED_EDGE('',*,*,#214,.T.);
#306=ORIENTED_EDGE('',*,*,#218,.T.);
#307=ORIENTED_EDGE('',*,*,#180,.F.);
#308=ORIENTED_EDGE('',*,*,#224,.T.);
#309=ORIENTED_EDGE('',*,*,#225,.T.);
#310=ORIENTED_EDGE('',*,*,#224,.F.);
#311=ORIENTED_EDGE('',*,*,#184,.T.);
#312=ORIENTED_EDGE('',*,*,#185,.T.);
#313=ORIENTED_EDGE('',*,*,#225,.F.);
#314=ORIENTED_EDGE('',*,*,#216,.T.);
#315=ORIENTED_EDGE('',*,*,#212,.T.);
#316=ORIENTED_EDGE('',*,*,#222,.T.);
#317=ORIENTED_EDGE('',*,*,#219,.T.);
#318=PLANE('',#359);
#319=PLANE('',#365);
#320=PLANE('',#406);
#321=PLANE('',#409);
#322=ADVANCED_FACE('',(#67,#59),#318,.T.);
#323=ADVANCED_FACE('',(#68),#44,.F.);
#324=ADVANCED_FACE('',(#69,#60),#45,.F.);
#325=ADVANCED_FACE('',(#70,#61,#62,#63,#64),#319,.T.);
#326=ADVANCED_FACE('',(#71),#46,.F.);
#327=ADVANCED_FACE('',(#72),#15,.F.);
#328=ADVANCED_FACE('',(#73),#47,.T.);
#329=ADVANCED_FACE('',(#74),#48,.F.);
#330=ADVANCED_FACE('',(#75),#16,.F.);
#331=ADVANCED_FACE('',(#76),#49,.T.);
#332=ADVANCED_FACE('',(#77),#50,.F.);
#333=ADVANCED_FACE('',(#78),#51,.T.);
#334=ADVANCED_FACE('',(#79),#52,.T.);
#335=ADVANCED_FACE('',(#80),#17,.F.);
#336=ADVANCED_FACE('',(#81),#53,.F.);
#337=ADVANCED_FACE('',(#82),#18,.F.);
#338=ADVANCED_FACE('',(#83),#54,.T.);
#339=ADVANCED_FACE('',(#84),#55,.F.);
#340=ADVANCED_FACE('',(#85),#56,.T.);
#341=ADVANCED_FACE('',(#86),#57,.F.);
#342=ADVANCED_FACE('',(#87),#320,.F.);
#343=ADVANCED_FACE('',(#88,#65),#58,.T.);
#344=ADVANCED_FACE('',(#89,#66),#321,.F.);
#345=CLOSED_SHELL('',(#322,#323,#324,#325,#326,#327,#328,#329,#330,#331,
#332,#333,#334,#335,#336,#337,#338,#339,#340,#341,#342,#343,#344));
#346=DERIVED_UNIT_ELEMENT(#348,1.);
#347=DERIVED_UNIT_ELEMENT(#734,-3.);
#348=(
MASS_UNIT()
NAMED_UNIT(*)
SI_UNIT(.KILO.,.GRAM.)
);
#349=DERIVED_UNIT((#346,#347));
#350=MEASURE_REPRESENTATION_ITEM('density measure',
POSITIVE_RATIO_MEASURE(7850.),#349);
#351=PROPERTY_DEFINITION_REPRESENTATION(#356,#353);
#352=PROPERTY_DEFINITION_REPRESENTATION(#357,#354);
#353=REPRESENTATION('material name',(#355),#731);
#354=REPRESENTATION('density',(#350),#731);
#355=DESCRIPTIVE_REPRESENTATION_ITEM('Steel','Steel');
#356=PROPERTY_DEFINITION('material property','material name',#741);
#357=PROPERTY_DEFINITION('material property','density of part',#741);
#358=AXIS2_PLACEMENT_3D('',#521,#410,#411);
#359=AXIS2_PLACEMENT_3D('',#522,#412,#413);
#360=AXIS2_PLACEMENT_3D('',#524,#414,#415);
#361=AXIS2_PLACEMENT_3D('',#526,#416,#417);
#362=AXIS2_PLACEMENT_3D('',#527,#418,#419);
#363=AXIS2_PLACEMENT_3D('',#602,#421,#422);
#364=AXIS2_PLACEMENT_3D('',#605,#424,#425);
#365=AXIS2_PLACEMENT_3D('',#606,#426,#427);
#366=AXIS2_PLACEMENT_3D('',#609,#428,#429);
#367=AXIS2_PLACEMENT_3D('',#611,#430,#431);
#368=AXIS2_PLACEMENT_3D('',#613,#432,#433);
#369=AXIS2_PLACEMENT_3D('',#614,#434,#435);
#370=AXIS2_PLACEMENT_3D('',#617,#436,#437);
#371=AXIS2_PLACEMENT_3D('',#619,#438,#439);
#372=AXIS2_PLACEMENT_3D('',#621,#440,#441);
#373=AXIS2_PLACEMENT_3D('',#622,#442,#443);
#374=AXIS2_PLACEMENT_3D('',#625,#444,#445);
#375=AXIS2_PLACEMENT_3D('',#627,#446,#447);
#376=AXIS2_PLACEMENT_3D('',#629,#448,#449);
#377=AXIS2_PLACEMENT_3D('',#630,#450,#451);
#378=AXIS2_PLACEMENT_3D('',#633,#452,#453);
#379=AXIS2_PLACEMENT_3D('',#635,#454,#455);
#380=AXIS2_PLACEMENT_3D('',#637,#456,#457);
#381=AXIS2_PLACEMENT_3D('',#638,#458,#459);
#382=AXIS2_PLACEMENT_3D('',#639,#460,#461);
#383=AXIS2_PLACEMENT_3D('',#646,#462,#463);
#384=AXIS2_PLACEMENT_3D('',#653,#464,#465);
#385=AXIS2_PLACEMENT_3D('',#660,#466,#467);
#386=AXIS2_PLACEMENT_3D('',#667,#468,#469);
#387=AXIS2_PLACEMENT_3D('',#668,#470,#471);
#388=AXIS2_PLACEMENT_3D('',#669,#472,#473);
#389=AXIS2_PLACEMENT_3D('',#676,#474,#475);
#390=AXIS2_PLACEMENT_3D('',#683,#476,#477);
#391=AXIS2_PLACEMENT_3D('',#690,#478,#479);
#392=AXIS2_PLACEMENT_3D('',#691,#480,#481);
#393=AXIS2_PLACEMENT_3D('',#698,#482,#483);
#394=AXIS2_PLACEMENT_3D('',#699,#484,#485);
#395=AXIS2_PLACEMENT_3D('',#702,#486,#487);
#396=AXIS2_PLACEMENT_3D('',#706,#489,#490);
#397=AXIS2_PLACEMENT_3D('',#708,#492,#493);
#398=AXIS2_PLACEMENT_3D('',#710,#494,#495);
#399=AXIS2_PLACEMENT_3D('',#713,#497,#498);
#400=AXIS2_PLACEMENT_3D('',#714,#499,#500);
#401=AXIS2_PLACEMENT_3D('',#716,#501,#502);
#402=AXIS2_PLACEMENT_3D('',#719,#504,#505);
#403=AXIS2_PLACEMENT_3D('',#720,#506,#507);
#404=AXIS2_PLACEMENT_3D('',#721,#508,#509);
#405=AXIS2_PLACEMENT_3D('',#722,#510,#511);
#406=AXIS2_PLACEMENT_3D('',#723,#512,#513);
#407=AXIS2_PLACEMENT_3D('',#724,#514,#515);
#408=AXIS2_PLACEMENT_3D('',#727,#517,#518);
#409=AXIS2_PLACEMENT_3D('',#728,#519,#520);
#410=DIRECTION('axis',(0.,0.,1.));
#411=DIRECTION('refdir',(1.,0.,0.));
#412=DIRECTION('center_axis',(0.,0.,1.));
#413=DIRECTION('ref_axis',(-1.,0.,0.));
#414=DIRECTION('center_axis',(0.,0.,1.));
#415=DIRECTION('ref_axis',(-1.,0.,0.));
#416=DIRECTION('center_axis',(0.,0.,-1.));
#417=DIRECTION('ref_axis',(-1.,0.,0.));
#418=DIRECTION('center_axis',(0.,-1.,0.));
#419=DIRECTION('ref_axis',(1.,0.,0.));
#420=DIRECTION('',(0.,-1.,0.));
#421=DIRECTION('center_axis',(0.,0.,-1.));
#422=DIRECTION('ref_axis',(-1.,0.,0.));
#423=DIRECTION('',(0.,0.,-1.));
#424=DIRECTION('center_axis',(0.,0.,-1.));
#425=DIRECTION('ref_axis',(-1.,0.,0.));
#426=DIRECTION('center_axis',(0.,0.,1.));
#427=DIRECTION('ref_axis',(-1.,0.,0.));
#428=DIRECTION('center_axis',(0.,0.,-1.));
#429=DIRECTION('ref_axis',(0.528639948824237,-0.848846160683494,0.));
#430=DIRECTION('center_axis',(0.,0.,1.));
#431=DIRECTION('ref_axis',(0.,-1.,0.));
#432=DIRECTION('center_axis',(0.,0.,1.));
#433=DIRECTION('ref_axis',(-3.20881531213891E-16,-1.,0.));
#434=DIRECTION('center_axis',(0.,0.,1.));
#435=DIRECTION('ref_axis',(0.,-1.,0.));
#436=DIRECTION('center_axis',(0.,0.,1.));
#437=DIRECTION('ref_axis',(-3.20881531213891E-16,-1.,0.));
#438=DIRECTION('center_axis',(0.,0.,1.));
#439=DIRECTION('ref_axis',(0.,-1.,0.));
#440=DIRECTION('center_axis',(0.,0.,-1.));
#441=DIRECTION('ref_axis',(0.528639948824237,-0.848846160683494,0.));
#442=DIRECTION('center_axis',(0.,0.,1.));
#443=DIRECTION('ref_axis',(0.,-1.,0.));
#444=DIRECTION('center_axis',(0.,0.,1.));
#445=DIRECTION('ref_axis',(0.,-1.,0.));
#446=DIRECTION('center_axis',(0.,0.,1.));
#447=DIRECTION('ref_axis',(-3.20881531213891E-16,-1.,0.));
#448=DIRECTION('center_axis',(0.,0.,1.));
#449=DIRECTION('ref_axis',(0.,-1.,0.));
#450=DIRECTION('center_axis',(0.,0.,-1.));
#451=DIRECTION('ref_axis',(-0.528639948824237,0.848846160683494,0.));
#452=DIRECTION('center_axis',(0.,0.,1.));
#453=DIRECTION('ref_axis',(-3.20881531213891E-16,-1.,0.));
#454=DIRECTION('center_axis',(0.,0.,1.));
#455=DIRECTION('ref_axis',(0.,-1.,0.));
#456=DIRECTION('center_axis',(0.,0.,-1.));
#457=DIRECTION('ref_axis',(-0.528639948824237,0.848846160683494,0.));
#458=DIRECTION('center_axis',(0.,0.,1.));
#459=DIRECTION('ref_axis',(0.,-1.,0.));
#460=DIRECTION('center_axis',(-2.22044604925031E-16,-3.19189119579732E-16,
-1.));
#461=DIRECTION('ref_axis',(-3.20881531213891E-16,-1.,3.19189119579732E-16));
#462=DIRECTION('center_axis',(1.,0.,0.));
#463=DIRECTION('ref_axis',(0.,1.,-3.41607092135561E-16));
#464=DIRECTION('center_axis',(0.,0.,-1.));
#465=DIRECTION('ref_axis',(-0.528639948824237,0.848846160683494,0.));
#466=DIRECTION('center_axis',(-2.22044604925031E-16,-3.19189119579732E-16,
-1.));
#467=DIRECTION('ref_axis',(-3.20881531213891E-16,-1.,3.19189119579732E-16));
#468=DIRECTION('center_axis',(1.,0.,0.));
#469=DIRECTION('ref_axis',(0.,1.,-3.41607092135561E-16));
#470=DIRECTION('center_axis',(0.,0.,-1.));
#471=DIRECTION('ref_axis',(-0.528639948824237,0.848846160683494,0.));
#472=DIRECTION('center_axis',(-2.22044604925031E-16,-3.19189119579732E-16,
-1.));
#473=DIRECTION('ref_axis',(-3.20881531213891E-16,-1.,3.19189119579732E-16));
#474=DIRECTION('center_axis',(0.,0.,-1.));
#475=DIRECTION('ref_axis',(0.528639948824237,-0.848846160683494,0.));
#476=DIRECTION('center_axis',(0.,0.,-1.));
#477=DIRECTION('ref_axis',(0.528639948824237,-0.848846160683494,0.));
#478=DIRECTION('center_axis',(-1.,0.,0.));
#479=DIRECTION('ref_axis',(0.,0.,-1.));
#480=DIRECTION('center_axis',(-2.22044604925031E-16,-3.19189119579732E-16,
-1.));
#481=DIRECTION('ref_axis',(-3.20881531213891E-16,-1.,3.19189119579732E-16));
#482=DIRECTION('center_axis',(-1.,0.,0.));
#483=DIRECTION('ref_axis',(0.,0.,-1.));
#484=DIRECTION('center_axis',(0.,0.,-1.));
#485=DIRECTION('ref_axis',(-0.528639948824237,0.848846160683494,0.));
#486=DIRECTION('center_axis',(0.,0.,1.));
#487=DIRECTION('ref_axis',(-0.528639948824237,0.848846160683494,0.));
#488=DIRECTION('',(0.,0.,-1.));
#489=DIRECTION('center_axis',(0.,0.,-1.));
#490=DIRECTION('ref_axis',(-0.528639948824237,0.848846160683494,0.));
#491=DIRECTION('',(0.,0.,-1.));
#492=DIRECTION('center_axis',(0.,0.,-1.));
#493=DIRECTION('ref_axis',(-0.294527967098982,-0.955642860380666,0.));
#494=DIRECTION('center_axis',(0.,0.,-1.));
#495=DIRECTION('ref_axis',(-0.294527967098982,-0.955642860380666,0.));
#496=DIRECTION('',(0.,0.,-1.));
#497=DIRECTION('center_axis',(0.,0.,1.));
#498=DIRECTION('ref_axis',(-0.294527967098982,-0.955642860380666,0.));
#499=DIRECTION('center_axis',(0.,0.,-1.));
#500=DIRECTION('ref_axis',(0.528639948824237,-0.848846160683494,0.));
#501=DIRECTION('center_axis',(0.,0.,1.));
#502=DIRECTION('ref_axis',(0.528639948824237,-0.848846160683494,0.));
#503=DIRECTION('',(0.,0.,-1.));
#504=DIRECTION('center_axis',(0.,0.,-1.));
#505=DIRECTION('ref_axis',(0.528639948824237,-0.848846160683494,0.));
#506=DIRECTION('center_axis',(0.,0.,-1.));
#507=DIRECTION('ref_axis',(0.294527967098981,0.955642860380666,0.));
#508=DIRECTION('center_axis',(0.,0.,-1.));
#509=DIRECTION('ref_axis',(0.294527967098981,0.955642860380666,0.));
#510=DIRECTION('center_axis',(0.,0.,1.));
#511=DIRECTION('ref_axis',(0.294527967098981,0.955642860380666,0.));
#512=DIRECTION('center_axis',(0.,0.,1.));
#513=DIRECTION('ref_axis',(-1.,0.,0.));
#514=DIRECTION('center_axis',(0.,0.,1.));
#515=DIRECTION('ref_axis',(1.,0.,0.));
#516=DIRECTION('',(0.,0.,-1.));
#517=DIRECTION('center_axis',(0.,0.,1.));
#518=DIRECTION('ref_axis',(1.,0.,0.));
#519=DIRECTION('center_axis',(0.,0.,1.));
#520=DIRECTION('ref_axis',(1.,0.,0.));
#521=CARTESIAN_POINT('',(0.,0.,0.));
#522=CARTESIAN_POINT('Origin',(0.,0.,5.99999999999999));
#523=CARTESIAN_POINT('',(-15.0000002235174,-1.83697022609402E-15,5.99999999999999));
#524=CARTESIAN_POINT('Origin',(0.,0.,5.99999999999999));
#525=CARTESIAN_POINT('',(13.5000002235174,1.65327320622191E-15,5.99999999999999));
#526=CARTESIAN_POINT('Origin',(0.,0.,5.99999999999999));
#527=CARTESIAN_POINT('Origin',(-0.0179395697656806,0.,-3.4156725297005));
#528=CARTESIAN_POINT('',(-0.517939569765681,-13.4900609574991,-3.4156725297005));
#529=CARTESIAN_POINT('Ctrl Pts',(-0.517939569765681,-13.4900609574991,-3.4156725297005));
#530=CARTESIAN_POINT('Ctrl Pts',(-0.517939569765681,-13.4900609574991,-3.47846034220124));
#531=CARTESIAN_POINT('Ctrl Pts',(-0.505390123341408,-13.4905610953536,-3.54542906109715));
#532=CARTESIAN_POINT('Ctrl Pts',(-0.45436128917757,-13.4923761310873,-3.66861695623928));
#533=CARTESIAN_POINT('Ctrl Pts',(-0.415882239446454,-13.4936659177254,-3.72483664120627));
#534=CARTESIAN_POINT('Ctrl Pts',(-0.327103469458366,-13.4961098571165,-3.81361541119436));
#535=CARTESIAN_POINT('Ctrl Pts',(-0.27088385460118,-13.4974228163782,-3.85209431111892));
#536=CARTESIAN_POINT('Ctrl Pts',(-0.147696196671553,-13.4993328198192,-3.90312304040493));
#537=CARTESIAN_POINT('Ctrl Pts',(-0.0807276264345441,-13.4999048675286,
-3.9156725297005));
#538=CARTESIAN_POINT('Ctrl Pts',(0.044846895364593,-13.5000717382579,-3.9156725297005));
#539=CARTESIAN_POINT('Ctrl Pts',(0.111815165107963,-13.4996776949793,-3.90312357759717));
#540=CARTESIAN_POINT('Ctrl Pts',(0.235003450702609,-13.4980951944205,-3.85209508141378));
#541=CARTESIAN_POINT('Ctrl Pts',(0.291223908693881,-13.4969317384671,-3.81361583242749));
#542=CARTESIAN_POINT('Ctrl Pts',(0.380003904862711,-13.494723960326,-3.72483583625866));
#543=CARTESIAN_POINT('Ctrl Pts',(0.418483002438471,-13.4935365894574,-3.66861548106217));
#544=CARTESIAN_POINT('Ctrl Pts',(0.46951141304746,-13.4918574239333,-3.54542744133223));
#545=CARTESIAN_POINT('Ctrl Pts',(0.482060430234319,-13.4913907280373,-3.47845929340981));
#546=CARTESIAN_POINT('Ctrl Pts',(0.482060430234319,-13.4913907280373,-3.35288537607209));
#547=CARTESIAN_POINT('Ctrl Pts',(0.469511258450265,-13.4918574298645,-3.28591683896875));
#548=CARTESIAN_POINT('Ctrl Pts',(0.418482265389576,-13.4935366128671,-3.16272820491696));
#549=CARTESIAN_POINT('Ctrl Pts',(0.380002739962072,-13.4947239947166,-3.10650764456802));
#550=CARTESIAN_POINT('Ctrl Pts',(0.291222330109791,-13.4969317723012,-3.01772806207172));
#551=CARTESIAN_POINT('Ctrl Pts',(0.235002077270776,-13.4980952169755,-2.97924924093794));
#552=CARTESIAN_POINT('Ctrl Pts',(0.111814386002824,-13.4996777000761,-2.92822132720695));
#553=CARTESIAN_POINT('Ctrl Pts',(0.0448465054451366,-13.5000717377398,-2.9156725297005));
#554=CARTESIAN_POINT('Ctrl Pts',(-0.0807280454090939,-13.4999048669718,
-2.9156725297005));
#555=CARTESIAN_POINT('Ctrl Pts',(-0.147697033812466,-13.4993328121176,-2.92822218511486));
#556=CARTESIAN_POINT('Ctrl Pts',(-0.270885330321006,-13.4974227882192,-2.97925154023623));
#557=CARTESIAN_POINT('Ctrl Pts',(-0.327105165604485,-13.4961098162511,-3.01773089987433));
#558=CARTESIAN_POINT('Ctrl Pts',(-0.415883491115616,-13.493665877442,-3.10651011435199));
#559=CARTESIAN_POINT('Ctrl Pts',(-0.454362081132562,-13.4923761038254,-3.16272957889316));
#560=CARTESIAN_POINT('Ctrl Pts',(-0.505390289460222,-13.4905610885378,-3.28591683545128));
#561=CARTESIAN_POINT('Ctrl Pts',(-0.517939569765681,-13.4900609574991,-3.35288513617552));
#562=CARTESIAN_POINT('Ctrl Pts',(-0.517939569765681,-13.4900609574991,-3.4156725297005));
#563=CARTESIAN_POINT('',(-0.517939569765681,-14.9910555101231,-3.4156725297005));
#564=CARTESIAN_POINT('',(-0.517939569765681,0.,-3.4156725297005));
#565=CARTESIAN_POINT('',(0.482060430234319,-14.9922521472634,-3.4156725297005));
#566=CARTESIAN_POINT('Ctrl Pts',(0.482060430234319,-14.9922521472634,-3.4156725297005));
#567=CARTESIAN_POINT('Ctrl Pts',(0.482060430234319,-14.9922521472634,-3.47845853541467));
#568=CARTESIAN_POINT('Ctrl Pts',(0.469511705609544,-14.9926721105299,-3.54542654671811));
#569=CARTESIAN_POINT('Ctrl Pts',(0.418483123845756,-14.9941832098425,-3.66861537630844));
#570=CARTESIAN_POINT('Ctrl Pts',(0.380003506391442,-14.995251768152,-3.72483656979564));
#571=CARTESIAN_POINT('Ctrl Pts',(0.291222052002025,-14.9972386764885,-3.81361735404798));
#572=CARTESIAN_POINT('Ctrl Pts',(0.235001107758982,-14.9982857526063,-3.85209640074609));
#573=CARTESIAN_POINT('Ctrl Pts',(0.111813042356403,-14.999709959897,-3.90312410808483));
#574=CARTESIAN_POINT('Ctrl Pts',(0.0448455630187114,-15.0000645851788,-3.9156725297005));
#575=CARTESIAN_POINT('Ctrl Pts',(-0.08072664669619,-14.9999144043126,-3.9156725297005));
#576=CARTESIAN_POINT('Ctrl Pts',(-0.14769502327223,-14.9993995706292,-3.90312341326904));
#577=CARTESIAN_POINT('Ctrl Pts',(-0.27088357887607,-14.9976806002127,-3.85209453853259));
#578=CARTESIAN_POINT('Ctrl Pts',(-0.327104184986757,-14.9964989666832,-3.81361505568039));
#579=CARTESIAN_POINT('Ctrl Pts',(-0.415883951269372,-14.9942995463853,-3.72483456936259));
#580=CARTESIAN_POINT('Ctrl Pts',(-0.454362811150414,-14.9931388565221,-3.66861426333279));
#581=CARTESIAN_POINT('Ctrl Pts',(-0.50539075731721,-14.9915055454031,-3.54542654932097));
#582=CARTESIAN_POINT('Ctrl Pts',(-0.517939569765681,-14.9910555101231,-3.47845872948224));
#583=CARTESIAN_POINT('Ctrl Pts',(-0.517939569765681,-14.9910555101231,-3.4156725297005));
#584=CARTESIAN_POINT('Ctrl Pts',(-0.517939569765681,-14.9910555101231,-3.4156725297005));
#585=CARTESIAN_POINT('Ctrl Pts',(-0.517939569765681,-14.9910555101231,-3.35288632991876));
#586=CARTESIAN_POINT('Ctrl Pts',(-0.50539075731721,-14.9915055454031,-3.28591851008003));
#587=CARTESIAN_POINT('Ctrl Pts',(-0.454362811150414,-14.9931388565221,-3.16273079606821));
#588=CARTESIAN_POINT('Ctrl Pts',(-0.415883951269372,-14.9942995463853,-3.10651049003841));
#589=CARTESIAN_POINT('Ctrl Pts',(-0.327104184986757,-14.9964989666832,-3.01773000372061));
#590=CARTESIAN_POINT('Ctrl Pts',(-0.270883578876071,-14.9976806002127,-2.97925052086841));
#591=CARTESIAN_POINT('Ctrl Pts',(-0.14769502327223,-14.9993995706292,-2.92822164613196));
#592=CARTESIAN_POINT('Ctrl Pts',(-0.0807266466961898,-14.9999144043126,
-2.9156725297005));
#593=CARTESIAN_POINT('Ctrl Pts',(0.0448455630187115,-15.0000645851789,-2.9156725297005));
#594=CARTESIAN_POINT('Ctrl Pts',(0.111813042356403,-14.999709959897,-2.92822095131617));
#595=CARTESIAN_POINT('Ctrl Pts',(0.235001107758981,-14.9982857526063,-2.9792486586549));
#596=CARTESIAN_POINT('Ctrl Pts',(0.291222052002025,-14.9972386764885,-3.01772770535302));
#597=CARTESIAN_POINT('Ctrl Pts',(0.380003506391441,-14.995251768152,-3.10650848960536));
#598=CARTESIAN_POINT('Ctrl Pts',(0.418483123845756,-14.9941832098425,-3.16272968309256));
#599=CARTESIAN_POINT('Ctrl Pts',(0.469511705609544,-14.9926721105299,-3.28591851268289));
#600=CARTESIAN_POINT('Ctrl Pts',(0.482060430234319,-14.9922521472634,-3.35288652398633));
#601=CARTESIAN_POINT('Ctrl Pts',(0.482060430234319,-14.9922521472634,-3.4156725297005));
#602=CARTESIAN_POINT('Origin',(0.,0.,-6.38378239159465E-15));
#603=CARTESIAN_POINT('',(13.5000002235174,1.65327320622191E-15,-4.00000000000001));
#604=CARTESIAN_POINT('',(13.5000002235174,-1.65327320622191E-15,-6.38378239159465E-15));
#605=CARTESIAN_POINT('Origin',(0.,0.,-4.00000000000001));
#606=CARTESIAN_POINT('Origin',(0.,0.,-4.00000000000001));
#607=CARTESIAN_POINT('',(6.06431104960786,4.90547513077013,-3.99999999993543));
#608=CARTESIAN_POINT('',(6.50814256692266,4.29926621552204,-3.99999999993543));
#609=CARTESIAN_POINT('Origin',(-5.14090092718078E-8,-4.53176719850124E-5,
-4.00000000000001));
#610=CARTESIAN_POINT('',(6.13283294603618,4.86188446802442,-3.99999999936671));
#611=CARTESIAN_POINT('Origin',(5.59999994859099,4.09995459068587,-4.00000000000001));
#612=CARTESIAN_POINT('',(6.48728540354937,4.37775427133159,-3.99999999936671));
#613=CARTESIAN_POINT('Origin',(-5.14090087630146E-8,-4.53176719857684E-5,
-4.00000000000001));
#614=CARTESIAN_POINT('Origin',(5.59999994859099,4.09995459068587,-4.00000000000001));
#615=CARTESIAN_POINT('',(6.13283283696773,-4.86197524094722,-3.99999999936671));
#616=CARTESIAN_POINT('',(6.48728550175724,-4.37784476114526,-3.99999999936671));
#617=CARTESIAN_POINT('Origin',(-5.14090087630146E-8,-4.53176719857684E-5,
-4.00000000000001));
#618=CARTESIAN_POINT('',(6.0643109617227,-4.90556587475964,-3.99999999993543));
#619=CARTESIAN_POINT('Origin',(5.59999994859099,-4.10004522602985,-4.00000000000001));
#620=CARTESIAN_POINT('',(6.50814264394723,-4.29935673426899,-3.99999999993543));
#621=CARTESIAN_POINT('Origin',(-5.14090092718078E-8,-4.53176719850124E-5,
-4.00000000000001));
#622=CARTESIAN_POINT('Origin',(5.59999994859099,-4.10004522602985,-4.00000000000001));
#623=CARTESIAN_POINT('',(-6.13283335675167,-4.86197471498681,-3.9999999993667));
#624=CARTESIAN_POINT('',(-6.06431137775809,-4.9055654875535,-3.99999999993542));
#625=CARTESIAN_POINT('Origin',(-5.59999987483025,-4.10004522602984,-4.00000000000001));
#626=CARTESIAN_POINT('',(-6.48728509753635,-4.37784551250578,-3.9999999993667));
#627=CARTESIAN_POINT('Origin',(-5.14090087630146E-8,-4.53176719857684E-5,
-4.00000000000001));
#628=CARTESIAN_POINT('',(-6.50814234302095,-4.2993573454425,-3.99999999993542));
#629=CARTESIAN_POINT('Origin',(-5.59999987483025,-4.10004522602984,-4.00000000000001));
#630=CARTESIAN_POINT('Origin',(-5.14090092718078E-8,-4.53176719850124E-5,
-4.00000000000001));
#631=CARTESIAN_POINT('',(-6.13283335675165,4.86188407964286,-3.9999999993667));
#632=CARTESIAN_POINT('',(-6.48728509753635,4.3777548771618,-3.9999999993667));
#633=CARTESIAN_POINT('Origin',(-5.14090087630146E-8,-4.53176719857684E-5,
-4.00000000000001));
#634=CARTESIAN_POINT('',(-6.06431137775807,4.90547485220955,-3.99999999993542));
#635=CARTESIAN_POINT('Origin',(-5.59999987483025,4.09995459068588,-4.00000000000001));
#636=CARTESIAN_POINT('',(-6.50814234302095,4.29926671009853,-3.99999999993542));
#637=CARTESIAN_POINT('Origin',(-5.14090092718078E-8,-4.53176719850124E-5,
-4.00000000000001));
#638=CARTESIAN_POINT('Origin',(-5.59999987483025,4.09995459068588,-4.00000000000001));
#639=CARTESIAN_POINT('Origin',(-5.14090080505625E-8,-4.53176719847442E-5,
-0.791401206368159));
#640=CARTESIAN_POINT('Ctrl Pts',(-6.13283335745625,-4.86197471510568,-3.99999999818998));
#641=CARTESIAN_POINT('Ctrl Pts',(-6.19454895766747,-4.78412671330667,-4.02908934850151));
#642=CARTESIAN_POINT('Ctrl Pts',(-6.25819554360588,-4.70048574297725,-4.04292559325224));
#643=CARTESIAN_POINT('Ctrl Pts',(-6.37120550760712,-4.54613067161209,-4.04292559325224));
#644=CARTESIAN_POINT('Ctrl Pts',(-6.43171486132002,-4.46019279909648,-4.02908934850151));
#645=CARTESIAN_POINT('Ctrl Pts',(-6.48728509786249,-4.37784551314155,-3.99999999818998));
#646=CARTESIAN_POINT('Origin',(-5.59999987483025,-4.10004522602984,-3.09140115495915));
#647=CARTESIAN_POINT('Ctrl Pts',(-6.06431137777125,-4.90556548753723,-3.99999999987854));
#648=CARTESIAN_POINT('Ctrl Pts',(-6.14027985692684,-4.81165159204052,-4.04443821059451));
#649=CARTESIAN_POINT('Ctrl Pts',(-6.22249049612675,-4.7048379830978,-4.06669210185402));
#650=CARTESIAN_POINT('Ctrl Pts',(-6.36456956076088,-4.51077877464731,-4.06669210185402));
#651=CARTESIAN_POINT('Ctrl Pts',(-6.44156180009926,-4.40014455148517,-4.04443821059451));
#652=CARTESIAN_POINT('Ctrl Pts',(-6.50814234300942,-4.29935734545996,-3.99999999987854));
#653=CARTESIAN_POINT('Origin',(-5.14090092718078E-8,-4.53176719850124E-5,
-6.38378239159465E-15));
#654=CARTESIAN_POINT('Ctrl Pts',(-6.50814234300942,4.29926671011599,-3.99999999987854));
#655=CARTESIAN_POINT('Ctrl Pts',(-6.44156180009926,4.4000539161412,-4.04443821059452));
#656=CARTESIAN_POINT('Ctrl Pts',(-6.36456956076088,4.51068813930335,-4.06669210185403));
#657=CARTESIAN_POINT('Ctrl Pts',(-6.22249049612674,4.70474734775384,-4.06669210185403));
#658=CARTESIAN_POINT('Ctrl Pts',(-6.14027985692682,4.81156095669657,-4.04443821059452));
#659=CARTESIAN_POINT('Ctrl Pts',(-6.06431137777123,4.90547485219328,-3.99999999987854));
#660=CARTESIAN_POINT('Origin',(-5.14090080505625E-8,-4.53176719847442E-5,
-0.791401206368159));
#661=CARTESIAN_POINT('Ctrl Pts',(-6.48728509786249,4.37775487779757,-3.99999999818998));
#662=CARTESIAN_POINT('Ctrl Pts',(-6.43171486132002,4.4601021637525,-4.02908934850152));
#663=CARTESIAN_POINT('Ctrl Pts',(-6.37120550760712,4.54604003626812,-4.04292559325224));
#664=CARTESIAN_POINT('Ctrl Pts',(-6.25819554360587,4.70039510763329,-4.04292559325224));
#665=CARTESIAN_POINT('Ctrl Pts',(-6.19454895766745,4.78403607796272,-4.02908934850152));
#666=CARTESIAN_POINT('Ctrl Pts',(-6.13283335745623,4.86188407976174,-3.99999999818998));
#667=CARTESIAN_POINT('Origin',(-5.59999987483025,4.09995459068588,-3.09140115495915));
#668=CARTESIAN_POINT('Origin',(-5.14090092718078E-8,-4.53176719850124E-5,
-6.38378239159465E-15));
#669=CARTESIAN_POINT('Origin',(-5.14090080505625E-8,-4.53176719847442E-5,
-0.791401206368159));
#670=CARTESIAN_POINT('Ctrl Pts',(6.13283294674075,4.86188446814329,-3.99999999819001));
#671=CARTESIAN_POINT('Ctrl Pts',(6.1945486656917,4.78403632669312,-4.02908946216053));
#672=CARTESIAN_POINT('Ctrl Pts',(6.25819539537939,4.70039517208817,-4.04292576558135));
#673=CARTESIAN_POINT('Ctrl Pts',(6.37120558916859,4.54603978199915,-4.04292576558135));
#674=CARTESIAN_POINT('Ctrl Pts',(6.43171507254616,4.46010171496848,-4.02908946216052));
#675=CARTESIAN_POINT('Ctrl Pts',(6.48728540387551,4.37775427196734,-3.99999999819001));
#676=CARTESIAN_POINT('Origin',(-5.14090092718078E-8,-4.53176719850124E-5,
-6.38378239159465E-15));
#677=CARTESIAN_POINT('Ctrl Pts',(6.5081426439357,-4.29935673428645,-3.99999999987855));
#678=CARTESIAN_POINT('Ctrl Pts',(6.44156202054209,-4.40014408272464,-4.0444383467533));
#679=CARTESIAN_POINT('Ctrl Pts',(6.36456964583325,-4.510778514957,-4.06669231755976));
#680=CARTESIAN_POINT('Ctrl Pts',(6.22249034392344,-4.70483805361041,-4.06669231755976));
#681=CARTESIAN_POINT('Ctrl Pts',(6.14027954951896,-4.81165185722243,-4.0444383467533));
#682=CARTESIAN_POINT('Ctrl Pts',(6.06431096173586,-4.90556587474337,-3.99999999987855));
#683=CARTESIAN_POINT('Origin',(-5.14090092718078E-8,-4.53176719850124E-5,
-6.38378239159465E-15));
#684=CARTESIAN_POINT('Ctrl Pts',(6.06431104962102,4.90547513075386,-3.99999999987854));
#685=CARTESIAN_POINT('Ctrl Pts',(6.14027961292042,4.81156114005922,-4.04443831438978));
#686=CARTESIAN_POINT('Ctrl Pts',(6.22249037128229,4.70474738089825,-4.06669226615075));
#687=CARTESIAN_POINT('Ctrl Pts',(6.36456961847441,4.51068791698121,-4.06669226615075));
#688=CARTESIAN_POINT('Ctrl Pts',(6.44156196169534,4.40005353253458,-4.04443831438978));
#689=CARTESIAN_POINT('Ctrl Pts',(6.50814256691113,4.2992662155395,-3.99999999987854));
#690=CARTESIAN_POINT('Origin',(5.59999994859099,4.09995459068587,-3.09140115495915));
#691=CARTESIAN_POINT('Origin',(-5.14090080505625E-8,-4.53176719847442E-5,
-0.791401206368159));
#692=CARTESIAN_POINT('Ctrl Pts',(6.48728550208338,-4.37784476178101,-3.99999999819002));
#693=CARTESIAN_POINT('Ctrl Pts',(6.43171514354095,-4.4601922490922,-4.02908949602962));
#694=CARTESIAN_POINT('Ctrl Pts',(6.37120562240183,-4.54613037195138,-4.04292581699037));
#695=CARTESIAN_POINT('Ctrl Pts',(6.25819536214614,-4.7004858528239,-4.04292581699037));
#696=CARTESIAN_POINT('Ctrl Pts',(6.19454859064374,-4.78412706028986,-4.02908949602962));
#697=CARTESIAN_POINT('Ctrl Pts',(6.1328328376723,-4.86197524106608,-3.99999999819002));
#698=CARTESIAN_POINT('Origin',(5.59999994859099,-4.10004522602985,-3.09140120636816));
#699=CARTESIAN_POINT('Origin',(-5.14090092718078E-8,-4.53176719850124E-5,
-6.38378239159465E-15));
#700=CARTESIAN_POINT('',(-4.12339165223806,6.62095473565928,-5.9));
#701=CARTESIAN_POINT('',(-4.1233916522381,-6.62104537100323,-5.9));
#702=CARTESIAN_POINT('Origin',(-5.14090092718078E-8,-4.53176719850124E-5,
-5.9));
#703=CARTESIAN_POINT('',(-4.12339165223806,6.62095473565928,-6.00000000000001));
#704=CARTESIAN_POINT('',(-4.12339165223806,6.62095473565928,-6.38378239159465E-15));
#705=CARTESIAN_POINT('',(-4.12339165223809,-6.62104537100323,-6.00000000000001));
#706=CARTESIAN_POINT('Origin',(-5.14090092718078E-8,-4.53176719850124E-5,
-6.00000000000001));
#707=CARTESIAN_POINT('',(-4.1233916522381,-6.62104537100323,-6.38378239159465E-15));
#708=CARTESIAN_POINT('Origin',(-5.14090014572054E-8,19.9999549803512,-6.38378239159465E-15));
#709=CARTESIAN_POINT('',(4.12339154942005,6.62095473565928,-5.9));
#710=CARTESIAN_POINT('Origin',(-5.14090014572054E-8,19.9999549803512,-5.9));
#711=CARTESIAN_POINT('',(4.12339154942005,6.62095473565928,-6.00000000000001));
#712=CARTESIAN_POINT('',(4.12339154942005,6.62095473565928,-6.38378239159465E-15));
#713=CARTESIAN_POINT('Origin',(-5.14090014572054E-8,19.9999549803512,-6.00000000000001));
#714=CARTESIAN_POINT('Origin',(-5.14090092718078E-8,-4.53176719850124E-5,
-6.38378239159465E-15));
#715=CARTESIAN_POINT('',(4.12339154942004,-6.62104537100325,-5.9));
#716=CARTESIAN_POINT('Origin',(-5.14090092718078E-8,-4.53176719850124E-5,
-5.9));
#717=CARTESIAN_POINT('',(4.12339154942004,-6.62104537100325,-6.00000000000001));
#718=CARTESIAN_POINT('',(4.12339154942004,-6.62104537100325,-6.38378239159465E-15));
#719=CARTESIAN_POINT('Origin',(-5.14090092718078E-8,-4.53176719850124E-5,
-6.00000000000001));
#720=CARTESIAN_POINT('Origin',(-5.14090142924668E-8,-20.0000456156952,-6.38378239159465E-15));
#721=CARTESIAN_POINT('Origin',(-5.14090142924668E-8,-20.0000456156952,-5.9));
#722=CARTESIAN_POINT('Origin',(-5.14090142924668E-8,-20.0000456156952,-6.00000000000001));
#723=CARTESIAN_POINT('Origin',(-5.14090092718078E-8,-4.53176719850124E-5,
-6.00000000000001));
#724=CARTESIAN_POINT('Origin',(0.,0.,-5.9));
#725=CARTESIAN_POINT('',(-15.0000002235174,-1.83697022609402E-15,-5.9));
#726=CARTESIAN_POINT('',(-15.0000002235174,-1.83697022609402E-15,-5.9));
#727=CARTESIAN_POINT('Origin',(0.,0.,-5.9));
#728=CARTESIAN_POINT('Origin',(0.,0.,-5.9));
#729=UNCERTAINTY_MEASURE_WITH_UNIT(LENGTH_MEASURE(0.01),#733,
'DISTANCE_ACCURACY_VALUE',
'Maximum model space distance between geometric entities at asserted c
onnectivities');
#730=UNCERTAINTY_MEASURE_WITH_UNIT(LENGTH_MEASURE(0.01),#733,
'DISTANCE_ACCURACY_VALUE',
'Maximum model space distance between geometric entities at asserted c
onnectivities');
#731=(
GEOMETRIC_REPRESENTATION_CONTEXT(3)
GLOBAL_UNCERTAINTY_ASSIGNED_CONTEXT((#729))
GLOBAL_UNIT_ASSIGNED_CONTEXT((#733,#735,#736))
REPRESENTATION_CONTEXT('','3D')
);
#732=(
GEOMETRIC_REPRESENTATION_CONTEXT(3)
GLOBAL_UNCERTAINTY_ASSIGNED_CONTEXT((#730))
GLOBAL_UNIT_ASSIGNED_CONTEXT((#733,#735,#736))
REPRESENTATION_CONTEXT('','3D')
);
#733=(
LENGTH_UNIT()
NAMED_UNIT(*)
SI_UNIT(.MILLI.,.METRE.)
);
#734=(
LENGTH_UNIT()
NAMED_UNIT(*)
SI_UNIT($,.METRE.)
);
#735=(
NAMED_UNIT(*)
PLANE_ANGLE_UNIT()
SI_UNIT($,.RADIAN.)
);
#736=(
NAMED_UNIT(*)
SI_UNIT($,.STERADIAN.)
SOLID_ANGLE_UNIT()
);
#737=SHAPE_DEFINITION_REPRESENTATION(#738,#739);
#738=PRODUCT_DEFINITION_SHAPE('',$,#741);
#739=SHAPE_REPRESENTATION('',(#358),#731);
#740=PRODUCT_DEFINITION_CONTEXT('part definition',#745,'design');
#741=PRODUCT_DEFINITION('negative','(Unsaved)',#742,#740);
#742=PRODUCT_DEFINITION_FORMATION('',$,#747);
#743=PRODUCT_RELATED_PRODUCT_CATEGORY('(Unsaved)','(Unsaved)',(#747));
#744=APPLICATION_PROTOCOL_DEFINITION('international standard',
'automotive_design',2009,#745);
#745=APPLICATION_CONTEXT(
'Core Data for Automotive Mechanical Design Process');
#746=PRODUCT_CONTEXT('part definition',#745,'mechanical');
#747=PRODUCT('negative','(Unsaved)',$,(#746));
#748=PRESENTATION_STYLE_ASSIGNMENT((#750));
#749=PRESENTATION_STYLE_ASSIGNMENT((#751));
#750=SURFACE_STYLE_USAGE(.BOTH.,#752);
#751=SURFACE_STYLE_USAGE(.BOTH.,#753);
#752=SURFACE_SIDE_STYLE('',(#754));
#753=SURFACE_SIDE_STYLE('',(#755));
#754=SURFACE_STYLE_FILL_AREA(#756);
#755=SURFACE_STYLE_FILL_AREA(#757);
#756=FILL_AREA_STYLE('Steel - Satin',(#758));
#757=FILL_AREA_STYLE('Opaque(160,160,160)',(#759));
#758=FILL_AREA_STYLE_COLOUR('Steel - Satin',#760);
#759=FILL_AREA_STYLE_COLOUR('Opaque(160,160,160)',#761);
#760=COLOUR_RGB('Steel - Satin',0.627450980392157,0.627450980392157,0.627450980392157);
#761=COLOUR_RGB('Opaque(160,160,160)',0.627450980392157,0.627450980392157,
0.627450980392157);
ENDSEC;
END-ISO-10303-21;
