# Supplementary material for: Production and Use of Customizable Agarose Molds for Scaffold-Free Mouse Ovarian Follicle Culture
Source: J Vis Exp. Author manuscript; Available in PMC 2025 Dec 9. (PMC12688028; doi:10.3791/68871)
Supplement: Supplementary File 4 — CAD file of 96-well master mold base design. [file NIHMS2122470-supplement-Supplementary_File_4.step]

ISO-10303-21;
HEADER;
/* Generated by software containing ST-Developer
 * from STEP Tools, Inc. (www.steptools.com) 
 */

FILE_DESCRIPTION(
/* description */ (''),
/* implementation_level */ '2;1');

FILE_NAME(
/* name */ 'Supplementary File 4_.step',
/* time_stamp */ '2025-07-09T14:22:08-05:00',
/* author */ (''),
/* organization */ (''),
/* preprocessor_version */ 'ST-DEVELOPER v20.1',
/* originating_system */ 'Autodesk Translation Framework v14.10.0.0',
/* authorisation */ '');

FILE_SCHEMA (('AUTOMOTIVE_DESIGN { 1 0 10303 214 3 1 1 }'));
ENDSEC;

DATA;
#10=MECHANICAL_DESIGN_GEOMETRIC_PRESENTATION_REPRESENTATION('',(#13),#1232);
#11=SHAPE_REPRESENTATION_RELATIONSHIP('SRR','None',#1239,#12);
#12=ADVANCED_BREP_SHAPE_REPRESENTATION('',(#14),#1231);
#13=STYLED_ITEM('',(#1248),#14);
#14=MANIFOLD_SOLID_BREP('Body2',#289);
#15=FACE_BOUND('',#81,.T.);
#16=PLANE('',#305);
#17=PLANE('',#306);
#18=PLANE('',#309);
#19=PLANE('',#310);
#20=PLANE('',#313);
#21=PLANE('',#316);
#22=PLANE('',#317);
#23=CIRCLE('',#304,3.1);
#24=CIRCLE('',#308,2.1);
#25=CIRCLE('',#311,2.1);
#26=CIRCLE('',#315,3.1);
#27=LINE('',#791,#39);
#28=LINE('',#794,#40);
#29=LINE('',#797,#41);
#30=LINE('',#798,#42);
#31=LINE('',#1207,#43);
#32=LINE('',#1210,#44);
#33=LINE('',#1213,#45);
#34=LINE('',#1214,#46);
#35=LINE('',#1217,#47);
#36=LINE('',#1220,#48);
#37=LINE('',#1224,#49);
#38=LINE('',#1227,#50);
#39=VECTOR('',#322,10.);
#40=VECTOR('',#325,10.);
#41=VECTOR('',#328,10.);
#42=VECTOR('',#329,10.);
#43=VECTOR('',#334,10.);
#44=VECTOR('',#337,10.);
#45=VECTOR('',#340,10.);
#46=VECTOR('',#341,10.);
#47=VECTOR('',#344,10.);
#48=VECTOR('',#349,10.);
#49=VECTOR('',#354,10.);
#50=VECTOR('',#359,10.);
#51=CYLINDRICAL_SURFACE('',#303,3.1);
#52=CYLINDRICAL_SURFACE('',#307,2.1);
#53=CYLINDRICAL_SURFACE('',#312,2.1);
#54=CYLINDRICAL_SURFACE('',#314,3.1);
#55=FACE_OUTER_BOUND('',#74,.T.);
#56=FACE_OUTER_BOUND('',#75,.T.);
#57=FACE_OUTER_BOUND('',#76,.T.);
#58=FACE_OUTER_BOUND('',#77,.T.);
#59=FACE_OUTER_BOUND('',#78,.T.);
#60=FACE_OUTER_BOUND('',#79,.T.);
#61=FACE_OUTER_BOUND('',#80,.T.);
#62=FACE_OUTER_BOUND('',#82,.T.);
#63=FACE_OUTER_BOUND('',#83,.T.);
#64=FACE_OUTER_BOUND('',#84,.T.);
#65=FACE_OUTER_BOUND('',#85,.T.);
#66=FACE_OUTER_BOUND('',#86,.T.);
#67=FACE_OUTER_BOUND('',#87,.T.);
#68=FACE_OUTER_BOUND('',#88,.T.);
#69=FACE_OUTER_BOUND('',#89,.T.);
#70=FACE_OUTER_BOUND('',#90,.T.);
#71=FACE_OUTER_BOUND('',#91,.T.);
#72=FACE_OUTER_BOUND('',#92,.T.);
#73=FACE_OUTER_BOUND('',#93,.T.);
#74=EDGE_LOOP('',(#182,#183,#184,#185));
#75=EDGE_LOOP('',(#186,#187,#188,#189));
#76=EDGE_LOOP('',(#190,#191,#192,#193));
#77=EDGE_LOOP('',(#194,#195,#196,#197));
#78=EDGE_LOOP('',(#198,#199,#200,#201));
#79=EDGE_LOOP('',(#202,#203,#204,#205));
#80=EDGE_LOOP('',(#206,#207,#208,#209));
#81=EDGE_LOOP('',(#210,#211,#212,#213));
#82=EDGE_LOOP('',(#214,#215,#216,#217));
#83=EDGE_LOOP('',(#218,#219,#220,#221));
#84=EDGE_LOOP('',(#222,#223,#224,#225));
#85=EDGE_LOOP('',(#226,#227,#228,#229));
#86=EDGE_LOOP('',(#230,#231,#232,#233));
#87=EDGE_LOOP('',(#234,#235,#236,#237));
#88=EDGE_LOOP('',(#238,#239,#240,#241));
#89=EDGE_LOOP('',(#242,#243,#244,#245));
#90=EDGE_LOOP('',(#246,#247,#248,#249));
#91=EDGE_LOOP('',(#250,#251,#252,#253));
#92=EDGE_LOOP('',(#254,#255,#256,#257));
#93=EDGE_LOOP('',(#258,#259,#260,#261));
#94=B_SPLINE_CURVE_WITH_KNOTS('',3,(#393,#394,#395,#396),.UNSPECIFIED.,
 .F.,.F.,(4,4),(0.00458902167345435,0.261493698582884),.UNSPECIFIED.);
#95=B_SPLINE_CURVE_WITH_KNOTS('',3,(#398,#399,#400,#401,#402,#403,#404,
#405,#406,#407,#408,#409,#410,#411,#412,#413,#414,#415,#416,#417,#418,#419,
#420,#421,#422,#423,#424,#425,#426,#427,#428,#429,#430,#431,#432,#433,#434,
#435,#436,#437,#438,#439,#440,#441,#442,#443,#444,#445,#446,#447,#448,#449,
#450,#451,#452,#453,#454,#455,#456,#457,#458),.UNSPECIFIED.,.F.,.F.,(4,
3,3,3,3,3,3,3,3,3,3,3,3,3,3,3,3,3,3,3,4),(-0.0245898055074441,-0.0245111651744825,
-0.0234056024965337,-0.0221980646719319,-0.0218516338959439,-0.0203455553267221,
-0.0187215488104043,-0.0185597806836899,-0.0184612091686205,-0.0166778052786271,
-0.0146126000868473,-0.0124320364570952,-0.0109239264638747,-0.0106511739576355,
-0.00871009842951865,-0.00679296944891505,-0.00485424055209162,-0.00458837622047108,
-0.00286212393379235,-0.00126959713501345,0.),.UNSPECIFIED.);
#96=B_SPLINE_CURVE_WITH_KNOTS('',3,(#460,#461,#462,#463),.UNSPECIFIED.,
 .F.,.F.,(4,4),(-0.266082720256341,3.19189119579733E-15),.UNSPECIFIED.);
#97=B_SPLINE_CURVE_WITH_KNOTS('',3,(#464,#465,#466,#467,#468,#469,#470,
#471,#472,#473,#474,#475,#476,#477,#478,#479,#480,#481,#482,#483,#484,#485,
#486,#487,#488,#489,#490,#491,#492,#493,#494,#495,#496,#497,#498,#499,#500,
#501,#502,#503,#504,#505,#506,#507,#508,#509,#510,#511,#512,#513,#514,#515,
#516,#517,#518,#519,#520,#521,#522,#523,#524),.UNSPECIFIED.,.F.,.F.,(4,
3,3,3,3,3,3,3,3,3,3,3,3,3,3,3,3,3,3,3,4),(-0.000100504207578307,0.,0.0014129352813984,
0.00295619721487321,0.00339894394723409,0.00532374801993808,0.00739926680135556,
0.00760601029764611,0.00773198702793402,0.0100112194271465,0.0126506005625888,
0.0154374125132479,0.0173648127938957,0.0177133969551912,0.0201941374412922,
0.0226442736726894,0.0251220151084419,0.025461796019419,0.027667987315297,
0.0297032742712032,0.0313258494727016),.UNSPECIFIED.);
#98=B_SPLINE_CURVE_WITH_KNOTS('',3,(#568,#569,#570,#571,#572,#573),
 .UNSPECIFIED.,.F.,.F.,(4,1,1,4),(-0.53775235715913,-0.387270167194651,
-0.23236210031679,-0.0086298480503985),.UNSPECIFIED.);
#99=B_SPLINE_CURVE_WITH_KNOTS('',3,(#575,#576,#577,#578,#579,#580,#581,
#582,#583,#584,#585,#586,#587,#588,#589,#590,#591,#592,#593,#594,#595,#596,
#597,#598,#599,#600,#601,#602,#603,#604,#605,#606,#607,#608,#609,#610,#611,
#612,#613,#614,#615,#616,#617,#618,#619,#620,#621,#622,#623,#624,#625,#626,
#627,#628,#629,#630,#631,#632),.UNSPECIFIED.,.F.,.F.,(4,3,3,3,3,3,3,3,3,
3,3,3,3,3,3,3,3,3,3,4),(-0.000107578557445774,0.,0.00153383567037679,0.00321648717453842,
0.00410680898184758,0.0063200890071323,0.008212687039674,0.00923222509703565,
0.0118962901349046,0.0148275063546509,0.0177746468370924,0.0188950919038067,
0.0195055878642391,0.0221534549166653,0.0241759367119936,0.0268452487968318,
0.0276139327969792,0.0299590394232082,0.0321283560957112,0.0335000766974649),
 .UNSPECIFIED.);
#100=B_SPLINE_CURVE_WITH_KNOTS('',3,(#633,#634,#635,#636,#637,#638),
 .UNSPECIFIED.,.F.,.F.,(4,1,1,4),(-3.20051518186405E-16,0.23236210031679,
0.387270167194651,0.542178234072512),.UNSPECIFIED.);
#101=B_SPLINE_CURVE_WITH_KNOTS('',3,(#668,#669,#670,#671),.UNSPECIFIED.,
 .F.,.F.,(4,4),(-0.397974466784492,0.0402035873607346),.UNSPECIFIED.);
#102=B_SPLINE_CURVE_WITH_KNOTS('',3,(#673,#674,#675,#676,#677,#678,#679,
#680,#681,#682,#683,#684,#685,#686,#687,#688,#689,#690,#691,#692,#693,#694,
#695,#696,#697,#698,#699,#700,#701,#702,#703,#704,#705,#706,#707,#708,#709,
#710,#711,#712,#713,#714,#715,#716,#717,#718,#719,#720,#721,#722,#723,#724,
#725,#726,#727,#728,#729,#730),.UNSPECIFIED.,.F.,.F.,(4,3,3,3,3,3,3,3,3,
3,3,3,3,3,3,3,3,3,3,4),(-0.0244481423055534,-0.0243698834725274,-0.0232530962623849,
-0.0220277484510287,-0.0213823543023212,-0.019770555173746,-0.0183955023402356,
-0.0176538316903901,-0.0157149196827177,-0.0135824777667867,-0.0114406446642269,
-0.0106245063494734,-0.0101803964576095,-0.00825317194326858,-0.00678291596352731,
-0.00483959941336112,-0.00428191977838038,-0.00257485415879845,-0.000996304842762384,
0.),.UNSPECIFIED.);
#103=B_SPLINE_CURVE_WITH_KNOTS('',3,(#731,#732,#733,#734),.UNSPECIFIED.,
 .F.,.F.,(4,4),(-0.0491496496305831,0.40692052905434),.UNSPECIFIED.);
#104=B_SPLINE_CURVE_WITH_KNOTS('',3,(#777,#778,#779,#780,#781,#782),
 .UNSPECIFIED.,.F.,.F.,(4,1,1,4),(-3.57485106184377E-16,0.23236210031679,
0.387270167194651,0.542178234072512),.UNSPECIFIED.);
#105=B_SPLINE_CURVE_WITH_KNOTS('',3,(#783,#784,#785,#786,#787,#788),
 .UNSPECIFIED.,.F.,.F.,(4,1,1,4),(-0.533548824712361,-0.387270167194651,
-0.23236210031679,-0.00442601209161164),.UNSPECIFIED.);
#106=B_SPLINE_CURVE_WITH_KNOTS('',3,(#802,#803,#804,#805),.UNSPECIFIED.,
 .F.,.F.,(4,4),(-0.365966766155147,-0.138810418148553),.UNSPECIFIED.);
#107=B_SPLINE_CURVE_WITH_KNOTS('',3,(#807,#808,#809,#810,#811),
 .UNSPECIFIED.,.F.,.F.,(4,1,4),(-0.374688040091244,-0.157353002514447,0.00564827566815096),
 .UNSPECIFIED.);
#108=B_SPLINE_CURVE_WITH_KNOTS('',3,(#813,#814,#815,#816),.UNSPECIFIED.,
 .F.,.F.,(4,4),(-0.189736661298528,0.189736661295459),.UNSPECIFIED.);
#109=B_SPLINE_CURVE_WITH_KNOTS('',3,(#817,#818,#819,#820,#821),
 .UNSPECIFIED.,.F.,.F.,(4,1,4),(-0.369018484914248,-0.151683447337845,0.011317830844457),
 .UNSPECIFIED.);
#110=B_SPLINE_CURVE_WITH_KNOTS('',3,(#851,#852,#853,#854,#855,#856,#857,
#858,#859,#860,#861,#862,#863,#864,#865,#866,#867,#868,#869,#870,#871,#872,
#873,#874,#875,#876,#877,#878,#879,#880,#881,#882,#883,#884,#885,#886,#887,
#888,#889,#890,#891,#892,#893,#894,#895,#896,#897,#898,#899,#900,#901,#902,
#903,#904,#905,#906,#907,#908),.UNSPECIFIED.,.F.,.F.,(4,3,3,3,3,3,3,3,3,
3,3,3,3,3,3,3,3,3,3,4),(-0.000101226792174997,0.,0.00146416989843868,0.00308210383679419,
0.0045029885816763,0.00667473418674566,0.0077622065829278,0.00977484497689125,
0.0102754187092278,0.0130151189198806,0.0159306159048817,0.0180651789943617,
0.0201704721735164,0.0226334122299774,0.0231425749581978,0.0256507697406446,
0.0277950063106663,0.0295644557180311,0.0311849668074906,0.0318256056939982),
 .UNSPECIFIED.);
#111=B_SPLINE_CURVE_WITH_KNOTS('',3,(#910,#911,#912,#913),.UNSPECIFIED.,
 .F.,.F.,(4,4),(0.144222047192732,0.360555137110827),.UNSPECIFIED.);
#112=B_SPLINE_CURVE_WITH_KNOTS('',3,(#914,#915,#916,#917,#918,#919,#920,
#921,#922,#923,#924,#925,#926,#927,#928,#929,#930,#931,#932,#933,#934,#935,
#936,#937,#938,#939,#940,#941,#942,#943,#944,#945,#946,#947,#948,#949,#950,
#951,#952,#953,#954,#955,#956,#957,#958,#959,#960,#961,#962,#963,#964,#965,
#966,#967,#968,#969,#970,#971,#972,#973,#974),.UNSPECIFIED.,.F.,.F.,(4,
3,3,3,3,3,3,3,3,3,3,3,3,3,3,3,3,3,3,3,4),(-0.0245526660645417,-0.0244743330357962,
-0.023370715580395,-0.0221643233232316,-0.0217683012877145,-0.0202559596291216,
-0.0186257890773464,-0.0184485060676934,-0.0184092475388675,-0.016623647666343,
-0.0145534836560308,-0.0123763428318518,-0.0107811237429636,-0.0106457486816698,
-0.00870634892453804,-0.006790867695485,-0.00485799166780731,-0.00452687862920791,
-0.00280504645085814,-0.00121556388998459,0.),.UNSPECIFIED.);
#113=B_SPLINE_CURVE_WITH_KNOTS('',3,(#1011,#1012,#1013,#1014,#1015,#1016,
#1017,#1018,#1019,#1020,#1021,#1022,#1023,#1024,#1025,#1026,#1027,#1028,
#1029,#1030,#1031,#1032,#1033,#1034,#1035,#1036,#1037,#1038,#1039,#1040,
#1041,#1042,#1043,#1044,#1045,#1046,#1047,#1048,#1049,#1050,#1051,#1052,
#1053,#1054,#1055,#1056,#1057,#1058,#1059,#1060,#1061,#1062,#1063,#1064,
#1065,#1066,#1067,#1068),.UNSPECIFIED.,.F.,.F.,(4,3,3,3,3,3,3,3,3,3,3,3,
3,3,3,3,3,3,3,4),(-0.0245831019213842,-0.0245037856785224,-0.0233620606864414,
-0.0221046127921808,-0.0212359387852235,-0.0195614627650787,-0.0184482307683855,
-0.0171211480470475,-0.0150612099894827,-0.0128285068508193,-0.0107530191615156,
-0.0105958037121559,-0.00965006231391425,-0.00775955741305718,-0.00676626052495366,
-0.00484191976621479,-0.00405919910172922,-0.00236705906679274,-0.000799305718317628,
0.),.UNSPECIFIED.);
#114=B_SPLINE_CURVE_WITH_KNOTS('',3,(#1069,#1070,#1071,#1072,#1073),
 .UNSPECIFIED.,.F.,.F.,(4,1,4),(-1.66131852335708E-5,0.151683447337845,
0.363371613180984),.UNSPECIFIED.);
#115=B_SPLINE_CURVE_WITH_KNOTS('',3,(#1103,#1104,#1105,#1106,#1107,#1108,
#1109,#1110,#1111,#1112,#1113,#1114,#1115,#1116,#1117,#1118,#1119,#1120,
#1121,#1122,#1123,#1124,#1125,#1126,#1127,#1128,#1129,#1130,#1131,#1132,
#1133,#1134,#1135,#1136,#1137,#1138,#1139,#1140,#1141,#1142,#1143,#1144,
#1145,#1146,#1147,#1148,#1149,#1150,#1151,#1152,#1153,#1154,#1155,#1156,
#1157,#1158,#1159,#1160),.UNSPECIFIED.,.F.,.F.,(4,3,3,3,3,3,3,3,3,3,3,3,
3,3,3,3,3,3,3,4),(-0.000110625688792823,0.,0.00159131972242788,0.00334306812414523,
0.00455780282162666,0.00688934706015546,0.00844593586022309,0.0102968736705094,
0.013169000824739,0.0162835226635227,0.019186261919131,0.0193980445023064,
0.0207171096100869,0.0233515458743769,0.0247392686505746,0.0274201340668099,
0.0285149205117012,0.030872406734773,0.0330584741241242,0.0341764553777534),
 .UNSPECIFIED.);
#116=B_SPLINE_CURVE_WITH_KNOTS('',3,(#1161,#1162,#1163,#1164),
 .UNSPECIFIED.,.F.,.F.,(4,4),(-0.178885439711879,0.178885439711879),
 .UNSPECIFIED.);
#117=B_SPLINE_CURVE_WITH_KNOTS('',3,(#1200,#1201,#1202,#1203,#1204),
 .UNSPECIFIED.,.F.,.F.,(4,1,4),(-3.50102539498409E-6,0.157353002514447,
0.363379256594456),.UNSPECIFIED.);
#118=VERTEX_POINT('',#391);
#119=VERTEX_POINT('',#392);
#120=VERTEX_POINT('',#397);
#121=VERTEX_POINT('',#459);
#122=VERTEX_POINT('',#567);
#123=VERTEX_POINT('',#574);
#124=VERTEX_POINT('',#667);
#125=VERTEX_POINT('',#672);
#126=VERTEX_POINT('',#790);
#127=VERTEX_POINT('',#792);
#128=VERTEX_POINT('',#796);
#129=VERTEX_POINT('',#800);
#130=VERTEX_POINT('',#801);
#131=VERTEX_POINT('',#806);
#132=VERTEX_POINT('',#812);
#133=VERTEX_POINT('',#850);
#134=VERTEX_POINT('',#909);
#135=VERTEX_POINT('',#1010);
#136=VERTEX_POINT('',#1102);
#137=VERTEX_POINT('',#1206);
#138=VERTEX_POINT('',#1208);
#139=VERTEX_POINT('',#1212);
#140=VERTEX_POINT('',#1216);
#141=VERTEX_POINT('',#1223);
#142=EDGE_CURVE('',#118,#119,#94,.T.);
#143=EDGE_CURVE('',#119,#120,#95,.T.);
#144=EDGE_CURVE('',#120,#121,#96,.T.);
#145=EDGE_CURVE('',#118,#121,#97,.T.);
#146=EDGE_CURVE('',#119,#122,#98,.T.);
#147=EDGE_CURVE('',#122,#123,#99,.T.);
#148=EDGE_CURVE('',#123,#120,#100,.T.);
#149=EDGE_CURVE('',#122,#124,#101,.T.);
#150=EDGE_CURVE('',#124,#125,#102,.T.);
#151=EDGE_CURVE('',#125,#123,#103,.T.);
#152=EDGE_CURVE('',#121,#125,#104,.T.);
#153=EDGE_CURVE('',#124,#118,#105,.T.);
#154=EDGE_CURVE('',#126,#121,#27,.T.);
#155=EDGE_CURVE('',#126,#127,#23,.T.);
#156=EDGE_CURVE('',#127,#125,#28,.T.);
#157=EDGE_CURVE('',#128,#120,#29,.T.);
#158=EDGE_CURVE('',#126,#128,#30,.T.);
#159=EDGE_CURVE('',#129,#130,#106,.T.);
#160=EDGE_CURVE('',#131,#129,#107,.T.);
#161=EDGE_CURVE('',#132,#131,#108,.T.);
#162=EDGE_CURVE('',#130,#132,#109,.T.);
#163=EDGE_CURVE('',#130,#133,#110,.T.);
#164=EDGE_CURVE('',#133,#134,#111,.T.);
#165=EDGE_CURVE('',#129,#134,#112,.T.);
#166=EDGE_CURVE('',#132,#135,#113,.T.);
#167=EDGE_CURVE('',#135,#133,#114,.T.);
#168=EDGE_CURVE('',#131,#136,#115,.T.);
#169=EDGE_CURVE('',#136,#135,#116,.T.);
#170=EDGE_CURVE('',#134,#136,#117,.T.);
#171=EDGE_CURVE('',#137,#134,#31,.T.);
#172=EDGE_CURVE('',#137,#138,#24,.T.);
#173=EDGE_CURVE('',#138,#136,#32,.T.);
#174=EDGE_CURVE('',#139,#133,#33,.T.);
#175=EDGE_CURVE('',#139,#137,#34,.T.);
#176=EDGE_CURVE('',#138,#140,#35,.T.);
#177=EDGE_CURVE('',#140,#139,#25,.T.);
#178=EDGE_CURVE('',#140,#135,#36,.T.);
#179=EDGE_CURVE('',#141,#123,#37,.T.);
#180=EDGE_CURVE('',#141,#128,#26,.T.);
#181=EDGE_CURVE('',#127,#141,#38,.T.);
#182=ORIENTED_EDGE('',*,*,#142,.T.);
#183=ORIENTED_EDGE('',*,*,#143,.T.);
#184=ORIENTED_EDGE('',*,*,#144,.T.);
#185=ORIENTED_EDGE('',*,*,#145,.F.);
#186=ORIENTED_EDGE('',*,*,#146,.T.);
#187=ORIENTED_EDGE('',*,*,#147,.T.);
#188=ORIENTED_EDGE('',*,*,#148,.T.);
#189=ORIENTED_EDGE('',*,*,#143,.F.);
#190=ORIENTED_EDGE('',*,*,#149,.T.);
#191=ORIENTED_EDGE('',*,*,#150,.T.);
#192=ORIENTED_EDGE('',*,*,#151,.T.);
#193=ORIENTED_EDGE('',*,*,#147,.F.);
#194=ORIENTED_EDGE('',*,*,#152,.T.);
#195=ORIENTED_EDGE('',*,*,#150,.F.);
#196=ORIENTED_EDGE('',*,*,#153,.T.);
#197=ORIENTED_EDGE('',*,*,#145,.T.);
#198=ORIENTED_EDGE('',*,*,#152,.F.);
#199=ORIENTED_EDGE('',*,*,#154,.F.);
#200=ORIENTED_EDGE('',*,*,#155,.T.);
#201=ORIENTED_EDGE('',*,*,#156,.T.);
#202=ORIENTED_EDGE('',*,*,#144,.F.);
#203=ORIENTED_EDGE('',*,*,#157,.F.);
#204=ORIENTED_EDGE('',*,*,#158,.F.);
#205=ORIENTED_EDGE('',*,*,#154,.T.);
#206=ORIENTED_EDGE('',*,*,#142,.F.);
#207=ORIENTED_EDGE('',*,*,#153,.F.);
#208=ORIENTED_EDGE('',*,*,#149,.F.);
#209=ORIENTED_EDGE('',*,*,#146,.F.);
#210=ORIENTED_EDGE('',*,*,#159,.F.);
#211=ORIENTED_EDGE('',*,*,#160,.F.);
#212=ORIENTED_EDGE('',*,*,#161,.F.);
#213=ORIENTED_EDGE('',*,*,#162,.F.);
#214=ORIENTED_EDGE('',*,*,#159,.T.);
#215=ORIENTED_EDGE('',*,*,#163,.T.);
#216=ORIENTED_EDGE('',*,*,#164,.T.);
#217=ORIENTED_EDGE('',*,*,#165,.F.);
#218=ORIENTED_EDGE('',*,*,#162,.T.);
#219=ORIENTED_EDGE('',*,*,#166,.T.);
#220=ORIENTED_EDGE('',*,*,#167,.T.);
#221=ORIENTED_EDGE('',*,*,#163,.F.);
#222=ORIENTED_EDGE('',*,*,#161,.T.);
#223=ORIENTED_EDGE('',*,*,#168,.T.);
#224=ORIENTED_EDGE('',*,*,#169,.T.);
#225=ORIENTED_EDGE('',*,*,#166,.F.);
#226=ORIENTED_EDGE('',*,*,#170,.T.);
#227=ORIENTED_EDGE('',*,*,#168,.F.);
#228=ORIENTED_EDGE('',*,*,#160,.T.);
#229=ORIENTED_EDGE('',*,*,#165,.T.);
#230=ORIENTED_EDGE('',*,*,#170,.F.);
#231=ORIENTED_EDGE('',*,*,#171,.F.);
#232=ORIENTED_EDGE('',*,*,#172,.T.);
#233=ORIENTED_EDGE('',*,*,#173,.T.);
#234=ORIENTED_EDGE('',*,*,#164,.F.);
#235=ORIENTED_EDGE('',*,*,#174,.F.);
#236=ORIENTED_EDGE('',*,*,#175,.T.);
#237=ORIENTED_EDGE('',*,*,#171,.T.);
#238=ORIENTED_EDGE('',*,*,#176,.F.);
#239=ORIENTED_EDGE('',*,*,#172,.F.);
#240=ORIENTED_EDGE('',*,*,#175,.F.);
#241=ORIENTED_EDGE('',*,*,#177,.F.);
#242=ORIENTED_EDGE('',*,*,#167,.F.);
#243=ORIENTED_EDGE('',*,*,#178,.F.);
#244=ORIENTED_EDGE('',*,*,#177,.T.);
#245=ORIENTED_EDGE('',*,*,#174,.T.);
#246=ORIENTED_EDGE('',*,*,#169,.F.);
#247=ORIENTED_EDGE('',*,*,#173,.F.);
#248=ORIENTED_EDGE('',*,*,#176,.T.);
#249=ORIENTED_EDGE('',*,*,#178,.T.);
#250=ORIENTED_EDGE('',*,*,#148,.F.);
#251=ORIENTED_EDGE('',*,*,#179,.F.);
#252=ORIENTED_EDGE('',*,*,#180,.T.);
#253=ORIENTED_EDGE('',*,*,#157,.T.);
#254=ORIENTED_EDGE('',*,*,#151,.F.);
#255=ORIENTED_EDGE('',*,*,#156,.F.);
#256=ORIENTED_EDGE('',*,*,#181,.T.);
#257=ORIENTED_EDGE('',*,*,#179,.T.);
#258=ORIENTED_EDGE('',*,*,#181,.F.);
#259=ORIENTED_EDGE('',*,*,#155,.F.);
#260=ORIENTED_EDGE('',*,*,#158,.T.);
#261=ORIENTED_EDGE('',*,*,#180,.F.);
#262=B_SPLINE_SURFACE_WITH_KNOTS('',3,3,((#363,#364,#365,#366),(#367,#368,
#369,#370),(#371,#372,#373,#374),(#375,#376,#377,#378),(#379,#380,#381,
#382),(#383,#384,#385,#386),(#387,#388,#389,#390)),.UNSPECIFIED.,.F.,.F.,
 .F.,(4,1,1,1,4),(4,4),(0.,0.285714285714286,0.571428571428571,0.714285714285714,
1.),(-0.266082720256341,3.19189119579733E-15),.UNSPECIFIED.);
#263=B_SPLINE_SURFACE_WITH_KNOTS('',3,3,((#525,#526,#527,#528,#529,#530),
(#531,#532,#533,#534,#535,#536),(#537,#538,#539,#540,#541,#542),(#543,#544,
#545,#546,#547,#548),(#549,#550,#551,#552,#553,#554),(#555,#556,#557,#558,
#559,#560),(#561,#562,#563,#564,#565,#566)),.UNSPECIFIED.,.F.,.F.,.F.,(4,
1,1,1,4),(4,1,1,4),(0.,0.285714285714286,0.571428571428571,0.714285714285714,
1.),(-3.20051518186405E-16,0.23236210031679,0.387270167194651,0.542178234072512),
 .UNSPECIFIED.);
#264=B_SPLINE_SURFACE_WITH_KNOTS('',3,3,((#639,#640,#641,#642),(#643,#644,
#645,#646),(#647,#648,#649,#650),(#651,#652,#653,#654),(#655,#656,#657,
#658),(#659,#660,#661,#662),(#663,#664,#665,#666)),.UNSPECIFIED.,.F.,.F.,
 .F.,(4,1,1,1,4),(4,4),(0.,0.285714285714286,0.571428571428571,0.714285714285714,
1.),(-0.0491496496305831,0.40692052905434),.UNSPECIFIED.);
#265=B_SPLINE_SURFACE_WITH_KNOTS('',3,3,((#735,#736,#737,#738,#739,#740),
(#741,#742,#743,#744,#745,#746),(#747,#748,#749,#750,#751,#752),(#753,#754,
#755,#756,#757,#758),(#759,#760,#761,#762,#763,#764),(#765,#766,#767,#768,
#769,#770),(#771,#772,#773,#774,#775,#776)),.UNSPECIFIED.,.F.,.F.,.F.,(4,
1,1,1,4),(4,1,1,4),(0.,0.285714285714286,0.571428571428571,0.714285714285714,
1.),(-3.57485106184377E-16,0.23236210031679,0.387270167194651,0.542178234072512),
 .UNSPECIFIED.);
#266=B_SPLINE_SURFACE_WITH_KNOTS('',3,3,((#822,#823,#824,#825),(#826,#827,
#828,#829),(#830,#831,#832,#833),(#834,#835,#836,#837),(#838,#839,#840,
#841),(#842,#843,#844,#845),(#846,#847,#848,#849)),.UNSPECIFIED.,.F.,.F.,
 .F.,(4,1,1,1,4),(4,4),(0.,0.285714285714286,0.571428571428571,0.714285714285714,
1.),(0.138810418148553,0.365966766155147),.UNSPECIFIED.);
#267=B_SPLINE_SURFACE_WITH_KNOTS('',3,3,((#975,#976,#977,#978,#979),(#980,
#981,#982,#983,#984),(#985,#986,#987,#988,#989),(#990,#991,#992,#993,#994),
(#995,#996,#997,#998,#999),(#1000,#1001,#1002,#1003,#1004),(#1005,#1006,
#1007,#1008,#1009)),.UNSPECIFIED.,.F.,.F.,.F.,(4,1,1,1,4),(4,1,4),(0.,0.285714285714286,
0.571428571428571,0.714285714285714,1.),(-0.011317830844457,0.151683447337845,
0.369018484914248),.UNSPECIFIED.);
#268=B_SPLINE_SURFACE_WITH_KNOTS('',3,3,((#1074,#1075,#1076,#1077),(#1078,
#1079,#1080,#1081),(#1082,#1083,#1084,#1085),(#1086,#1087,#1088,#1089),
(#1090,#1091,#1092,#1093),(#1094,#1095,#1096,#1097),(#1098,#1099,#1100,
#1101)),.UNSPECIFIED.,.F.,.F.,.F.,(4,1,1,1,4),(4,4),(0.,0.285714285714286,
0.571428571428571,0.714285714285714,1.),(-0.189736661295459,0.189736661298528),
 .UNSPECIFIED.);
#269=B_SPLINE_SURFACE_WITH_KNOTS('',3,3,((#1165,#1166,#1167,#1168,#1169),
(#1170,#1171,#1172,#1173,#1174),(#1175,#1176,#1177,#1178,#1179),(#1180,
#1181,#1182,#1183,#1184),(#1185,#1186,#1187,#1188,#1189),(#1190,#1191,#1192,
#1193,#1194),(#1195,#1196,#1197,#1198,#1199)),.UNSPECIFIED.,.F.,.F.,.F.,
(4,1,1,1,4),(4,1,4),(0.,0.285714285714286,0.571428571428571,0.714285714285714,
1.),(-0.00564827566815096,0.157353002514447,0.374688040091244),
 .UNSPECIFIED.);
#270=ADVANCED_FACE('',(#55),#262,.T.);
#271=ADVANCED_FACE('',(#56),#263,.T.);
#272=ADVANCED_FACE('',(#57),#264,.T.);
#273=ADVANCED_FACE('',(#58),#265,.T.);
#274=ADVANCED_FACE('',(#59),#51,.T.);
#275=ADVANCED_FACE('',(#60),#16,.T.);
#276=ADVANCED_FACE('',(#61,#15),#17,.T.);
#277=ADVANCED_FACE('',(#62),#266,.T.);
#278=ADVANCED_FACE('',(#63),#267,.T.);
#279=ADVANCED_FACE('',(#64),#268,.T.);
#280=ADVANCED_FACE('',(#65),#269,.T.);
#281=ADVANCED_FACE('',(#66),#52,.F.);
#282=ADVANCED_FACE('',(#67),#18,.T.);
#283=ADVANCED_FACE('',(#68),#19,.T.);
#284=ADVANCED_FACE('',(#69),#53,.F.);
#285=ADVANCED_FACE('',(#70),#20,.T.);
#286=ADVANCED_FACE('',(#71),#54,.T.);
#287=ADVANCED_FACE('',(#72),#21,.T.);
#288=ADVANCED_FACE('',(#73),#22,.F.);
#289=CLOSED_SHELL('',(#270,#271,#272,#273,#274,#275,#276,#277,#278,#279,
#280,#281,#282,#283,#284,#285,#286,#287,#288));
#290=DERIVED_UNIT_ELEMENT(#292,1.);
#291=DERIVED_UNIT_ELEMENT(#1234,-3.);
#292=(
MASS_UNIT()
NAMED_UNIT(*)
SI_UNIT(.KILO.,.GRAM.)
);
#293=DERIVED_UNIT((#290,#291));
#294=MEASURE_REPRESENTATION_ITEM('density measure',
POSITIVE_RATIO_MEASURE(7850.),#293);
#295=PROPERTY_DEFINITION_REPRESENTATION(#300,#297);
#296=PROPERTY_DEFINITION_REPRESENTATION(#301,#298);
#297=REPRESENTATION('material name',(#299),#1231);
#298=REPRESENTATION('density',(#294),#1231);
#299=DESCRIPTIVE_REPRESENTATION_ITEM('Steel','Steel');
#300=PROPERTY_DEFINITION('material property','material name',#1241);
#301=PROPERTY_DEFINITION('material property','density of part',#1241);
#302=AXIS2_PLACEMENT_3D('',#362,#318,#319);
#303=AXIS2_PLACEMENT_3D('',#789,#320,#321);
#304=AXIS2_PLACEMENT_3D('',#793,#323,#324);
#305=AXIS2_PLACEMENT_3D('',#795,#326,#327);
#306=AXIS2_PLACEMENT_3D('',#799,#330,#331);
#307=AXIS2_PLACEMENT_3D('',#1205,#332,#333);
#308=AXIS2_PLACEMENT_3D('',#1209,#335,#336);
#309=AXIS2_PLACEMENT_3D('',#1211,#338,#339);
#310=AXIS2_PLACEMENT_3D('',#1215,#342,#343);
#311=AXIS2_PLACEMENT_3D('',#1218,#345,#346);
#312=AXIS2_PLACEMENT_3D('',#1219,#347,#348);
#313=AXIS2_PLACEMENT_3D('',#1221,#350,#351);
#314=AXIS2_PLACEMENT_3D('',#1222,#352,#353);
#315=AXIS2_PLACEMENT_3D('',#1225,#355,#356);
#316=AXIS2_PLACEMENT_3D('',#1226,#357,#358);
#317=AXIS2_PLACEMENT_3D('',#1228,#360,#361);
#318=DIRECTION('axis',(0.,0.,1.));
#319=DIRECTION('refdir',(1.,0.,0.));
#320=DIRECTION('center_axis',(0.,0.,1.));
#321=DIRECTION('ref_axis',(1.,0.,0.));
#322=DIRECTION('',(0.,0.,1.));
#323=DIRECTION('center_axis',(0.,0.,1.));
#324=DIRECTION('ref_axis',(1.,0.,0.));
#325=DIRECTION('',(0.,0.,1.));
#326=DIRECTION('center_axis',(0.,-1.,0.));
#327=DIRECTION('ref_axis',(1.,0.,0.));
#328=DIRECTION('',(0.,0.,1.));
#329=DIRECTION('',(-1.,0.,0.));
#330=DIRECTION('center_axis',(0.,0.,1.));
#331=DIRECTION('ref_axis',(1.,0.,0.));
#332=DIRECTION('center_axis',(0.,0.,1.));
#333=DIRECTION('ref_axis',(-0.971530218024606,-0.236915671632463,0.));
#334=DIRECTION('',(0.,0.,1.));
#335=DIRECTION('center_axis',(0.,0.,-1.));
#336=DIRECTION('ref_axis',(1.,0.,0.));
#337=DIRECTION('',(0.,0.,1.));
#338=DIRECTION('center_axis',(0.,1.,0.));
#339=DIRECTION('ref_axis',(-1.,0.,0.));
#340=DIRECTION('',(0.,0.,1.));
#341=DIRECTION('',(-1.,0.,0.));
#342=DIRECTION('center_axis',(0.,0.,1.));
#343=DIRECTION('ref_axis',(1.,0.,0.));
#344=DIRECTION('',(1.,5.74595002512007E-16,0.));
#345=DIRECTION('center_axis',(0.,0.,-1.));
#346=DIRECTION('ref_axis',(1.,0.,0.));
#347=DIRECTION('center_axis',(0.,0.,1.));
#348=DIRECTION('ref_axis',(1.,0.,0.));
#349=DIRECTION('',(0.,0.,1.));
#350=DIRECTION('center_axis',(5.74595002512007E-16,-1.,0.));
#351=DIRECTION('ref_axis',(1.,5.74595002512007E-16,0.));
#352=DIRECTION('center_axis',(0.,0.,1.));
#353=DIRECTION('ref_axis',(-0.981721861736387,-0.190321270983677,0.));
#354=DIRECTION('',(0.,0.,1.));
#355=DIRECTION('center_axis',(0.,0.,1.));
#356=DIRECTION('ref_axis',(1.,0.,0.));
#357=DIRECTION('center_axis',(0.,1.,0.));
#358=DIRECTION('ref_axis',(-1.,0.,0.));
#359=DIRECTION('',(-1.,0.,0.));
#360=DIRECTION('center_axis',(0.,0.,1.));
#361=DIRECTION('ref_axis',(1.,0.,0.));
#362=CARTESIAN_POINT('',(0.,0.,0.));
#363=CARTESIAN_POINT('Ctrl Pts',(-1.03041360128172,-2.99999993741512,4.));
#364=CARTESIAN_POINT('Ctrl Pts',(-0.14347120042724,-2.99999993741512,4.));
#365=CARTESIAN_POINT('Ctrl Pts',(0.74347120042724,-2.99999993741512,4.));
#366=CARTESIAN_POINT('Ctrl Pts',(1.63041360128172,-2.99999993741512,4.));
#367=CARTESIAN_POINT('Ctrl Pts',(-1.03041360128172,-3.01999777918392,4.));
#368=CARTESIAN_POINT('Ctrl Pts',(-0.143471200427239,-3.01999777918392,4.));
#369=CARTESIAN_POINT('Ctrl Pts',(0.743471200427239,-3.01999777918392,4.));
#370=CARTESIAN_POINT('Ctrl Pts',(1.63041360128172,-3.01999777918392,4.));
#371=CARTESIAN_POINT('Ctrl Pts',(-1.03041360128172,-3.07193590974256,3.98864950448532));
#372=CARTESIAN_POINT('Ctrl Pts',(-0.143471200427241,-3.07193590974256,3.98864950448532));
#373=CARTESIAN_POINT('Ctrl Pts',(0.743471200427241,-3.07193590974256,3.98864950448532));
#374=CARTESIAN_POINT('Ctrl Pts',(1.63041360128172,-3.07193590974256,3.98864950448532));
#375=CARTESIAN_POINT('Ctrl Pts',(-1.03041360128172,-3.14462611286347,3.9301650514642));
#376=CARTESIAN_POINT('Ctrl Pts',(-0.143471200427239,-3.14462611286347,3.9301650514642));
#377=CARTESIAN_POINT('Ctrl Pts',(0.743471200427239,-3.14462611286347,3.9301650514642));
#378=CARTESIAN_POINT('Ctrl Pts',(1.63041360128172,-3.14462611286347,3.9301650514642));
#379=CARTESIAN_POINT('Ctrl Pts',(-1.03041360128172,-3.19119160355153,3.85864569416163));
#380=CARTESIAN_POINT('Ctrl Pts',(-0.14347120042724,-3.19119160355153,3.85864569416163));
#381=CARTESIAN_POINT('Ctrl Pts',(0.743471200427241,-3.19119160355153,3.85864569416163));
#382=CARTESIAN_POINT('Ctrl Pts',(1.63041360128172,-3.19119160355153,3.85864569416163));
#383=CARTESIAN_POINT('Ctrl Pts',(-1.03041360128172,-3.19999993741512,3.81999784176879));
#384=CARTESIAN_POINT('Ctrl Pts',(-0.14347120042724,-3.19999993741512,3.81999784176879));
#385=CARTESIAN_POINT('Ctrl Pts',(0.74347120042724,-3.19999993741512,3.81999784176879));
#386=CARTESIAN_POINT('Ctrl Pts',(1.63041360128172,-3.19999993741512,3.81999784176879));
#387=CARTESIAN_POINT('Ctrl Pts',(-1.03041360128172,-3.19999993741512,3.8));
#388=CARTESIAN_POINT('Ctrl Pts',(-0.14347120042724,-3.19999993741512,3.8));
#389=CARTESIAN_POINT('Ctrl Pts',(0.74347120042724,-3.19999993741512,3.8));
#390=CARTESIAN_POINT('Ctrl Pts',(1.63041360128172,-3.19999993741512,3.8));
#391=CARTESIAN_POINT('',(1.58452338454714,-2.99999993741512,4.));
#392=CARTESIAN_POINT('',(-0.984523384547147,-2.99999993741542,4.));
#393=CARTESIAN_POINT('Ctrl Pts',(1.58452338454714,-2.99999993741512,4.));
#394=CARTESIAN_POINT('Ctrl Pts',(0.728174461515714,-2.99999993741512,4.));
#395=CARTESIAN_POINT('Ctrl Pts',(-0.128174461515716,-2.99999993741512,4.));
#396=CARTESIAN_POINT('Ctrl Pts',(-0.984523384547147,-2.99999993741512,4.));
#397=CARTESIAN_POINT('',(-1.03041360128169,-3.19999993741512,3.8));
#398=CARTESIAN_POINT('Ctrl Pts',(-0.984523384547743,-2.99999993741512,4.));
#399=CARTESIAN_POINT('Ctrl Pts',(-0.984599576598846,-3.0003261722516,4.));
#400=CARTESIAN_POINT('Ctrl Pts',(-0.984675762823832,-3.00065262771168,3.99999848967194));
#401=CARTESIAN_POINT('Ctrl Pts',(-0.984751939207539,-3.00097926459663,3.99999549303675));
#402=CARTESIAN_POINT('Ctrl Pts',(-0.985822862531433,-3.0055712790965,3.999953364934));
#403=CARTESIAN_POINT('Ctrl Pts',(-0.986895275715925,-3.0102183299518,3.99961791044048));
#404=CARTESIAN_POINT('Ctrl Pts',(-0.987961492656468,-3.01483614841456,3.99904276466004));
#405=CARTESIAN_POINT('Ctrl Pts',(-0.989126055562414,-3.0198799062875,3.99841456844974));
#406=CARTESIAN_POINT('Ctrl Pts',(-0.990283226446266,-3.02488942411007,3.99750101509474));
#407=CARTESIAN_POINT('Ctrl Pts',(-0.991422990136074,-3.02981504634855,3.99635720834634));
#408=CARTESIAN_POINT('Ctrl Pts',(-0.991749977176528,-3.03122815913023,3.99602906139198));
#409=CARTESIAN_POINT('Ctrl Pts',(-0.992075531500632,-3.03263468282479,3.995681846548));
#410=CARTESIAN_POINT('Ctrl Pts',(-0.992399416622307,-3.03403413960462,3.99531656957475));
#411=CARTESIAN_POINT('Ctrl Pts',(-0.993807479861648,-3.04011815987863,3.99372855875302));
#412=CARTESIAN_POINT('Ctrl Pts',(-0.995199334590081,-3.04612591690163,3.99178456911757));
#413=CARTESIAN_POINT('Ctrl Pts',(-0.99656566001175,-3.05200841395119,3.98954183814655));
#414=CARTESIAN_POINT('Ctrl Pts',(-0.998038970523928,-3.05835151831236,3.98712349836952));
#415=CARTESIAN_POINT('Ctrl Pts',(-0.999482597249596,-3.06454988045936,3.98435850847365));
#416=CARTESIAN_POINT('Ctrl Pts',(-1.00088485398612,-3.07059342735146,3.98129004321779));
#417=CARTESIAN_POINT('Ctrl Pts',(-1.0010245335029,-3.0711954281745,3.98098439181101));
#418=CARTESIAN_POINT('Ctrl Pts',(-1.0011638025361,-3.07179592540513,3.98067570246269));
#419=CARTESIAN_POINT('Ctrl Pts',(-1.00130264953554,-3.07239492923059,3.98036399977848));
#420=CARTESIAN_POINT('Ctrl Pts',(-1.00138725432991,-3.07275992520234,3.98017406739528));
#421=CARTESIAN_POINT('Ctrl Pts',(-1.00147179787482,-3.07312475599745,3.97998281354619));
#422=CARTESIAN_POINT('Ctrl Pts',(-1.00155627841058,-3.07348941772708,3.97979023775976));
#423=CARTESIAN_POINT('Ctrl Pts',(-1.00308474143567,-3.0800870554594,3.97630606277896));
#424=CARTESIAN_POINT('Ctrl Pts',(-1.00459257917001,-3.08662697842495,3.97239308546312));
#425=CARTESIAN_POINT('Ctrl Pts',(-1.0060693702817,-3.09304554461099,3.96814159650169));
#426=CARTESIAN_POINT('Ctrl Pts',(-1.00777951383817,-3.100478328786,3.96321831629286));
#427=CARTESIAN_POINT('Ctrl Pts',(-1.0094480240444,-3.10774974555674,3.9578410656643));
#428=CARTESIAN_POINT('Ctrl Pts',(-1.01105871772568,-3.11478865203618,3.95208623988913));
#429=CARTESIAN_POINT('Ctrl Pts',(-1.01275938169556,-3.12222073845712,3.94600996048074));
#430=CARTESIAN_POINT('Ctrl Pts',(-1.01439558970312,-3.12939632240366,3.93951141352777));
#431=CARTESIAN_POINT('Ctrl Pts',(-1.01594829238832,-3.13622664916347,3.93262676800629));
#432=CARTESIAN_POINT('Ctrl Pts',(-1.01702216448455,-3.1409506039717,3.9278652455407));
#433=CARTESIAN_POINT('Ctrl Pts',(-1.01805609339832,-3.14550935055771,3.92291789304353));
#434=CARTESIAN_POINT('Ctrl Pts',(-1.01904377720579,-3.1498612923243,3.91778817439973));
#435=CARTESIAN_POINT('Ctrl Pts',(-1.01922240690459,-3.15064837219857,3.91686042800014));
#436=CARTESIAN_POINT('Ctrl Pts',(-1.01939922543754,-3.15142719215715,3.91592842185358));
#437=CARTESIAN_POINT('Ctrl Pts',(-1.01957421189507,-3.15219756350556,3.91499218638492));
#438=CARTESIAN_POINT('Ctrl Pts',(-1.02081952375355,-3.15768000248507,3.90832935574106));
#439=CARTESIAN_POINT('Ctrl Pts',(-1.02197204784602,-3.16273795649116,3.90145264279847));
#440=CARTESIAN_POINT('Ctrl Pts',(-1.02302424773348,-3.16736370264707,3.89444948837889));
#441=CARTESIAN_POINT('Ctrl Pts',(-1.02406346690265,-3.17193238216724,3.88753273006684));
#442=CARTESIAN_POINT('Ctrl Pts',(-1.02500482194557,-3.17608018836191,3.88049026790466));
#443=CARTESIAN_POINT('Ctrl Pts',(-1.02584105192167,-3.17975284313067,3.87342331695422));
#444=CARTESIAN_POINT('Ctrl Pts',(-1.0266867035369,-3.1834668769804,3.86627674405346));
#445=CARTESIAN_POINT('Ctrl Pts',(-1.02742484789363,-3.18669339416026,3.85910552858732));
#446=CARTESIAN_POINT('Ctrl Pts',(-1.028047975853,-3.18942716357144,3.85193452131398));
#447=CARTESIAN_POINT('Ctrl Pts',(-1.02813342745931,-3.18980205444892,3.8509511372736));
#448=CARTESIAN_POINT('Ctrl Pts',(-1.02821671611928,-3.19016762455125,3.8499678164201));
#449=CARTESIAN_POINT('Ctrl Pts',(-1.02829782246783,-3.19052380987084,3.84898468380541));
#450=CARTESIAN_POINT('Ctrl Pts',(-1.02882444451902,-3.19283651469542,3.84260122155653));
#451=CARTESIAN_POINT('Ctrl Pts',(-1.02925428712808,-3.19473597230428,3.83627877244223));
#452=CARTESIAN_POINT('Ctrl Pts',(-1.02958563155822,-3.19621892197099,3.83003842742428));
#453=CARTESIAN_POINT('Ctrl Pts',(-1.02989130813209,-3.19758699377817,3.82428149562965));
#454=CARTESIAN_POINT('Ctrl Pts',(-1.03011315592203,-3.19859996954879,3.81859390880835));
#455=CARTESIAN_POINT('Ctrl Pts',(-1.03024982547796,-3.19923286887334,3.81302824185014));
#456=CARTESIAN_POINT('Ctrl Pts',(-1.03035878143197,-3.19973743003352,3.80859117063099));
#457=CARTESIAN_POINT('Ctrl Pts',(-1.03041360128165,-3.19999993741512,3.80423199045004));
#458=CARTESIAN_POINT('Ctrl Pts',(-1.03041360128165,-3.19999993741512,3.8));
#459=CARTESIAN_POINT('',(1.63041360128169,-3.19999993741514,3.8));
#460=CARTESIAN_POINT('Ctrl Pts',(-1.03041360128172,-3.19999993741512,3.8));
#461=CARTESIAN_POINT('Ctrl Pts',(-0.14347120042724,-3.19999993741512,3.8));
#462=CARTESIAN_POINT('Ctrl Pts',(0.74347120042724,-3.19999993741512,3.8));
#463=CARTESIAN_POINT('Ctrl Pts',(1.63041360128172,-3.19999993741512,3.8));
#464=CARTESIAN_POINT('Ctrl Pts',(1.58452338454774,-2.99999993741512,4.));
#465=CARTESIAN_POINT('Ctrl Pts',(1.58459957659882,-3.00032617225151,4.));
#466=CARTESIAN_POINT('Ctrl Pts',(1.58467576282351,-3.00065262771192,3.99999848967193));
#467=CARTESIAN_POINT('Ctrl Pts',(1.58475193920728,-3.00097926459675,3.99999549303674));
#468=CARTESIAN_POINT('Ctrl Pts',(1.58582286253318,-3.00557127909944,3.99995336493397));
#469=CARTESIAN_POINT('Ctrl Pts',(1.5868952757187,-3.01021832995799,3.99961791044004));
#470=CARTESIAN_POINT('Ctrl Pts',(1.58796149265991,-3.01483614842422,3.99904276465884));
#471=CARTESIAN_POINT('Ctrl Pts',(1.58912605556654,-3.01987990630079,3.99841456844771));
#472=CARTESIAN_POINT('Ctrl Pts',(1.59028322645065,-3.02488942412725,3.99750101509146));
#473=CARTESIAN_POINT('Ctrl Pts',(1.59142299014108,-3.02981504636961,3.99635720834145));
#474=CARTESIAN_POINT('Ctrl Pts',(1.5917499771798,-3.03122815914415,3.99602906138854));
#475=CARTESIAN_POINT('Ctrl Pts',(1.59207553150222,-3.03263468283165,3.99568184654621));
#476=CARTESIAN_POINT('Ctrl Pts',(1.59239941662228,-3.03403413960449,3.99531656957478));
#477=CARTESIAN_POINT('Ctrl Pts',(1.59380747986162,-3.04011815987852,3.99372855875306));
#478=CARTESIAN_POINT('Ctrl Pts',(1.59519933459006,-3.04612591690154,3.9917845691176));
#479=CARTESIAN_POINT('Ctrl Pts',(1.59656566001173,-3.05200841395111,3.98954183814658));
#480=CARTESIAN_POINT('Ctrl Pts',(1.59803897052391,-3.0583515183123,3.98712349836955));
#481=CARTESIAN_POINT('Ctrl Pts',(1.59948259724959,-3.06454988045932,3.98435850847367));
#482=CARTESIAN_POINT('Ctrl Pts',(1.60088485398612,-3.07059342735143,3.9812900432178));
#483=CARTESIAN_POINT('Ctrl Pts',(1.60102453350287,-3.07119542817439,3.98098439181107));
#484=CARTESIAN_POINT('Ctrl Pts',(1.60116380253605,-3.07179592540493,3.98067570246279));
#485=CARTESIAN_POINT('Ctrl Pts',(1.60130264953547,-3.07239492923031,3.98036399977863));
#486=CARTESIAN_POINT('Ctrl Pts',(1.60138725432987,-3.07275992520215,3.98017406739538));
#487=CARTESIAN_POINT('Ctrl Pts',(1.60147179787479,-3.07312475599736,3.97998281354624));
#488=CARTESIAN_POINT('Ctrl Pts',(1.60155627841058,-3.07348941772708,3.97979023775976));
#489=CARTESIAN_POINT('Ctrl Pts',(1.60308474143567,-3.0800870554594,3.97630606277896));
#490=CARTESIAN_POINT('Ctrl Pts',(1.60459257917,-3.08662697842494,3.97239308546313));
#491=CARTESIAN_POINT('Ctrl Pts',(1.6060693702817,-3.09304554461098,3.9681415965017));
#492=CARTESIAN_POINT('Ctrl Pts',(1.60777951383817,-3.10047832878597,3.96321831629288));
#493=CARTESIAN_POINT('Ctrl Pts',(1.60944802404439,-3.10774974555671,3.95784106566433));
#494=CARTESIAN_POINT('Ctrl Pts',(1.61105871772567,-3.11478865203613,3.95208623988917));
#495=CARTESIAN_POINT('Ctrl Pts',(1.61275938169555,-3.12222073845708,3.94600996048078));
#496=CARTESIAN_POINT('Ctrl Pts',(1.61439558970311,-3.12939632240362,3.93951141352781));
#497=CARTESIAN_POINT('Ctrl Pts',(1.61594829238832,-3.13622664916343,3.93262676800633));
#498=CARTESIAN_POINT('Ctrl Pts',(1.61702216448453,-3.1409506039716,3.9278652455408));
#499=CARTESIAN_POINT('Ctrl Pts',(1.61805609339829,-3.14550935055755,3.9229178930437));
#500=CARTESIAN_POINT('Ctrl Pts',(1.61904377720574,-3.14986129232409,3.91778817439999));
#501=CARTESIAN_POINT('Ctrl Pts',(1.61922240690457,-3.15064837219843,3.91686042800031));
#502=CARTESIAN_POINT('Ctrl Pts',(1.61939922543754,-3.15142719215708,3.91592842185366));
#503=CARTESIAN_POINT('Ctrl Pts',(1.61957421189508,-3.15219756350556,3.91499218638492));
#504=CARTESIAN_POINT('Ctrl Pts',(1.62081952375355,-3.15768000248503,3.90832935574111));
#505=CARTESIAN_POINT('Ctrl Pts',(1.62197204784601,-3.16273795649108,3.90145264279857));
#506=CARTESIAN_POINT('Ctrl Pts',(1.62302424773346,-3.16736370264698,3.89444948837903));
#507=CARTESIAN_POINT('Ctrl Pts',(1.62406346690264,-3.17193238216718,3.88753273006694));
#508=CARTESIAN_POINT('Ctrl Pts',(1.62500482194557,-3.17608018836188,3.88049026790472));
#509=CARTESIAN_POINT('Ctrl Pts',(1.62584105192167,-3.17975284313067,3.87342331695422));
#510=CARTESIAN_POINT('Ctrl Pts',(1.6266867035369,-3.18346687698039,3.86627674405347));
#511=CARTESIAN_POINT('Ctrl Pts',(1.62742484789363,-3.18669339416026,3.85910552858732));
#512=CARTESIAN_POINT('Ctrl Pts',(1.628047975853,-3.18942716357144,3.85193452131399));
#513=CARTESIAN_POINT('Ctrl Pts',(1.62813342745931,-3.18980205444889,3.85095113727367));
#514=CARTESIAN_POINT('Ctrl Pts',(1.62821671611927,-3.1901676245512,3.84996781642024));
#515=CARTESIAN_POINT('Ctrl Pts',(1.62829782246782,-3.19052380987076,3.84898468380561));
#516=CARTESIAN_POINT('Ctrl Pts',(1.62882444451876,-3.19283651469426,3.84260122155975));
#517=CARTESIAN_POINT('Ctrl Pts',(1.62925428712771,-3.19473597230257,3.83627877244802));
#518=CARTESIAN_POINT('Ctrl Pts',(1.62958563155782,-3.19621892196912,3.83003842743215));
#519=CARTESIAN_POINT('Ctrl Pts',(1.62989130813164,-3.19758699377606,3.82428149563983));
#520=CARTESIAN_POINT('Ctrl Pts',(1.63011315592163,-3.19859996954683,3.81859390882042));
#521=CARTESIAN_POINT('Ctrl Pts',(1.63024982547766,-3.19923286887181,3.81302824186365));
#522=CARTESIAN_POINT('Ctrl Pts',(1.63035878143189,-3.19973743003296,3.80859117064003));
#523=CARTESIAN_POINT('Ctrl Pts',(1.63041360128169,-3.19999993741512,3.80423199045452));
#524=CARTESIAN_POINT('Ctrl Pts',(1.63041360128169,-3.19999993741512,3.8));
#525=CARTESIAN_POINT('Ctrl Pts',(-1.8332314809467,1.5645160851229,4.));
#526=CARTESIAN_POINT('Ctrl Pts',(-2.359503483657,0.993047104937767,4.));
#527=CARTESIAN_POINT('Ctrl Pts',(-2.82492486038601,-0.320837662607666,4.));
#528=CARTESIAN_POINT('Ctrl Pts',(-2.22143578748928,-2.09942811761178,4.));
#529=CARTESIAN_POINT('Ctrl Pts',(-1.41237780145175,-2.79708194015767,4.));
#530=CARTESIAN_POINT('Ctrl Pts',(-0.944580465715743,-3.01935478016389,4.));
#531=CARTESIAN_POINT('Ctrl Pts',(-1.84794183460598,1.57806300988921,3.99999999999993));
#532=CARTESIAN_POINT('Ctrl Pts',(-2.37776251919337,1.0027405820518,3.99999999999993));
#533=CARTESIAN_POINT('Ctrl Pts',(-2.84634117196758,-0.320410519541105,3.99999999999996));
#534=CARTESIAN_POINT('Ctrl Pts',(-2.23874342361413,-2.11104054569569,3.99999999999995));
#535=CARTESIAN_POINT('Ctrl Pts',(-1.4241145726603,-2.81364570818216,3.99999999999993));
#536=CARTESIAN_POINT('Ctrl Pts',(-0.953162853033587,-3.03741734651897,3.99999999999993));
#537=CARTESIAN_POINT('Ctrl Pts',(-1.88614476039261,1.61324449997924,3.98864965225924));
#538=CARTESIAN_POINT('Ctrl Pts',(-2.42548919972729,1.02758040398367,3.98864965225924));
#539=CARTESIAN_POINT('Ctrl Pts',(-2.90246711734752,-0.318846568903163,3.98864965225933));
#540=CARTESIAN_POINT('Ctrl Pts',(-2.28399667352147,-2.14160590531212,3.98864965225932));
#541=CARTESIAN_POINT('Ctrl Pts',(-1.45486867242376,-2.85653197016438,3.98864965225924));
#542=CARTESIAN_POINT('Ctrl Pts',(-0.975451393021807,-3.08432599997233,3.98864965225924));
#543=CARTESIAN_POINT('Ctrl Pts',(-1.93961766536324,1.66248828007128,3.93016476244614));
#544=CARTESIAN_POINT('Ctrl Pts',(-2.49212507609187,1.06253075824274,3.93016476244613));
#545=CARTESIAN_POINT('Ctrl Pts',(-2.98075078283872,-0.316904910332279,3.93016476244623));
#546=CARTESIAN_POINT('Ctrl Pts',(-2.34717190682997,-2.18416655225078,3.93016476244621));
#547=CARTESIAN_POINT('Ctrl Pts',(-1.49776651823913,-2.91663091613884,3.93016476244613));
#548=CARTESIAN_POINT('Ctrl Pts',(-1.00664881982049,-3.14998437342837,3.93016476244613));
#549=CARTESIAN_POINT('Ctrl Pts',(-1.97387131427787,1.69403283811295,3.8586438249699));
#550=CARTESIAN_POINT('Ctrl Pts',(-2.53483144114761,1.08489666902961,3.8586438249699));
#551=CARTESIAN_POINT('Ctrl Pts',(-3.03093197547022,-0.315630419781721,3.85864382496994));
#552=CARTESIAN_POINT('Ctrl Pts',(-2.38766127663218,-2.21145756978143,3.85864382496994));
#553=CARTESIAN_POINT('Ctrl Pts',(-1.52526447703255,-2.9551202923299,3.8586438249699));
#554=CARTESIAN_POINT('Ctrl Pts',(-1.02663325315525,-3.19204378415058,3.8586438249699));
#555=CARTESIAN_POINT('Ctrl Pts',(-1.98035089342454,1.69999995306142,3.81999784176876));
#556=CARTESIAN_POINT('Ctrl Pts',(-2.54296912299484,1.08906328109279,3.81999784176876));
#557=CARTESIAN_POINT('Ctrl Pts',(-3.04052202313077,-0.315301961780305,3.81999784176877));
#558=CARTESIAN_POINT('Ctrl Pts',(-2.39537907453896,-2.21669842586339,3.81999784176877));
#559=CARTESIAN_POINT('Ctrl Pts',(-1.53051869422601,-2.96237614005979,3.81999784176876));
#560=CARTESIAN_POINT('Ctrl Pts',(-1.03041360128156,-3.1999999374152,3.81999784176876));
#561=CARTESIAN_POINT('Ctrl Pts',(-1.98035089342454,1.69999995306143,3.8));
#562=CARTESIAN_POINT('Ctrl Pts',(-2.54291751701141,1.08911931907043,3.8));
#563=CARTESIAN_POINT('Ctrl Pts',(-3.04043691972236,-0.315378191062998,3.8));
#564=CARTESIAN_POINT('Ctrl Pts',(-2.39532791076372,-2.21663005675716,3.8));
#565=CARTESIAN_POINT('Ctrl Pts',(-1.53047282224074,-2.96239793602924,3.8));
#566=CARTESIAN_POINT('Ctrl Pts',(-1.03041360128156,-3.1999999374152,3.8));
#567=CARTESIAN_POINT('',(-1.89089027072613,1.49999995306134,4.));
#568=CARTESIAN_POINT('Ctrl Pts',(-0.98452059630496,-2.99999428913642,4.));
#569=CARTESIAN_POINT('Ctrl Pts',(-1.43539865628191,-2.77708424392212,4.));
#570=CARTESIAN_POINT('Ctrl Pts',(-2.22636215337296,-2.08490923445036,4.));
#571=CARTESIAN_POINT('Ctrl Pts',(-2.81531912804214,-0.349147477362278,4.));
#572=CARTESIAN_POINT('Ctrl Pts',(-2.3798010251995,0.934512016174531,4.));
#573=CARTESIAN_POINT('Ctrl Pts',(-1.89084210209487,1.49995812749461,4.));
#574=CARTESIAN_POINT('',(-1.98035089342461,1.69999995306135,3.8));
#575=CARTESIAN_POINT('Ctrl Pts',(-1.89085236365009,1.49994626067041,4.));
#576=CARTESIAN_POINT('Ctrl Pts',(-1.89100125132854,1.50027278819222,4.));
#577=CARTESIAN_POINT('Ctrl Pts',(-1.89115029588541,1.50059946088291,3.99999848982543));
#578=CARTESIAN_POINT('Ctrl Pts',(-1.89129947263406,1.50092624755843,3.99999549335566));
#579=CARTESIAN_POINT('Ctrl Pts',(-1.89342640781243,1.50558551304235,3.99995277023));
#580=CARTESIAN_POINT('Ctrl Pts',(-1.89559385008038,1.51029127516151,3.99960824792843));
#581=CARTESIAN_POINT('Ctrl Pts',(-1.89774484205434,1.51497591116737,3.99901551632356));
#582=CARTESIAN_POINT('Ctrl Pts',(-1.90010452761279,1.52011506001751,3.99836527670158));
#583=CARTESIAN_POINT('Ctrl Pts',(-1.90244490047585,1.52522915687064,3.99741695407834));
#584=CARTESIAN_POINT('Ctrl Pts',(-1.90473890959618,1.53026883078783,3.99622650401046));
#585=CARTESIAN_POINT('Ctrl Pts',(-1.90595271194381,1.53293541479474,3.99559661502077));
#586=CARTESIAN_POINT('Ctrl Pts',(-1.90715425693021,1.53558176523777,3.99489863515279));
#587=CARTESIAN_POINT('Ctrl Pts',(-1.90834355527037,1.53820393676109,3.99413858018957));
#588=CARTESIAN_POINT('Ctrl Pts',(-1.911300070812,1.54472247849262,3.99224913476163));
#589=CARTESIAN_POINT('Ctrl Pts',(-1.91420978978067,1.55116767301316,3.98995540259678));
#590=CARTESIAN_POINT('Ctrl Pts',(-1.91704931046934,1.55749174101463,3.98731334207618));
#591=CARTESIAN_POINT('Ctrl Pts',(-1.91947741319803,1.56289951523231,3.98505408952521));
#592=CARTESIAN_POINT('Ctrl Pts',(-1.92185536693201,1.56821969519268,3.98253990335108));
#593=CARTESIAN_POINT('Ctrl Pts',(-1.92418807271134,1.57343889127628,3.97979026123179));
#594=CARTESIAN_POINT('Ctrl Pts',(-1.92544469576481,1.57625045978927,3.97830903556393));
#595=CARTESIAN_POINT('Ctrl Pts',(-1.9266883990965,1.57903290259117,3.97675934349885));
#596=CARTESIAN_POINT('Ctrl Pts',(-1.92791844042816,1.58178271011251,3.97515057842634));
#597=CARTESIAN_POINT('Ctrl Pts',(-1.9311325530188,1.58896798978456,3.97094685620833));
#598=CARTESIAN_POINT('Ctrl Pts',(-1.93429356133999,1.59603217528976,3.96628498880996));
#599=CARTESIAN_POINT('Ctrl Pts',(-1.93736570113428,1.60290857641954,3.96126325871449));
#600=CARTESIAN_POINT('Ctrl Pts',(-1.940745913654,1.61047453980203,3.95573795190037));
#601=CARTESIAN_POINT('Ctrl Pts',(-1.94402012227572,1.6178145657587,3.9497762313385));
#602=CARTESIAN_POINT('Ctrl Pts',(-1.94715662310102,1.62485202930373,3.94344371623723));
#603=CARTESIAN_POINT('Ctrl Pts',(-1.95031016342779,1.63192772490324,3.93707679881745));
#604=CARTESIAN_POINT('Ctrl Pts',(-1.95332645521897,1.638699316663,3.93033337197317));
#605=CARTESIAN_POINT('Ctrl Pts',(-1.9561607447121,1.64507591760096,3.92323765316181));
#606=CARTESIAN_POINT('Ctrl Pts',(-1.95723828604381,1.64750017633782,3.92053999989948));
#607=CARTESIAN_POINT('Ctrl Pts',(-1.9582892394002,1.64986707302741,3.91779112100726));
#608=CARTESIAN_POINT('Ctrl Pts',(-1.95930975272243,1.65217029188645,3.91499150510668));
#609=CARTESIAN_POINT('Ctrl Pts',(-1.95986579895736,1.65342524480757,3.91346608074734));
#610=CARTESIAN_POINT('Ctrl Pts',(-1.96041278923988,1.65466127499768,3.91192558535815));
#611=CARTESIAN_POINT('Ctrl Pts',(-1.96095071235623,1.65587791404107,3.91037107049898));
#612=CARTESIAN_POINT('Ctrl Pts',(-1.96328381361955,1.66115476867482,3.9036287676094));
#613=CARTESIAN_POINT('Ctrl Pts',(-1.9654214114041,1.66601357344762,3.89669613734985));
#614=CARTESIAN_POINT('Ctrl Pts',(-1.96736309148589,1.67043028596877,3.88966372062549));
#615=CARTESIAN_POINT('Ctrl Pts',(-1.96884617675416,1.67380383928257,3.88429225199788));
#616=CARTESIAN_POINT('Ctrl Pts',(-1.97021447609708,1.67691905098674,3.8788620439679));
#617=CARTESIAN_POINT('Ctrl Pts',(-1.97145357871612,1.67975252481561,3.8734220768301));
#618=CARTESIAN_POINT('Ctrl Pts',(-1.97308897123387,1.683492200471,3.86624229896728));
#619=CARTESIAN_POINT('Ctrl Pts',(-1.97449955143961,1.68674124764884,3.85904473790631));
#620=CARTESIAN_POINT('Ctrl Pts',(-1.97569522858858,1.68948634774284,3.85185545082227));
#621=CARTESIAN_POINT('Ctrl Pts',(-1.97603954872221,1.69027685647842,3.84978514589789));
#622=CARTESIAN_POINT('Ctrl Pts',(-1.97636587801281,1.69102542788406,3.84771576109697));
#623=CARTESIAN_POINT('Ctrl Pts',(-1.97667405799179,1.69173140350167,3.84564855841746));
#624=CARTESIAN_POINT('Ctrl Pts',(-1.97761425566814,1.69388519894749,3.83934192174941));
#625=CARTESIAN_POINT('Ctrl Pts',(-1.97837957747809,1.69562722948812,3.83310334643064));
#626=CARTESIAN_POINT('Ctrl Pts',(-1.97896887732186,1.69695128741487,3.82695705188713));
#627=CARTESIAN_POINT('Ctrl Pts',(-1.9795140030581,1.69817609352975,3.82127148557718));
#628=CARTESIAN_POINT('Ctrl Pts',(-1.97990805676674,1.69904283618975,3.81566433589066));
#629=CARTESIAN_POINT('Ctrl Pts',(-1.98013350584984,1.6995322143439,3.81019207788815));
#630=CARTESIAN_POINT('Ctrl Pts',(-1.98027606371419,1.6998416620629,3.80673181358681));
#631=CARTESIAN_POINT('Ctrl Pts',(-1.98035089342454,1.69999995306142,3.80332622832877));
#632=CARTESIAN_POINT('Ctrl Pts',(-1.98035089342454,1.69999995306142,3.8));
#633=CARTESIAN_POINT('Ctrl Pts',(-1.98035089342454,1.69999995306143,3.8));
#634=CARTESIAN_POINT('Ctrl Pts',(-2.54291751701141,1.08911931907043,3.8));
#635=CARTESIAN_POINT('Ctrl Pts',(-3.04043691972236,-0.315378191062998,3.8));
#636=CARTESIAN_POINT('Ctrl Pts',(-2.39532791076372,-2.21663005675716,3.8));
#637=CARTESIAN_POINT('Ctrl Pts',(-1.53047282224074,-2.96239793602924,3.8));
#638=CARTESIAN_POINT('Ctrl Pts',(-1.03041360128156,-3.1999999374152,3.8));
#639=CARTESIAN_POINT('Ctrl Pts',(2.58035089342462,1.49999995306134,4.));
#640=CARTESIAN_POINT('Ctrl Pts',(1.06011696447487,1.49999995306134,4.));
#641=CARTESIAN_POINT('Ctrl Pts',(-0.460116964474872,1.49999995306134,4.));
#642=CARTESIAN_POINT('Ctrl Pts',(-1.98035089342462,1.49999995306134,4.));
#643=CARTESIAN_POINT('Ctrl Pts',(2.58035089342462,1.51999779483014,4.));
#644=CARTESIAN_POINT('Ctrl Pts',(1.06011696447487,1.51999779483014,4.));
#645=CARTESIAN_POINT('Ctrl Pts',(-0.46011696447487,1.51999779483014,4.));
#646=CARTESIAN_POINT('Ctrl Pts',(-1.98035089342462,1.51999779483014,4.));
#647=CARTESIAN_POINT('Ctrl Pts',(2.58035089342462,1.57193066271603,3.98864972838311));
#648=CARTESIAN_POINT('Ctrl Pts',(1.06011696447488,1.57193066271603,3.98864972838311));
#649=CARTESIAN_POINT('Ctrl Pts',(-0.460116964474875,1.57193066271603,3.98864972838311));
#650=CARTESIAN_POINT('Ctrl Pts',(-1.98035089342462,1.57193066271603,3.98864972838311));
#651=CARTESIAN_POINT('Ctrl Pts',(2.58035089342462,1.64462531989667,3.9301646294883));
#652=CARTESIAN_POINT('Ctrl Pts',(1.06011696447487,1.64462531989667,3.9301646294883));
#653=CARTESIAN_POINT('Ctrl Pts',(-0.46011696447487,1.64462531989667,3.9301646294883));
#654=CARTESIAN_POINT('Ctrl Pts',(-1.98035089342462,1.64462531989667,3.9301646294883));
#655=CARTESIAN_POINT('Ctrl Pts',(2.58035089342462,1.6911912387157,3.8586429166041));
#656=CARTESIAN_POINT('Ctrl Pts',(1.06011696447487,1.6911912387157,3.8586429166041));
#657=CARTESIAN_POINT('Ctrl Pts',(-0.460116964474872,1.6911912387157,3.8586429166041));
#658=CARTESIAN_POINT('Ctrl Pts',(-1.98035089342462,1.6911912387157,3.8586429166041));
#659=CARTESIAN_POINT('Ctrl Pts',(2.58035089342462,1.69999995306134,3.81999784176879));
#660=CARTESIAN_POINT('Ctrl Pts',(1.06011696447487,1.69999995306134,3.81999784176879));
#661=CARTESIAN_POINT('Ctrl Pts',(-0.460116964474872,1.69999995306134,3.81999784176879));
#662=CARTESIAN_POINT('Ctrl Pts',(-1.98035089342462,1.69999995306134,3.81999784176879));
#663=CARTESIAN_POINT('Ctrl Pts',(2.58035089342462,1.69999995306134,3.8));
#664=CARTESIAN_POINT('Ctrl Pts',(1.06011696447487,1.69999995306134,3.8));
#665=CARTESIAN_POINT('Ctrl Pts',(-0.460116964474872,1.69999995306134,3.8));
#666=CARTESIAN_POINT('Ctrl Pts',(-1.98035089342462,1.69999995306134,3.8));
#667=CARTESIAN_POINT('',(2.49089027072613,1.49999995306479,4.));
#668=CARTESIAN_POINT('Ctrl Pts',(-1.89089027072613,1.49999995306134,4.));
#669=CARTESIAN_POINT('Ctrl Pts',(-0.430296756908711,1.49999995306134,4.));
#670=CARTESIAN_POINT('Ctrl Pts',(1.03029675690871,1.49999995306134,4.));
#671=CARTESIAN_POINT('Ctrl Pts',(2.49089027072613,1.49999995306134,4.));
#672=CARTESIAN_POINT('',(2.5803508934246,1.69999995306134,3.8));
#673=CARTESIAN_POINT('Ctrl Pts',(2.49089027072912,1.49999995306134,4.));
#674=CARTESIAN_POINT('Ctrl Pts',(2.49103916928132,1.50032617343535,4.));
#675=CARTESIAN_POINT('Ctrl Pts',(2.49118805677629,1.500652618663,3.99999848983556));
#676=CARTESIAN_POINT('Ctrl Pts',(2.49133692541111,1.50097924970203,3.99999549338536));
#677=CARTESIAN_POINT('Ctrl Pts',(2.49346134486553,1.50564041512863,3.99995273275221));
#678=CARTESIAN_POINT('Ctrl Pts',(2.49559065093963,1.5103650458776,3.99960764199319));
#679=CARTESIAN_POINT('Ctrl Pts',(2.49771013656522,1.5150656611667,3.99901394803655));
#680=CARTESIAN_POINT('Ctrl Pts',(2.50003565305477,1.52022321365675,3.99836254230431));
#681=CARTESIAN_POINT('Ctrl Pts',(2.50234934704715,1.52535246884738,3.99741248132752));
#682=CARTESIAN_POINT('Ctrl Pts',(2.50463179211446,1.53040039900007,3.99621987176206));
#683=CARTESIAN_POINT('Ctrl Pts',(2.50583396236975,1.53305915805072,3.99559172093982));
#684=CARTESIAN_POINT('Ctrl Pts',(2.50702746367758,1.53569629027351,3.99489598002877));
#685=CARTESIAN_POINT('Ctrl Pts',(2.5082094575315,1.53830920520301,3.99413859856944));
#686=CARTESIAN_POINT('Ctrl Pts',(2.51116135393087,1.54483466567523,3.99224712375737));
#687=CARTESIAN_POINT('Ctrl Pts',(2.51407946107409,1.55128108008362,3.98995049510934));
#688=CARTESIAN_POINT('Ctrl Pts',(2.5169436921318,1.55759883710438,3.98730483740405));
#689=CARTESIAN_POINT('Ctrl Pts',(2.51938721562174,1.56298862143842,3.98504778250208));
#690=CARTESIAN_POINT('Ctrl Pts',(2.52179152765548,1.56828629965269,3.98253646411228));
#691=CARTESIAN_POINT('Ctrl Pts',(2.52414415621308,1.57348637718068,3.97979027650837));
#692=CARTESIAN_POINT('Ctrl Pts',(2.52541310785526,1.57629117477496,3.97830904851832));
#693=CARTESIAN_POINT('Ctrl Pts',(2.52666702340001,1.57906785118962,3.97675935353544));
#694=CARTESIAN_POINT('Ctrl Pts',(2.52790394575228,1.58181345673055,3.97515058490958));
#695=CARTESIAN_POINT('Ctrl Pts',(2.53113756919668,1.58899115420685,3.97094486258942));
#696=CARTESIAN_POINT('Ctrl Pts',(2.53430461006376,1.59605420579276,3.96628056091759));
#697=CARTESIAN_POINT('Ctrl Pts',(2.53738011684999,1.60293063742113,3.96125608802131));
#698=CARTESIAN_POINT('Ctrl Pts',(2.54076260123181,1.61049343087351,3.95573010408439));
#699=CARTESIAN_POINT('Ctrl Pts',(2.54403436689639,1.61783260671404,3.94976769677133));
#700=CARTESIAN_POINT('Ctrl Pts',(2.54716222026702,1.62487207176318,3.94343446862006));
#701=CARTESIAN_POINT('Ctrl Pts',(2.55030384857544,1.63194253832732,3.93707334919208));
#702=CARTESIAN_POINT('Ctrl Pts',(2.5533002942311,1.63871326181019,3.93033645888121));
#703=CARTESIAN_POINT('Ctrl Pts',(2.55611792317365,1.64508887200244,3.92324794113575));
#704=CARTESIAN_POINT('Ctrl Pts',(2.55719157122495,1.64751827686671,3.92054688524117));
#705=CARTESIAN_POINT('Ctrl Pts',(2.5582392557074,1.64988991926223,3.9177944677837));
#706=CARTESIAN_POINT('Ctrl Pts',(2.55925911576091,1.6521965877697,3.91499117931217));
#707=CARTESIAN_POINT('Ctrl Pts',(2.55981408289074,1.65345178469271,3.91346574162906));
#708=CARTESIAN_POINT('Ctrl Pts',(2.56036081092351,1.65468771604175,3.91192523239497));
#709=CARTESIAN_POINT('Ctrl Pts',(2.56089900001633,1.65590404450837,3.91037070343813));
#710=CARTESIAN_POINT('Ctrl Pts',(2.56323448326504,1.66118232828749,3.90362479129167));
#711=CARTESIAN_POINT('Ctrl Pts',(2.56538583436121,1.66603712051705,3.89668834625007));
#712=CARTESIAN_POINT('Ctrl Pts',(2.5673386157101,1.67045063303288,3.88965207823516));
#713=CARTESIAN_POINT('Ctrl Pts',(2.56882836868593,1.67381764767999,3.88428419553805));
#714=CARTESIAN_POINT('Ctrl Pts',(2.57020255452077,1.67692719534563,3.87885769631484));
#715=CARTESIAN_POINT('Ctrl Pts',(2.57145476293793,1.67975240640237,3.8734214761693));
#716=CARTESIAN_POINT('Ctrl Pts',(2.57310987427558,1.68348664008678,3.86623613108331));
#717=CARTESIAN_POINT('Ctrl Pts',(2.57455188699938,1.68672439645873,3.85903301177199));
#718=CARTESIAN_POINT('Ctrl Pts',(2.57576599883114,1.68946298882482,3.85183823288247));
#719=CARTESIAN_POINT('Ctrl Pts',(2.57611441630492,1.69024889125072,3.84977352465749));
#720=CARTESIAN_POINT('Ctrl Pts',(2.57644406532483,1.69099346393516,3.84770973660609));
#721=CARTESIAN_POINT('Ctrl Pts',(2.57675459606472,1.69169612986468,3.84564812050017));
#722=CARTESIAN_POINT('Ctrl Pts',(2.57770513525717,1.69384700067849,3.83933748307604));
#723=CARTESIAN_POINT('Ctrl Pts',(2.57846935735237,1.69559044287065,3.8330950033874));
#724=CARTESIAN_POINT('Ctrl Pts',(2.57904474450642,1.69692095171143,3.82694494339226));
#725=CARTESIAN_POINT('Ctrl Pts',(2.57957681368294,1.69815129329672,3.82125789018965));
#726=CARTESIAN_POINT('Ctrl Pts',(2.5799474104839,1.69902793002211,3.81564931806217));
#727=CARTESIAN_POINT('Ctrl Pts',(2.58015454399477,1.69952466626158,3.81017576897974));
#728=CARTESIAN_POINT('Ctrl Pts',(2.58028527676179,1.69983818242223,3.80672112654157));
#729=CARTESIAN_POINT('Ctrl Pts',(2.58035089342458,1.69999995306134,3.80332101614254));
#730=CARTESIAN_POINT('Ctrl Pts',(2.58035089342458,1.69999995306134,3.8));
#731=CARTESIAN_POINT('Ctrl Pts',(2.58035089342462,1.69999995306134,3.8));
#732=CARTESIAN_POINT('Ctrl Pts',(1.06011696447487,1.69999995306134,3.8));
#733=CARTESIAN_POINT('Ctrl Pts',(-0.460116964474872,1.69999995306134,3.8));
#734=CARTESIAN_POINT('Ctrl Pts',(-1.98035089342462,1.69999995306134,3.8));
#735=CARTESIAN_POINT('Ctrl Pts',(1.54458046571578,-3.01935478016387,4.));
#736=CARTESIAN_POINT('Ctrl Pts',(2.24627646932221,-2.68594552015338,4.));
#737=CARTESIAN_POINT('Ctrl Pts',(3.16894061339954,-1.64112428622641,4.));
#738=CARTESIAN_POINT('Ctrl Pts',(3.2738159082363,0.234091988446549,4.));
#739=CARTESIAN_POINT('Ctrl Pts',(2.78407948274931,1.18353676500411,4.));
#740=CARTESIAN_POINT('Ctrl Pts',(2.43323148094667,1.56451608512293,4.));
#741=CARTESIAN_POINT('Ctrl Pts',(1.55316285303363,-3.03741734651895,3.99999999999993));
#742=CARTESIAN_POINT('Ctrl Pts',(2.25959043247613,-2.70175988901257,3.99999999999992));
#743=CARTESIAN_POINT('Ctrl Pts',(3.18864197573901,-1.64952128431345,3.99999999999996));
#744=CARTESIAN_POINT('Ctrl Pts',(3.29420630296734,0.23839606057586,3.99999999999995));
#745=CARTESIAN_POINT('Ctrl Pts',(2.80115562432663,1.19451472466893,3.99999999999993));
#746=CARTESIAN_POINT('Ctrl Pts',(2.44794183460595,1.57806300988924,3.99999999999993));
#747=CARTESIAN_POINT('Ctrl Pts',(1.5754537846382,-3.08433103338871,3.98864942631064));
#748=CARTESIAN_POINT('Ctrl Pts',(2.29457970374361,-2.74263998867559,3.98864942631063));
#749=CARTESIAN_POINT('Ctrl Pts',(3.24012618829847,-1.67194729148505,3.98864942631073));
#750=CARTESIAN_POINT('Ctrl Pts',(3.34761053244714,0.24983642416382,3.98864942631071));
#751=CARTESIAN_POINT('Ctrl Pts',(2.84571181921464,1.22280554438256,3.98864942631063));
#752=CARTESIAN_POINT('Ctrl Pts',(2.48614885966252,1.61324827504156,3.98864942631064));
#753=CARTESIAN_POINT('Ctrl Pts',(1.60664919583802,-3.14998516479801,3.93016522435668));
#754=CARTESIAN_POINT('Ctrl Pts',(2.34332574346853,-2.79995497886249,3.93016522435668));
#755=CARTESIAN_POINT('Ctrl Pts',(3.31200748524369,-1.70299972760218,3.93016522435677));
#756=CARTESIAN_POINT('Ctrl Pts',(3.42210861222339,0.265706048577349,3.93016522435676));
#757=CARTESIAN_POINT('Ctrl Pts',(2.90795658367806,1.26251719238436,3.93016522435668));
#758=CARTESIAN_POINT('Ctrl Pts',(2.53961830986341,1.66248887359856,3.93016522435668));
#759=CARTESIAN_POINT('Ctrl Pts',(1.62663343788012,-3.19204417292403,3.858646753297));
#760=CARTESIAN_POINT('Ctrl Pts',(2.37458027369866,-2.83665893519177,3.858646753297));
#761=CARTESIAN_POINT('Ctrl Pts',(3.3580765128182,-1.72293321837699,3.85864675329704));
#762=CARTESIAN_POINT('Ctrl Pts',(3.46986262698858,0.275889682373917,3.85864675329703));
#763=CARTESIAN_POINT('Ctrl Pts',(2.94784504880791,1.28794235030909,3.858646753297));
#764=CARTESIAN_POINT('Ctrl Pts',(2.57387163089925,1.69403312969309,3.858646753297));
#765=CARTESIAN_POINT('Ctrl Pts',(1.63041360128161,-3.19999993741518,3.81999784176876));
#766=CARTESIAN_POINT('Ctrl Pts',(2.38057124070086,-2.84356424138081,3.81999784176876));
#767=CARTESIAN_POINT('Ctrl Pts',(3.36685141971057,-1.7268227766274,3.81999784176877));
#768=CARTESIAN_POINT('Ctrl Pts',(3.47898142753399,0.277866447128818,3.81999784176877));
#769=CARTESIAN_POINT('Ctrl Pts',(2.95542971313353,1.29270883842062,3.81999784176876));
#770=CARTESIAN_POINT('Ctrl Pts',(2.58035089342451,1.69999995306146,3.81999784176876));
#771=CARTESIAN_POINT('Ctrl Pts',(1.6304136012816,-3.19999993741518,3.8));
#772=CARTESIAN_POINT('Ctrl Pts',(2.38050243272296,-2.843596935335,3.8));
#773=CARTESIAN_POINT('Ctrl Pts',(3.36679858673672,-1.72671906458696,3.8));
#774=CARTESIAN_POINT('Ctrl Pts',(3.47890666052771,0.277822470408387,3.8));
#775=CARTESIAN_POINT('Ctrl Pts',(2.95539530914458,1.29274619707238,3.8));
#776=CARTESIAN_POINT('Ctrl Pts',(2.58035089342451,1.69999995306146,3.8));
#777=CARTESIAN_POINT('Ctrl Pts',(1.6304136012816,-3.19999993741518,3.8));
#778=CARTESIAN_POINT('Ctrl Pts',(2.38050243272296,-2.843596935335,3.8));
#779=CARTESIAN_POINT('Ctrl Pts',(3.36679858673672,-1.72671906458696,3.8));
#780=CARTESIAN_POINT('Ctrl Pts',(3.47890666052771,0.277822470408387,3.8));
#781=CARTESIAN_POINT('Ctrl Pts',(2.95539530914458,1.29274619707238,3.8));
#782=CARTESIAN_POINT('Ctrl Pts',(2.58035089342451,1.69999995306146,3.8));
#783=CARTESIAN_POINT('Ctrl Pts',(2.49087310708469,1.49998505006016,4.));
#784=CARTESIAN_POINT('Ctrl Pts',(2.81093462360372,1.13055164593168,4.));
#785=CARTESIAN_POINT('Ctrl Pts',(3.27214669358687,0.204245698322691,4.));
#786=CARTESIAN_POINT('Ctrl Pts',(3.16979675127799,-1.62581616541944,4.));
#787=CARTESIAN_POINT('Ctrl Pts',(2.26725552594774,-2.66202504666777,4.));
#788=CARTESIAN_POINT('Ctrl Pts',(1.58451570497029,-2.99998438039429,4.));
#789=CARTESIAN_POINT('Origin',(0.3,-0.4,0.));
#790=CARTESIAN_POINT('',(1.63041360128169,-3.19999993741512,0.));
#791=CARTESIAN_POINT('',(1.63041360128169,-3.19999993741512,0.));
#792=CARTESIAN_POINT('',(2.5803508934246,1.69999995306134,0.));
#793=CARTESIAN_POINT('Origin',(0.3,-0.4,0.));
#794=CARTESIAN_POINT('',(2.5803508934246,1.69999995306134,0.));
#795=CARTESIAN_POINT('Origin',(-1.03041360128169,-3.19999993741512,0.));
#796=CARTESIAN_POINT('',(-1.03041360128169,-3.19999993741512,0.));
#797=CARTESIAN_POINT('',(-1.03041360128169,-3.19999993741512,0.));
#798=CARTESIAN_POINT('',(1.63041360128169,-3.19999993741512,0.));
#799=CARTESIAN_POINT('Origin',(0.3,-0.749999992176891,4.));
#800=CARTESIAN_POINT('',(-0.835781740004985,-2.39999995976687,4.));
#801=CARTESIAN_POINT('',(1.435781740007,-2.39999995976667,4.));
#802=CARTESIAN_POINT('Ctrl Pts',(-0.835781740032972,-2.39999995976687,4.));
#803=CARTESIAN_POINT('Ctrl Pts',(-0.0785939133443238,-2.39999995976687,
4.));
#804=CARTESIAN_POINT('Ctrl Pts',(0.678593913344325,-2.39999995976687,4.));
#805=CARTESIAN_POINT('Ctrl Pts',(1.43578174003297,-2.39999995976687,4.));
#806=CARTESIAN_POINT('',(-1.597366612947,0.899999975413085,4.));
#807=CARTESIAN_POINT('Ctrl Pts',(-1.597366612947,0.899999975413085,4.));
#808=CARTESIAN_POINT('Ctrl Pts',(-2.00898837385792,0.299232743808588,4.));
#809=CARTESIAN_POINT('Ctrl Pts',(-2.18170530334573,-1.09477835477427,4.));
#810=CARTESIAN_POINT('Ctrl Pts',(-1.30984885369934,-2.13078156872158,4.));
#811=CARTESIAN_POINT('Ctrl Pts',(-0.83578174000753,-2.39999995977135,4.));
#812=CARTESIAN_POINT('',(2.19736661298529,0.899999975413085,4.));
#813=CARTESIAN_POINT('Ctrl Pts',(2.19736661298528,0.899999975413085,4.));
#814=CARTESIAN_POINT('Ctrl Pts',(0.932455537671995,0.899999975413084,4.));
#815=CARTESIAN_POINT('Ctrl Pts',(-0.332455537641297,0.899999975413083,4.));
#816=CARTESIAN_POINT('Ctrl Pts',(-1.59736661295459,0.899999975413083,4.));
#817=CARTESIAN_POINT('Ctrl Pts',(1.435781740007,-2.39999995976667,4.));
#818=CARTESIAN_POINT('Ctrl Pts',(2.06787122492766,-2.04104210503397,4.));
#819=CARTESIAN_POINT('Ctrl Pts',(2.8355287250465,-0.862169830903323,4.));
#820=CARTESIAN_POINT('Ctrl Pts',(2.5060829336717,0.449424551723969,4.));
#821=CARTESIAN_POINT('Ctrl Pts',(2.19736661298768,0.899999975431745,4.));
#822=CARTESIAN_POINT('Ctrl Pts',(1.43578174003297,-2.39999995976687,4.));
#823=CARTESIAN_POINT('Ctrl Pts',(0.678593913344325,-2.39999995976687,4.));
#824=CARTESIAN_POINT('Ctrl Pts',(-0.0785939133443238,-2.39999995976687,
4.));
#825=CARTESIAN_POINT('Ctrl Pts',(-0.835781740032972,-2.39999995976687,4.));
#826=CARTESIAN_POINT('Ctrl Pts',(1.43578174003297,-2.38000211799807,4.));
#827=CARTESIAN_POINT('Ctrl Pts',(0.678593913344324,-2.38000211799807,4.));
#828=CARTESIAN_POINT('Ctrl Pts',(-0.0785939133443229,-2.38000211799807,
4.));
#829=CARTESIAN_POINT('Ctrl Pts',(-0.835781740032972,-2.38000211799807,4.));
#830=CARTESIAN_POINT('Ctrl Pts',(1.43578174003297,-2.32807240095045,3.98864987615422));
#831=CARTESIAN_POINT('Ctrl Pts',(0.678593913344326,-2.32807240095045,3.98864987615422));
#832=CARTESIAN_POINT('Ctrl Pts',(-0.0785939133443248,-2.32807240095045,
3.98864987615422));
#833=CARTESIAN_POINT('Ctrl Pts',(-0.835781740032972,-2.32807240095045,3.98864987615422));
#834=CARTESIAN_POINT('Ctrl Pts',(1.43578174003297,-2.25537505159039,3.9301643966698));
#835=CARTESIAN_POINT('Ctrl Pts',(0.678593913344324,-2.25537505159039,3.9301643966698));
#836=CARTESIAN_POINT('Ctrl Pts',(-0.0785939133443227,-2.25537505159039,
3.9301643966698));
#837=CARTESIAN_POINT('Ctrl Pts',(-0.835781740032971,-2.25537505159039,3.9301643966698));
#838=CARTESIAN_POINT('Ctrl Pts',(1.43578174003297,-2.2088088670748,3.85864123679138));
#839=CARTESIAN_POINT('Ctrl Pts',(0.678593913344325,-2.2088088670748,3.85864123679138));
#840=CARTESIAN_POINT('Ctrl Pts',(-0.0785939133443239,-2.2088088670748,3.85864123679138));
#841=CARTESIAN_POINT('Ctrl Pts',(-0.835781740032972,-2.2088088670748,3.85864123679138));
#842=CARTESIAN_POINT('Ctrl Pts',(1.43578174003297,-2.19999995976687,3.81999784176879));
#843=CARTESIAN_POINT('Ctrl Pts',(0.678593913344325,-2.19999995976687,3.81999784176879));
#844=CARTESIAN_POINT('Ctrl Pts',(-0.0785939133443238,-2.19999995976687,
3.81999784176879));
#845=CARTESIAN_POINT('Ctrl Pts',(-0.835781740032972,-2.19999995976687,3.81999784176879));
#846=CARTESIAN_POINT('Ctrl Pts',(1.43578174003297,-2.19999995976687,3.8));
#847=CARTESIAN_POINT('Ctrl Pts',(0.678593913344325,-2.19999995976687,3.8));
#848=CARTESIAN_POINT('Ctrl Pts',(-0.0785939133443238,-2.19999995976687,
3.8));
#849=CARTESIAN_POINT('Ctrl Pts',(-0.835781740032972,-2.19999995976687,3.8));
#850=CARTESIAN_POINT('',(1.38166544959118,-2.19999995976687,3.8));
#851=CARTESIAN_POINT('Ctrl Pts',(1.435781740007,-2.39999995976667,4.));
#852=CARTESIAN_POINT('Ctrl Pts',(1.4356955700333,-2.39967372553485,4.));
#853=CARTESIAN_POINT('Ctrl Pts',(1.43560939017812,-2.39934727560292,3.99999848972705));
#854=CARTESIAN_POINT('Ctrl Pts',(1.43552320500327,-2.39902064918999,3.99999549330388));
#855=CARTESIAN_POINT('Ctrl Pts',(1.43427660085834,-2.39429624222648,3.99995215228207));
#856=CARTESIAN_POINT('Ctrl Pts',(1.4330237065516,-2.3895057073124,3.99959814788608));
#857=CARTESIAN_POINT('Ctrl Pts',(1.43177320766478,-2.38474177682834,3.99898947833915));
#858=CARTESIAN_POINT('Ctrl Pts',(1.4303913840178,-2.37947754839533,3.99831688759795));
#859=CARTESIAN_POINT('Ctrl Pts',(1.42901248533315,-2.37424522765267,3.99733401331292));
#860=CARTESIAN_POINT('Ctrl Pts',(1.42764823105042,-2.36910360726666,3.99610172401281));
#861=CARTESIAN_POINT('Ctrl Pts',(1.42645013015612,-2.36458818806611,3.99501951600276));
#862=CARTESIAN_POINT('Ctrl Pts',(1.42526332378165,-2.36014117028707,3.99374481480648));
#863=CARTESIAN_POINT('Ctrl Pts',(1.42409574974331,-2.35577239102368,3.99230557524535));
#864=CARTESIAN_POINT('Ctrl Pts',(1.42231117587447,-2.34909494783277,3.9901057752948));
#865=CARTESIAN_POINT('Ctrl Pts',(1.42054516056844,-2.3425152056362,3.9874928399426));
#866=CARTESIAN_POINT('Ctrl Pts',(1.41880993517735,-2.33607831415571,3.98452112411228));
#867=CARTESIAN_POINT('Ctrl Pts',(1.41794104440601,-2.33285512733959,3.98303307738746));
#868=CARTESIAN_POINT('Ctrl Pts',(1.41707987380833,-2.32966693890536,3.98145469557809));
#869=CARTESIAN_POINT('Ctrl Pts',(1.41622795907004,-2.32651536034034,3.97979031121878));
#870=CARTESIAN_POINT('Ctrl Pts',(1.41465127876378,-2.32068257962443,3.97670995361556));
#871=CARTESIAN_POINT('Ctrl Pts',(1.41310630229043,-2.31497714274324,3.9733384978994));
#872=CARTESIAN_POINT('Ctrl Pts',(1.41160276484996,-2.30942546738668,3.96975441273686));
#873=CARTESIAN_POINT('Ctrl Pts',(1.41122881225592,-2.30804468141823,3.96886299632932));
#874=CARTESIAN_POINT('Ctrl Pts',(1.41085742304912,-2.3066732731885,3.96795820709107));
#875=CARTESIAN_POINT('Ctrl Pts',(1.41048874700884,-2.30531141671265,3.96704084367652));
#876=CARTESIAN_POINT('Ctrl Pts',(1.40847093872215,-2.29785781251262,3.96202000343313));
#877=CARTESIAN_POINT('Ctrl Pts',(1.40649918774949,-2.29058548816495,3.95655554195246));
#878=CARTESIAN_POINT('Ctrl Pts',(1.40459382751819,-2.28356703220705,3.95072795590823));
#879=CARTESIAN_POINT('Ctrl Pts',(1.40256620712817,-2.27609822700527,3.94452643448784));
#880=CARTESIAN_POINT('Ctrl Pts',(1.40061377094548,-2.26891419557427,3.93791240404152));
#881=CARTESIAN_POINT('Ctrl Pts',(1.39876102309791,-2.26210550114169,3.93092740983942));
#882=CARTESIAN_POINT('Ctrl Pts',(1.39740454521784,-2.2571205576147,3.92581338952633));
#883=CARTESIAN_POINT('Ctrl Pts',(1.39610150373143,-2.25233666516894,3.92049923590972));
#884=CARTESIAN_POINT('Ctrl Pts',(1.3948615153913,-2.24780389234357,3.91499058600118));
#885=CARTESIAN_POINT('Ctrl Pts',(1.39363853022511,-2.24333327455816,3.90955747271634));
#886=CARTESIAN_POINT('Ctrl Pts',(1.39247688084538,-2.23910691911963,3.90393420043701));
#887=CARTESIAN_POINT('Ctrl Pts',(1.39138579379934,-2.23514650509147,3.89817119934094));
#888=CARTESIAN_POINT('Ctrl Pts',(1.39010935305588,-2.23051329654517,3.89142918051644));
#889=CARTESIAN_POINT('Ctrl Pts',(1.38894428702701,-2.22629602221156,3.88457325938791));
#890=CARTESIAN_POINT('Ctrl Pts',(1.3878993105058,-2.2225268685705,3.87769093528153));
#891=CARTESIAN_POINT('Ctrl Pts',(1.38768328287855,-2.22174767276915,3.87626815484913));
#892=CARTESIAN_POINT('Ctrl Pts',(1.38747238753422,-2.22098778548889,3.8748443234939));
#893=CARTESIAN_POINT('Ctrl Pts',(1.38726670146833,-2.2202477488003,3.87342036886756));
#894=CARTESIAN_POINT('Ctrl Pts',(1.38625346799957,-2.21660224205313,3.86640580286286));
#895=CARTESIAN_POINT('Ctrl Pts',(1.38536664611718,-2.21343563099092,3.8593858548497));
#896=CARTESIAN_POINT('Ctrl Pts',(1.38461543987888,-2.21074391188645,3.85237823265218));
#897=CARTESIAN_POINT('Ctrl Pts',(1.38397323940105,-2.2084427817747,3.8463874699371));
#898=CARTESIAN_POINT('Ctrl Pts',(1.38343015239022,-2.20648949396013,3.84040562658737));
#899=CARTESIAN_POINT('Ctrl Pts',(1.38299192945286,-2.20490056953335,3.83446739811961));
#900=CARTESIAN_POINT('Ctrl Pts',(1.38263030269598,-2.203589370282,3.82956710167379));
#901=CARTESIAN_POINT('Ctrl Pts',(1.38233054192356,-2.20249273582843,3.82457327050991));
#902=CARTESIAN_POINT('Ctrl Pts',(1.38210802265406,-2.20166744122057,3.81951675109854));
#903=CARTESIAN_POINT('Ctrl Pts',(1.38190423330448,-2.20091161341417,3.81488584967459));
#904=CARTESIAN_POINT('Ctrl Pts',(1.38176522954676,-2.20038378436551,3.81020190058249));
#905=CARTESIAN_POINT('Ctrl Pts',(1.38170282196406,-2.20014418956341,3.80552903867562));
#906=CARTESIAN_POINT('Ctrl Pts',(1.38167815028822,-2.20004947021948,3.80368170972596));
#907=CARTESIAN_POINT('Ctrl Pts',(1.38166544959118,-2.19999995976687,3.80183662315436));
#908=CARTESIAN_POINT('Ctrl Pts',(1.38166544959118,-2.19999995976687,3.8));
#909=CARTESIAN_POINT('',(-0.78166544958977,-2.19999995976771,3.8));
#910=CARTESIAN_POINT('Ctrl Pts',(1.38166544959118,-2.19999995976687,3.8));
#911=CARTESIAN_POINT('Ctrl Pts',(0.660555149864196,-2.19999995976687,3.8));
#912=CARTESIAN_POINT('Ctrl Pts',(-0.0605551498627876,-2.19999995976687,
3.8));
#913=CARTESIAN_POINT('Ctrl Pts',(-0.78166544958977,-2.19999995976687,3.8));
#914=CARTESIAN_POINT('Ctrl Pts',(-0.835781740004987,-2.39999995976687,4.));
#915=CARTESIAN_POINT('Ctrl Pts',(-0.83569557003089,-2.39967372553363,4.));
#916=CARTESIAN_POINT('Ctrl Pts',(-0.835609390177938,-2.39934727560325,3.99999848972706));
#917=CARTESIAN_POINT('Ctrl Pts',(-0.835523205002775,-2.39902064918888,3.99999549330387));
#918=CARTESIAN_POINT('Ctrl Pts',(-0.834308960319143,-2.39441887879817,3.99995327733208));
#919=CARTESIAN_POINT('Ctrl Pts',(-0.833089456556374,-2.3897617168629,3.99961648116675));
#920=CARTESIAN_POINT('Ctrl Pts',(-0.831873576303846,-2.38513400880724,3.99903900823934));
#921=CARTESIAN_POINT('Ctrl Pts',(-0.830544466733217,-2.38007534365163,3.99840775792254));
#922=CARTESIAN_POINT('Ctrl Pts',(-0.829219686978716,-2.37505124344219,3.9974895146717));
#923=CARTESIAN_POINT('Ctrl Pts',(-0.827910839485574,-2.37011197089818,3.99633991044253));
#924=CARTESIAN_POINT('Ctrl Pts',(-0.827481184499529,-2.36849055733618,3.99596253019646));
#925=CARTESIAN_POINT('Ctrl Pts',(-0.827053246389933,-2.36687787697884,3.99556006997887));
#926=CARTESIAN_POINT('Ctrl Pts',(-0.82662743558949,-2.36527463132032,3.99513403873237));
#927=CARTESIAN_POINT('Ctrl Pts',(-0.825001335639397,-2.35915210534734,3.99350709693582));
#928=CARTESIAN_POINT('Ctrl Pts',(-0.823387847395026,-2.35310694601557,3.99152071803821));
#929=CARTESIAN_POINT('Ctrl Pts',(-0.821798396360275,-2.34718783600256,3.98923192451217));
#930=CARTESIAN_POINT('Ctrl Pts',(-0.820085108720793,-2.34080755891299,3.9867648075191));
#931=CARTESIAN_POINT('Ctrl Pts',(-0.818399749754708,-2.33457282976665,3.98394702883882));
#932=CARTESIAN_POINT('Ctrl Pts',(-0.816756628971528,-2.32849341137109,3.98082114098611));
#933=CARTESIAN_POINT('Ctrl Pts',(-0.816577937608622,-2.32783226730311,3.98048119691966));
#934=CARTESIAN_POINT('Ctrl Pts',(-0.816399745789285,-2.32717292152945,3.98013757673537));
#935=CARTESIAN_POINT('Ctrl Pts',(-0.816222071918139,-2.32651536034034,3.97979031121878));
#936=CARTESIAN_POINT('Ctrl Pts',(-0.816182726834785,-2.32636974635879,3.97971341082477));
#937=CARTESIAN_POINT('Ctrl Pts',(-0.816143407150637,-2.32622421987383,3.97963633165273));
#938=CARTESIAN_POINT('Ctrl Pts',(-0.816104113065556,-2.32607878131478,3.97955907526664));
#939=CARTESIAN_POINT('Ctrl Pts',(-0.814316895984033,-2.3194637837522,3.97604521478154));
#940=CARTESIAN_POINT('Ctrl Pts',(-0.812546637378429,-2.31290906785093,3.97210281227194));
#941=CARTESIAN_POINT('Ctrl Pts',(-0.810806821492314,-2.30647874702939,3.96782251827372));
#942=CARTESIAN_POINT('Ctrl Pts',(-0.808789737885048,-2.29902365087692,3.96286009039442));
#943=CARTESIAN_POINT('Ctrl Pts',(-0.806813573244809,-2.291734375727,3.95744347088543));
#944=CARTESIAN_POINT('Ctrl Pts',(-0.804899340588618,-2.28468303856447,3.95164975196655));
#945=CARTESIAN_POINT('Ctrl Pts',(-0.802886188953285,-2.277267319846,3.9455566395758));
#946=CARTESIAN_POINT('Ctrl Pts',(-0.800941535418379,-2.27011206926201,3.93904508333069));
#947=CARTESIAN_POINT('Ctrl Pts',(-0.799089821813631,-2.26330631619915,3.93215148747579));
#948=CARTESIAN_POINT('Ctrl Pts',(-0.797733047434756,-2.25831965337993,3.92710046111282));
#949=CARTESIAN_POINT('Ctrl Pts',(-0.796426169543434,-2.25352052350955,3.92184309990449));
#950=CARTESIAN_POINT('Ctrl Pts',(-0.795178802826951,-2.24895896712615,3.91638361715551));
#951=CARTESIAN_POINT('Ctrl Pts',(-0.795072947557994,-2.24857185981324,3.91592030912658));
#952=CARTESIAN_POINT('Ctrl Pts',(-0.794967611010385,-2.24818682716594,3.91545596424878));
#953=CARTESIAN_POINT('Ctrl Pts',(-0.794862796903172,-2.24780389234357,3.91499058600118));
#954=CARTESIAN_POINT('Ctrl Pts',(-0.79336121712821,-2.24231792103981,3.90832352006054));
#955=CARTESIAN_POINT('Ctrl Pts',(-0.791966861868336,-2.23725903812349,3.9014447712363));
#956=CARTESIAN_POINT('Ctrl Pts',(-0.790690666096241,-2.23263359128827,3.89444159086501));
#957=CARTESIAN_POINT('Ctrl Pts',(-0.789430209587954,-2.22806518987629,3.88752478039539));
#958=CARTESIAN_POINT('Ctrl Pts',(-0.788285016028645,-2.22391886138695,3.88048420479923));
#959=CARTESIAN_POINT('Ctrl Pts',(-0.787265620778627,-2.2202477488003,3.87342036886756));
#960=CARTESIAN_POINT('Ctrl Pts',(-0.786236968233457,-2.21654329823925,3.86629238508537));
#961=CARTESIAN_POINT('Ctrl Pts',(-0.785336409161939,-2.21332431817291,3.8591411028732));
#962=CARTESIAN_POINT('Ctrl Pts',(-0.784574768558745,-2.21059533612699,3.85199017436355));
#963=CARTESIAN_POINT('Ctrl Pts',(-0.78444429504113,-2.21012784544235,3.85076517822632));
#964=CARTESIAN_POINT('Ctrl Pts',(-0.784317898184079,-2.2096748184702,3.84954028279459));
#965=CARTESIAN_POINT('Ctrl Pts',(-0.784195632405839,-2.20923637966035,3.84831572882509));
#966=CARTESIAN_POINT('Ctrl Pts',(-0.783559833972242,-2.20695643908708,3.84194788406207));
#967=CARTESIAN_POINT('Ctrl Pts',(-0.783041650780213,-2.20508859849589,3.83564300111663));
#968=CARTESIAN_POINT('Ctrl Pts',(-0.782643593269485,-2.20363636012988,3.82942245152897));
#969=CARTESIAN_POINT('Ctrl Pts',(-0.782276132677516,-2.20229574889841,3.82368004805147));
#970=CARTESIAN_POINT('Ctrl Pts',(-0.782011040448657,-2.20130992133548,3.81800897617447));
#971=CARTESIAN_POINT('Ctrl Pts',(-0.781850291480779,-2.20070401509222,3.81246229822658));
#972=CARTESIAN_POINT('Ctrl Pts',(-0.781727357989394,-2.2002406455856,3.80822045148425));
#973=CARTESIAN_POINT('Ctrl Pts',(-0.781665449591179,-2.19999995976687,3.80405187963328));
#974=CARTESIAN_POINT('Ctrl Pts',(-0.781665449591179,-2.19999995976687,3.8));
#975=CARTESIAN_POINT('Ctrl Pts',(2.19736661298768,0.899999975431745,4.));
#976=CARTESIAN_POINT('Ctrl Pts',(2.5060829336717,0.449424551723969,4.));
#977=CARTESIAN_POINT('Ctrl Pts',(2.8355287250465,-0.862169830903323,4.));
#978=CARTESIAN_POINT('Ctrl Pts',(2.06787122492766,-2.04104210503397,4.));
#979=CARTESIAN_POINT('Ctrl Pts',(1.435781740007,-2.39999995976667,4.));
#980=CARTESIAN_POINT('Ctrl Pts',(2.18086955328791,0.888696847687432,4.00000000000221));
#981=CARTESIAN_POINT('Ctrl Pts',(2.48696113237716,0.441952267951773,4.00000000000221));
#982=CARTESIAN_POINT('Ctrl Pts',(2.81359190027272,-0.858237708625584,4.00000000000081));
#983=CARTESIAN_POINT('Ctrl Pts',(2.05262183038927,-2.02670457864287,4.));
#984=CARTESIAN_POINT('Ctrl Pts',(1.42590644282415,-2.38261053249145,4.));
#985=CARTESIAN_POINT('Ctrl Pts',(2.13802958193287,0.859344606888091,3.98864982005338));
#986=CARTESIAN_POINT('Ctrl Pts',(2.43707702573765,0.422881032812986,3.98864982005338));
#987=CARTESIAN_POINT('Ctrl Pts',(2.75620807251023,-0.847695497651002,3.98864982004915));
#988=CARTESIAN_POINT('Ctrl Pts',(2.01255471206904,-1.98973780675916,3.98864982004669));
#989=CARTESIAN_POINT('Ctrl Pts',(1.40026202763001,-2.3374532390169,3.98864982004669));
#990=CARTESIAN_POINT('Ctrl Pts',(2.07805931231439,0.818255368521082,3.93016448145778));
#991=CARTESIAN_POINT('Ctrl Pts',(2.36737091624266,0.396001377430742,3.93016448145778));
#992=CARTESIAN_POINT('Ctrl Pts',(2.67610724330319,-0.833119277398305,3.93016448145351));
#993=CARTESIAN_POINT('Ctrl Pts',(1.95672203139275,-1.93784387723398,3.93016448145101));
#994=CARTESIAN_POINT('Ctrl Pts',(1.36436325261484,-2.27423902623552,3.93016448145101));
#995=CARTESIAN_POINT('Ctrl Pts',(2.03964499280507,0.791935407962843,3.85864186286421));
#996=CARTESIAN_POINT('Ctrl Pts',(2.3227046427936,0.378806223715085,3.85864186286421));
#997=CARTESIAN_POINT('Ctrl Pts',(2.6247696024096,-0.823759741708025,3.85864186286209));
#998=CARTESIAN_POINT('Ctrl Pts',(1.92092612332628,-1.90462104826577,3.85864186286086));
#999=CARTESIAN_POINT('Ctrl Pts',(1.34136807480099,-2.23374677928124,3.85864186286086));
#1000=CARTESIAN_POINT('Ctrl Pts',(2.0323782118251,0.786956499284486,3.8199978417699));
#1001=CARTESIAN_POINT('Ctrl Pts',(2.31421146528798,0.375617256472142,3.8199978417699));
#1002=CARTESIAN_POINT('Ctrl Pts',(2.61497807529692,-0.821925741293025,3.8199978417692));
#1003=CARTESIAN_POINT('Ctrl Pts',(1.91406514060901,-1.89838717319979,3.81999784176879));
#1004=CARTESIAN_POINT('Ctrl Pts',(1.33701811044117,-2.22608691978696,3.81999784176879));
#1005=CARTESIAN_POINT('Ctrl Pts',(2.0323782118251,0.786956499284486,3.8));
#1006=CARTESIAN_POINT('Ctrl Pts',(2.31424963505833,0.375561547203473,3.8));
#1007=CARTESIAN_POINT('Ctrl Pts',(2.61504796633448,-0.821981149962184,3.8));
#1008=CARTESIAN_POINT('Ctrl Pts',(1.91414329232526,-1.89834279155276,3.8));
#1009=CARTESIAN_POINT('Ctrl Pts',(1.33701811044117,-2.22608691978696,3.8));
#1010=CARTESIAN_POINT('',(2.08885439711879,0.699999975413084,3.8));
#1011=CARTESIAN_POINT('Ctrl Pts',(2.19736661298528,0.899999975413085,4.));
#1012=CARTESIAN_POINT('Ctrl Pts',(2.19719468134717,0.899673758071394,4.));
#1013=CARTESIAN_POINT('Ctrl Pts',(2.1970225527802,0.899347421894508,3.99999848987579));
#1014=CARTESIAN_POINT('Ctrl Pts',(2.19685025445845,0.899020996997336,3.99999549391875));
#1015=CARTESIAN_POINT('Ctrl Pts',(2.19437009033382,0.894322243631162,3.99995236833809));
#1016=CARTESIAN_POINT('Ctrl Pts',(2.19183636718987,0.889577515038335,3.99960164639033));
#1017=CARTESIAN_POINT('Ctrl Pts',(2.1893132192427,0.884852949907889,3.99899809385444));
#1018=CARTESIAN_POINT('Ctrl Pts',(2.18653433019754,0.879649512551448,3.99833336647211));
#1019=CARTESIAN_POINT('Ctrl Pts',(2.18376779803666,0.874470155525882,3.99736261670459));
#1020=CARTESIAN_POINT('Ctrl Pts',(2.1810472776105,0.869365385955049,3.99614415717543));
#1021=CARTESIAN_POINT('Ctrl Pts',(2.17916787935441,0.865838893399826,3.9953024172303));
#1022=CARTESIAN_POINT('Ctrl Pts',(2.17730934422352,0.862347201658956,3.99434211233012));
#1023=CARTESIAN_POINT('Ctrl Pts',(2.17547220821352,0.858899400099676,3.99327672218888));
#1024=CARTESIAN_POINT('Ctrl Pts',(2.171930902534,0.852253338416014,3.99122305161821));
#1025=CARTESIAN_POINT('Ctrl Pts',(2.16842795907859,0.845680441169173,3.98875270125158));
#1026=CARTESIAN_POINT('Ctrl Pts',(2.16498935414261,0.839228415096814,3.98591839388192));
#1027=CARTESIAN_POINT('Ctrl Pts',(2.16270328674441,0.834938952733161,3.98403407806347));
#1028=CARTESIAN_POINT('Ctrl Pts',(2.16044465250271,0.830702182461193,3.98198843255205));
#1029=CARTESIAN_POINT('Ctrl Pts',(2.15821251402802,0.826525957605284,3.97979029732146));
#1030=CARTESIAN_POINT('Ctrl Pts',(2.155551584042,0.821547484238402,3.97716990256785));
#1031=CARTESIAN_POINT('Ctrl Pts',(2.15292874364671,0.81665535969131,3.97433423978921));
#1032=CARTESIAN_POINT('Ctrl Pts',(2.15035136989651,0.81186839419653,3.97133041744457));
#1033=CARTESIAN_POINT('Ctrl Pts',(2.14635069217593,0.804437921141311,3.96666779327926));
#1034=CARTESIAN_POINT('Ctrl Pts',(2.14240805896131,0.797143155309071,3.96153323730577));
#1035=CARTESIAN_POINT('Ctrl Pts',(2.13856395605864,0.790060472585725,3.956012344593));
#1036=CARTESIAN_POINT('Ctrl Pts',(2.13439745183555,0.782383771876935,3.9500284197644));
#1037=CARTESIAN_POINT('Ctrl Pts',(2.13034439660829,0.774954740345625,3.94358951394501));
#1038=CARTESIAN_POINT('Ctrl Pts',(2.1264569101868,0.767866351522269,3.93674334932333));
#1039=CARTESIAN_POINT('Ctrl Pts',(2.12284316052594,0.761277090511654,3.93037925633434));
#1040=CARTESIAN_POINT('Ctrl Pts',(2.11937082456981,0.754981089213769,3.92366141392599));
#1041=CARTESIAN_POINT('Ctrl Pts',(2.11611079682817,0.749068225360616,3.91660113742203));
#1042=CARTESIAN_POINT('Ctrl Pts',(2.11586385403541,0.74862033373858,3.91606633080819));
#1043=CARTESIAN_POINT('Ctrl Pts',(2.1156181509364,0.748174652654729,3.91552955281817));
#1044=CARTESIAN_POINT('Ctrl Pts',(2.11537372978388,0.747731227689118,3.91499080573919));
#1045=CARTESIAN_POINT('Ctrl Pts',(2.11390339589824,0.745063771350063,3.91174993203466));
#1046=CARTESIAN_POINT('Ctrl Pts',(2.11247928977662,0.742477858572247,3.90843772860181));
#1047=CARTESIAN_POINT('Ctrl Pts',(2.11110372611976,0.739979023466307,3.90506448885096));
#1048=CARTESIAN_POINT('Ctrl Pts',(2.10835402113745,0.734983937047338,3.89832149727566));
#1049=CARTESIAN_POINT('Ctrl Pts',(2.10582966915299,0.730401938880341,3.89142066100615));
#1050=CARTESIAN_POINT('Ctrl Pts',(2.1035452152649,0.726261492945782,3.88445000287134));
#1051=CARTESIAN_POINT('Ctrl Pts',(2.10234493224154,0.724086046555617,3.8807875246465));
#1052=CARTESIAN_POINT('Ctrl Pts',(2.1012114627944,0.722032876060669,3.87710591279189));
#1053=CARTESIAN_POINT('Ctrl Pts',(2.1001513953245,0.720108989820639,3.87342078103422));
#1054=CARTESIAN_POINT('Ctrl Pts',(2.09809769812301,0.716381793298424,3.86628147623267));
#1055=CARTESIAN_POINT('Ctrl Pts',(2.0963180904767,0.713138831671008,3.85912718116297));
#1056=CARTESIAN_POINT('Ctrl Pts',(2.09480562648133,0.710397314782234,3.85198120703586));
#1057=CARTESIAN_POINT('Ctrl Pts',(2.0941904356332,0.709282209824271,3.84907460040096));
#1058=CARTESIAN_POINT('Ctrl Pts',(2.09361978126588,0.708250296100586,3.84616977150145));
#1059=CARTESIAN_POINT('Ctrl Pts',(2.0930945064224,0.70730362660541,3.84327025644951));
#1060=CARTESIAN_POINT('Ctrl Pts',(2.09195893068982,0.705257050572191,3.83700188291104));
#1061=CARTESIAN_POINT('Ctrl Pts',(2.09104408041155,0.703625600570358,3.83081230301823));
#1062=CARTESIAN_POINT('Ctrl Pts',(2.09035504454382,0.70241240112822,3.82472653641155));
#1063=CARTESIAN_POINT('Ctrl Pts',(2.08971665867353,0.701288382164947,3.81908812541798));
#1064=CARTESIAN_POINT('Ctrl Pts',(2.08927261507654,0.70052371461423,3.81353826044113));
#1065=CARTESIAN_POINT('Ctrl Pts',(2.08904478604732,0.700133092949911,3.80813507798284));
#1066=CARTESIAN_POINT('Ctrl Pts',(2.08892862935339,0.699933937814767,3.80538031133525));
#1067=CARTESIAN_POINT('Ctrl Pts',(2.08886892766688,0.699832185694767,3.80266435239454));
#1068=CARTESIAN_POINT('Ctrl Pts',(2.08886994052186,0.699830745546558,3.8));
#1069=CARTESIAN_POINT('Ctrl Pts',(2.08879029059849,0.699960672630759,3.8));
#1070=CARTESIAN_POINT('Ctrl Pts',(2.33124091658188,0.304501573572607,3.8));
#1071=CARTESIAN_POINT('Ctrl Pts',(2.59019740642648,-0.836237375037766,3.8));
#1072=CARTESIAN_POINT('Ctrl Pts',(1.93473521347699,-1.86635449199356,3.8));
#1073=CARTESIAN_POINT('Ctrl Pts',(1.3816429753378,-2.19996269949588,3.8));
#1074=CARTESIAN_POINT('Ctrl Pts',(-1.59736661295459,0.899999975413083,4.));
#1075=CARTESIAN_POINT('Ctrl Pts',(-0.332455537641297,0.899999975413083,
4.));
#1076=CARTESIAN_POINT('Ctrl Pts',(0.932455537671995,0.899999975413084,4.));
#1077=CARTESIAN_POINT('Ctrl Pts',(2.19736661298528,0.899999975413085,4.));
#1078=CARTESIAN_POINT('Ctrl Pts',(-1.59736661295459,0.880002133644289,4.));
#1079=CARTESIAN_POINT('Ctrl Pts',(-0.332455537641295,0.88000213364429,4.));
#1080=CARTESIAN_POINT('Ctrl Pts',(0.932455537671993,0.88000213364429,4.));
#1081=CARTESIAN_POINT('Ctrl Pts',(2.19736661298528,0.880002133644291,4.));
#1082=CARTESIAN_POINT('Ctrl Pts',(-1.59736661295459,0.828080325325063,3.98865028926103));
#1083=CARTESIAN_POINT('Ctrl Pts',(-0.332455537641298,0.828080325325064,
3.98865028926103));
#1084=CARTESIAN_POINT('Ctrl Pts',(0.932455537671997,0.828080325325065,3.98865028926103));
#1085=CARTESIAN_POINT('Ctrl Pts',(2.19736661298529,0.828080325325066,3.98865028926103));
#1086=CARTESIAN_POINT('Ctrl Pts',(-1.59736661295459,0.755376133648956,3.93016388188383));
#1087=CARTESIAN_POINT('Ctrl Pts',(-0.332455537641296,0.755376133648957,
3.93016388188383));
#1088=CARTESIAN_POINT('Ctrl Pts',(0.932455537671993,0.755376133648958,3.93016388188383));
#1089=CARTESIAN_POINT('Ctrl Pts',(2.19736661298528,0.755376133648958,3.93016388188383));
#1090=CARTESIAN_POINT('Ctrl Pts',(-1.59736661295459,0.708809253544646,3.85863696168194));
#1091=CARTESIAN_POINT('Ctrl Pts',(-0.332455537641297,0.708809253544647,
3.85863696168194));
#1092=CARTESIAN_POINT('Ctrl Pts',(0.932455537671995,0.708809253544647,3.85863696168194));
#1093=CARTESIAN_POINT('Ctrl Pts',(2.19736661298528,0.708809253544648,3.85863696168194));
#1094=CARTESIAN_POINT('Ctrl Pts',(-1.59736661295459,0.699999975413083,3.81999784176879));
#1095=CARTESIAN_POINT('Ctrl Pts',(-0.332455537641297,0.699999975413083,
3.81999784176879));
#1096=CARTESIAN_POINT('Ctrl Pts',(0.932455537671995,0.699999975413084,3.81999784176879));
#1097=CARTESIAN_POINT('Ctrl Pts',(2.19736661298528,0.699999975413085,3.81999784176879));
#1098=CARTESIAN_POINT('Ctrl Pts',(-1.59736661295459,0.699999975413083,3.8));
#1099=CARTESIAN_POINT('Ctrl Pts',(-0.332455537641297,0.699999975413083,
3.8));
#1100=CARTESIAN_POINT('Ctrl Pts',(0.932455537671995,0.699999975413084,3.8));
#1101=CARTESIAN_POINT('Ctrl Pts',(2.19736661298528,0.699999975413085,3.8));
#1102=CARTESIAN_POINT('',(-1.48885439711879,0.699999975413083,3.8));
#1103=CARTESIAN_POINT('Ctrl Pts',(-1.597366612947,0.899999975413083,4.));
#1104=CARTESIAN_POINT('Ctrl Pts',(-1.59719468130036,0.899673758055065,4.));
#1105=CARTESIAN_POINT('Ctrl Pts',(-1.59702272940291,0.899347332272396,3.99999848993836));
#1106=CARTESIAN_POINT('Ctrl Pts',(-1.59685076640819,0.899020737349797,3.99999549410204));
#1107=CARTESIAN_POINT('Ctrl Pts',(-1.59437712662342,0.894322760349632,3.99995239983106));
#1108=CARTESIAN_POINT('Ctrl Pts',(-1.59188898882458,0.889559085494541,3.99960214162664));
#1109=CARTESIAN_POINT('Ctrl Pts',(-1.58940378431782,0.884819716446306,3.99899936710884));
#1110=CARTESIAN_POINT('Ctrl Pts',(-1.58666803426,0.879602548558305,3.99833582396081));
#1111=CARTESIAN_POINT('Ctrl Pts',(-1.58393583874606,0.874414236699331,3.99736693750742));
#1112=CARTESIAN_POINT('Ctrl Pts',(-1.58123045044366,0.869310554744427,3.9961508310932));
#1113=CARTESIAN_POINT('Ctrl Pts',(-1.57935442244908,0.865771450870004,3.99530753267447));
#1114=CARTESIAN_POINT('Ctrl Pts',(-1.57749128499286,0.862271684780853,3.99434500953351));
#1115=CARTESIAN_POINT('Ctrl Pts',(-1.57564879164843,0.858816679935314,3.99327685245452));
#1116=CARTESIAN_POINT('Ctrl Pts',(-1.57211233652729,0.85218519352235,3.99122664718046));
#1117=CARTESIAN_POINT('Ctrl Pts',(-1.56860012557795,0.845634621853206,3.98876114359257));
#1118=CARTESIAN_POINT('Ctrl Pts',(-1.56513785786262,0.839212211446371,3.98593281499638));
#1119=CARTESIAN_POINT('Ctrl Pts',(-1.56282637388584,0.834924472898023,3.98404456233404));
#1120=CARTESIAN_POINT('Ctrl Pts',(-1.56053715052329,0.830692609888826,3.98199413144038));
#1121=CARTESIAN_POINT('Ctrl Pts',(-1.5582778350727,0.826519939069648,3.97979043547034));
#1122=CARTESIAN_POINT('Ctrl Pts',(-1.55559128587444,0.821558221377244,3.97717002332736));
#1123=CARTESIAN_POINT('Ctrl Pts',(-1.55294702514352,0.816680733476088,3.97433433285519));
#1124=CARTESIAN_POINT('Ctrl Pts',(-1.5503579105352,0.811903473566959,3.97133047111563));
#1125=CARTESIAN_POINT('Ctrl Pts',(-1.54634034369386,0.804490529797822,3.96666933511108));
#1126=CARTESIAN_POINT('Ctrl Pts',(-1.54238625745442,0.797211521294009,3.96153654885312));
#1127=CARTESIAN_POINT('Ctrl Pts',(-1.53853776472625,0.790140656607718,3.95601762351233));
#1128=CARTESIAN_POINT('Ctrl Pts',(-1.53436447642644,0.782473042570467,3.9500329255594));
#1129=CARTESIAN_POINT('Ctrl Pts',(-1.53031535697881,0.775047448396999,3.94359304300038));
#1130=CARTESIAN_POINT('Ctrl Pts',(-1.52644410689186,0.76795551876296,3.93674571840452));
#1131=CARTESIAN_POINT('Ctrl Pts',(-1.52283609571797,0.761345829182239,3.93036400110435));
#1132=CARTESIAN_POINT('Ctrl Pts',(-1.51938258666145,0.755023917863901,3.92362653837216));
#1133=CARTESIAN_POINT('Ctrl Pts',(-1.51612705359559,0.749096264162944,3.91654470772292));
#1134=CARTESIAN_POINT('Ctrl Pts',(-1.51588953133072,0.748663785148326,3.91602802046429));
#1135=CARTESIAN_POINT('Ctrl Pts',(-1.51565306291138,0.748233427745866,3.91550949398026));
#1136=CARTESIAN_POINT('Ctrl Pts',(-1.51541766522155,0.747805245066214,3.91498913032181));
#1137=CARTESIAN_POINT('Ctrl Pts',(-1.51395151595444,0.745138355164241,3.91174810107887));
#1138=CARTESIAN_POINT('Ctrl Pts',(-1.5125269033648,0.742555639861826,3.90843572847667));
#1139=CARTESIAN_POINT('Ctrl Pts',(-1.51114790691521,0.740061734258891,3.90506232035425));
#1140=CARTESIAN_POINT('Ctrl Pts',(-1.50839377580091,0.735080907064437,3.89832495110723));
#1141=CARTESIAN_POINT('Ctrl Pts',(-1.50585849785674,0.73051542628826,3.89143002497325));
#1142=CARTESIAN_POINT('Ctrl Pts',(-1.50356294875077,0.726390065496326,3.88446545060393));
#1143=CARTESIAN_POINT('Ctrl Pts',(-1.50235373909123,0.724216979281032,3.8807967725608));
#1144=CARTESIAN_POINT('Ctrl Pts',(-1.5012110491377,0.722166719045731,3.87710890889264));
#1145=CARTESIAN_POINT('Ctrl Pts',(-1.50013793019393,0.720248279557844,3.87341757152321));
#1146=CARTESIAN_POINT('Ctrl Pts',(-1.49806483064322,0.71654215167378,3.86628647959107));
#1147=CARTESIAN_POINT('Ctrl Pts',(-1.49625137186871,0.713326251120341,3.85914066120456));
#1148=CARTESIAN_POINT('Ctrl Pts',(-1.49471955283959,0.710601539573693,3.85200323102662));
#1149=CARTESIAN_POINT('Ctrl Pts',(-1.4940940030828,0.709488847661058,3.84908851484473));
#1150=CARTESIAN_POINT('Ctrl Pts',(-1.49351542139894,0.708458484794422,3.84617559870901));
#1151=CARTESIAN_POINT('Ctrl Pts',(-1.49298530597329,0.707512136755243,3.84326803912993));
#1152=CARTESIAN_POINT('Ctrl Pts',(-1.49184376844472,0.705474294146755,3.83700697179354));
#1153=CARTESIAN_POINT('Ctrl Pts',(-1.4909366446574,0.703842091031293,3.83082459112183));
#1154=CARTESIAN_POINT('Ctrl Pts',(-1.49026664681893,0.702620495180117,3.82474571293139));
#1155=CARTESIAN_POINT('Ctrl Pts',(-1.48964536623147,0.701487724677754,3.81910884547235));
#1156=CARTESIAN_POINT('Ctrl Pts',(-1.4892279812404,0.700708623916515,3.81356040730607));
#1157=CARTESIAN_POINT('Ctrl Pts',(-1.48901665439531,0.700309069149934,3.80815832171575));
#1158=CARTESIAN_POINT('Ctrl Pts',(-1.48890857929555,0.700104732018787,3.80539562992963));
#1159=CARTESIAN_POINT('Ctrl Pts',(-1.48885439711879,0.699999975413083,3.80267189528862));
#1160=CARTESIAN_POINT('Ctrl Pts',(-1.48885439711879,0.699999975413083,3.8));
#1161=CARTESIAN_POINT('Ctrl Pts',(-1.48885439711879,0.699999975413083,3.8));
#1162=CARTESIAN_POINT('Ctrl Pts',(-0.296284799039595,0.699999975413083,
3.8));
#1163=CARTESIAN_POINT('Ctrl Pts',(0.896284799039597,0.699999975413084,3.8));
#1164=CARTESIAN_POINT('Ctrl Pts',(2.08885439711879,0.699999975413085,3.8));
#1165=CARTESIAN_POINT('Ctrl Pts',(-0.83578174000753,-2.39999995977135,4.));
#1166=CARTESIAN_POINT('Ctrl Pts',(-1.30984885369934,-2.13078156872158,4.));
#1167=CARTESIAN_POINT('Ctrl Pts',(-2.18170530334573,-1.09477835477427,4.));
#1168=CARTESIAN_POINT('Ctrl Pts',(-2.00898837385792,0.299232743808588,4.));
#1169=CARTESIAN_POINT('Ctrl Pts',(-1.597366612947,0.899999975413085,4.));
#1170=CARTESIAN_POINT('Ctrl Pts',(-0.825906442824538,-2.38261053249584,
4.00000000000022));
#1171=CARTESIAN_POINT('Ctrl Pts',(-1.29594298349966,-2.11568106710917,4.00000000000022));
#1172=CARTESIAN_POINT('Ctrl Pts',(-2.16025878921357,-1.08870731535603,4.00000000000016));
#1173=CARTESIAN_POINT('Ctrl Pts',(-1.98899165870142,0.293037408028596,4.));
#1174=CARTESIAN_POINT('Ctrl Pts',(-1.58086955325,0.888696847670586,4.));
#1175=CARTESIAN_POINT('Ctrl Pts',(-0.800265130285999,-2.33745870249263,
3.98865013652601));
#1176=CARTESIAN_POINT('Ctrl Pts',(-1.25948464361646,-2.07667212829915,3.98865013652601));
#1177=CARTESIAN_POINT('Ctrl Pts',(-2.10406744529364,-1.07305986464739,3.98865013652585));
#1178=CARTESIAN_POINT('Ctrl Pts',(-1.93676469008109,0.277396726038196,3.98865013652536));
#1179=CARTESIAN_POINT('Ctrl Pts',(-1.53803476500837,0.859348158133751,3.98865013652536));
#1180=CARTESIAN_POINT('Ctrl Pts',(-0.764363682958323,-2.27423978403158,
3.93016405221582));
#1181=CARTESIAN_POINT('Ctrl Pts',(-1.20863276704284,-2.02194342228028,3.93016405221582));
#1182=CARTESIAN_POINT('Ctrl Pts',(-2.02567176634927,-1.051086882262,3.93016405221566));
#1183=CARTESIAN_POINT('Ctrl Pts',(-1.86380883644394,0.255250539635437,3.93016405221516));
#1184=CARTESIAN_POINT('Ctrl Pts',(-1.47806003120601,0.818255861085594,3.93016405221516));
#1185=CARTESIAN_POINT('Ctrl Pts',(-0.741368236181895,-2.23374706346057,
3.85863848361019));
#1186=CARTESIAN_POINT('Ctrl Pts',(-1.17603677257696,-1.98690276519881,3.85863848361019));
#1187=CARTESIAN_POINT('Ctrl Pts',(-1.97542279690052,-1.03702094594143,3.85863848361011));
#1188=CARTESIAN_POINT('Ctrl Pts',(-1.8170581290461,0.24109668035701,3.85863848360986));
#1189=CARTESIAN_POINT('Ctrl Pts',(-1.43964526239476,0.791935592683397,3.85863848360986));
#1190=CARTESIAN_POINT('Ctrl Pts',(-0.737018110439706,-2.22608691978779,
3.8199978417689));
#1191=CARTESIAN_POINT('Ctrl Pts',(-1.16980338306673,-1.98031210984722,3.8199978417689));
#1192=CARTESIAN_POINT('Ctrl Pts',(-1.965820615354,-1.03438219453797,3.81999784176888));
#1193=CARTESIAN_POINT('Ctrl Pts',(-1.8081558831044,0.238504175545193,3.81999784176879));
#1194=CARTESIAN_POINT('Ctrl Pts',(-1.43237821182118,0.786956499290207,3.81999784176879));
#1195=CARTESIAN_POINT('Ctrl Pts',(-0.737018110439706,-2.22608691978779,
3.8));
#1196=CARTESIAN_POINT('Ctrl Pts',(-1.16986199685397,-1.98027882361192,3.8));
#1197=CARTESIAN_POINT('Ctrl Pts',(-1.96590484218307,-1.03436284566168,3.8));
#1198=CARTESIAN_POINT('Ctrl Pts',(-1.80820677613115,0.238429896520884,3.8));
#1199=CARTESIAN_POINT('Ctrl Pts',(-1.43237821182118,0.786956499290207,3.8));
#1200=CARTESIAN_POINT('Ctrl Pts',(-0.7816532634909,-2.19997972123076,3.8));
#1201=CARTESIAN_POINT('Ctrl Pts',(-1.19328091032836,-1.95212913239665,3.8));
#1202=CARTESIAN_POINT('Ctrl Pts',(-1.94031598768307,-1.04374242251376,3.8));
#1203=CARTESIAN_POINT('Ctrl Pts',(-1.81674145927585,0.163029359714359,3.8));
#1204=CARTESIAN_POINT('Ctrl Pts',(-1.48872129214142,0.699918653089388,3.8));
#1205=CARTESIAN_POINT('Origin',(0.3,-0.4,0.));
#1206=CARTESIAN_POINT('',(-0.781665449591178,-2.19999995976687,2.));
#1207=CARTESIAN_POINT('',(-0.781665449591178,-2.19999995976687,0.));
#1208=CARTESIAN_POINT('',(-1.48885439711879,0.699999975413083,2.));
#1209=CARTESIAN_POINT('Origin',(0.3,-0.4,2.));
#1210=CARTESIAN_POINT('',(-1.48885439711879,0.699999975413083,0.));
#1211=CARTESIAN_POINT('Origin',(1.38166544959118,-2.19999995976687,0.));
#1212=CARTESIAN_POINT('',(1.38166544959118,-2.19999995976687,2.));
#1213=CARTESIAN_POINT('',(1.38166544959118,-2.19999995976687,0.));
#1214=CARTESIAN_POINT('',(0.840832724795589,-2.19999995976687,2.));
#1215=CARTESIAN_POINT('Origin',(0.3,-0.749999992176891,2.));
#1216=CARTESIAN_POINT('',(2.08885439711879,0.699999975413084,2.));
#1217=CARTESIAN_POINT('',(-0.594427198559393,0.699999975413083,2.));
#1218=CARTESIAN_POINT('Origin',(0.3,-0.4,2.));
#1219=CARTESIAN_POINT('Origin',(0.3,-0.4,0.));
#1220=CARTESIAN_POINT('',(2.08885439711879,0.699999975413084,0.));
#1221=CARTESIAN_POINT('Origin',(-1.48885439711879,0.699999975413083,0.));
#1222=CARTESIAN_POINT('Origin',(0.3,-0.4,0.));
#1223=CARTESIAN_POINT('',(-1.9803508934246,1.69999995306134,0.));
#1224=CARTESIAN_POINT('',(-1.9803508934246,1.69999995306134,0.));
#1225=CARTESIAN_POINT('Origin',(0.3,-0.4,0.));
#1226=CARTESIAN_POINT('Origin',(2.5803508934246,1.69999995306134,0.));
#1227=CARTESIAN_POINT('',(2.08885439711879,1.69999995306134,0.));
#1228=CARTESIAN_POINT('Origin',(-5.55111512312578E-16,0.,0.));
#1229=UNCERTAINTY_MEASURE_WITH_UNIT(LENGTH_MEASURE(0.01),#1233,
'DISTANCE_ACCURACY_VALUE',
'Maximum model space distance between geometric entities at asserted c
onnectivities');
#1230=UNCERTAINTY_MEASURE_WITH_UNIT(LENGTH_MEASURE(0.01),#1233,
'DISTANCE_ACCURACY_VALUE',
'Maximum model space distance between geometric entities at asserted c
onnectivities');
#1231=(
GEOMETRIC_REPRESENTATION_CONTEXT(3)
GLOBAL_UNCERTAINTY_ASSIGNED_CONTEXT((#1229))
GLOBAL_UNIT_ASSIGNED_CONTEXT((#1233,#1235,#1236))
REPRESENTATION_CONTEXT('','3D')
);
#1232=(
GEOMETRIC_REPRESENTATION_CONTEXT(3)
GLOBAL_UNCERTAINTY_ASSIGNED_CONTEXT((#1230))
GLOBAL_UNIT_ASSIGNED_CONTEXT((#1233,#1235,#1236))
REPRESENTATION_CONTEXT('','3D')
);
#1233=(
LENGTH_UNIT()
NAMED_UNIT(*)
SI_UNIT(.MILLI.,.METRE.)
);
#1234=(
LENGTH_UNIT()
NAMED_UNIT(*)
SI_UNIT($,.METRE.)
);
#1235=(
NAMED_UNIT(*)
PLANE_ANGLE_UNIT()
SI_UNIT($,.RADIAN.)
);
#1236=(
NAMED_UNIT(*)
SI_UNIT($,.STERADIAN.)
SOLID_ANGLE_UNIT()
);
#1237=SHAPE_DEFINITION_REPRESENTATION(#1238,#1239);
#1238=PRODUCT_DEFINITION_SHAPE('',$,#1241);
#1239=SHAPE_REPRESENTATION('',(#302),#1231);
#1240=PRODUCT_DEFINITION_CONTEXT('part definition',#1245,'design');
#1241=PRODUCT_DEFINITION('Supplementary File 4',
'Supplementary File 4 v0',#1242,#1240);
#1242=PRODUCT_DEFINITION_FORMATION('',$,#1247);
#1243=PRODUCT_RELATED_PRODUCT_CATEGORY('Supplementary File 4 v0',
'Supplementary File 4 v0',(#1247));
#1244=APPLICATION_PROTOCOL_DEFINITION('international standard',
'automotive_design',2009,#1245);
#1245=APPLICATION_CONTEXT(
'Core Data for Automotive Mechanical Design Process');
#1246=PRODUCT_CONTEXT('part definition',#1245,'mechanical');
#1247=PRODUCT('Supplementary File 4','Supplementary File 4 v0',$,(#1246));
#1248=PRESENTATION_STYLE_ASSIGNMENT((#1249));
#1249=SURFACE_STYLE_USAGE(.BOTH.,#1250);
#1250=SURFACE_SIDE_STYLE('',(#1251));
#1251=SURFACE_STYLE_FILL_AREA(#1252);
#1252=FILL_AREA_STYLE('Steel - Satin',(#1253));
#1253=FILL_AREA_STYLE_COLOUR('Steel - Satin',#1254);
#1254=COLOUR_RGB('Steel - Satin',0.627450980392157,0.627450980392157,0.627450980392157);
ENDSEC;
END-ISO-10303-21;
