# Supplementary material for: Production and Use of Customizable Agarose Molds for Scaffold-Free Mouse Ovarian Follicle Culture
Source: J Vis Exp. Author manuscript; Available in PMC 2025 Dec 9. (PMC12688028; doi:10.3791/68871)
Supplement: Supplementary File 5 — CAD file of 96-well silicone cast container 1. [file NIHMS2122470-supplement-Supplementary_File_5.step]

ISO-10303-21;
HEADER;
/* Generated by software containing ST-Developer
 * from STEP Tools, Inc. (www.steptools.com) 
 */

FILE_DESCRIPTION(
/* description */ (''),
/* implementation_level */ '2;1');

FILE_NAME(
/* name */ 'Supplementary File 5.step',
/* time_stamp */ '2025-07-09T14:24:39-05:00',
/* author */ (''),
/* organization */ (''),
/* preprocessor_version */ 'ST-DEVELOPER v20.1',
/* originating_system */ 'Autodesk Translation Framework v14.10.0.0',
/* authorisation */ '');

FILE_SCHEMA (('AUTOMOTIVE_DESIGN { 1 0 10303 214 3 1 1 }'));
ENDSEC;

DATA;
#10=MECHANICAL_DESIGN_GEOMETRIC_PRESENTATION_REPRESENTATION('',(#13),#131);
#11=SHAPE_REPRESENTATION_RELATIONSHIP('SRR','None',#138,#12);
#12=ADVANCED_BREP_SHAPE_REPRESENTATION('',(#14),#130);
#13=STYLED_ITEM('',(#147),#14);
#14=MANIFOLD_SOLID_BREP('Container 1',#67);
#15=FACE_BOUND('',#31,.T.);
#16=LINE('',#119,#18);
#17=LINE('',#124,#19);
#18=VECTOR('',#100,9.);
#19=VECTOR('',#105,10.);
#20=CYLINDRICAL_SURFACE('',#83,9.);
#21=CYLINDRICAL_SURFACE('',#85,10.);
#22=FACE_OUTER_BOUND('',#27,.T.);
#23=FACE_OUTER_BOUND('',#28,.T.);
#24=FACE_OUTER_BOUND('',#29,.T.);
#25=FACE_OUTER_BOUND('',#30,.T.);
#26=FACE_OUTER_BOUND('',#32,.T.);
#27=EDGE_LOOP('',(#47));
#28=EDGE_LOOP('',(#48,#49,#50,#51));
#29=EDGE_LOOP('',(#52,#53,#54,#55));
#30=EDGE_LOOP('',(#56));
#31=EDGE_LOOP('',(#57));
#32=EDGE_LOOP('',(#58));
#33=CIRCLE('',#82,9.);
#34=CIRCLE('',#84,9.);
#35=CIRCLE('',#86,10.);
#36=CIRCLE('',#87,10.);
#37=VERTEX_POINT('',#114);
#38=VERTEX_POINT('',#117);
#39=VERTEX_POINT('',#121);
#40=VERTEX_POINT('',#123);
#41=EDGE_CURVE('',#37,#37,#33,.T.);
#42=EDGE_CURVE('',#38,#38,#34,.T.);
#43=EDGE_CURVE('',#38,#37,#16,.T.);
#44=EDGE_CURVE('',#39,#39,#35,.T.);
#45=EDGE_CURVE('',#39,#40,#17,.T.);
#46=EDGE_CURVE('',#40,#40,#36,.T.);
#47=ORIENTED_EDGE('',*,*,#41,.F.);
#48=ORIENTED_EDGE('',*,*,#42,.F.);
#49=ORIENTED_EDGE('',*,*,#43,.T.);
#50=ORIENTED_EDGE('',*,*,#41,.T.);
#51=ORIENTED_EDGE('',*,*,#43,.F.);
#52=ORIENTED_EDGE('',*,*,#44,.F.);
#53=ORIENTED_EDGE('',*,*,#45,.T.);
#54=ORIENTED_EDGE('',*,*,#46,.T.);
#55=ORIENTED_EDGE('',*,*,#45,.F.);
#56=ORIENTED_EDGE('',*,*,#44,.T.);
#57=ORIENTED_EDGE('',*,*,#42,.T.);
#58=ORIENTED_EDGE('',*,*,#46,.F.);
#59=PLANE('',#81);
#60=PLANE('',#88);
#61=PLANE('',#89);
#62=ADVANCED_FACE('',(#22),#59,.T.);
#63=ADVANCED_FACE('',(#23),#20,.F.);
#64=ADVANCED_FACE('',(#24),#21,.T.);
#65=ADVANCED_FACE('',(#25,#15),#60,.T.);
#66=ADVANCED_FACE('',(#26),#61,.F.);
#67=CLOSED_SHELL('',(#62,#63,#64,#65,#66));
#68=DERIVED_UNIT_ELEMENT(#70,1.);
#69=DERIVED_UNIT_ELEMENT(#133,-3.);
#70=(
MASS_UNIT()
NAMED_UNIT(*)
SI_UNIT(.KILO.,.GRAM.)
);
#71=DERIVED_UNIT((#68,#69));
#72=MEASURE_REPRESENTATION_ITEM('density measure',
POSITIVE_RATIO_MEASURE(7850.),#71);
#73=PROPERTY_DEFINITION_REPRESENTATION(#78,#75);
#74=PROPERTY_DEFINITION_REPRESENTATION(#79,#76);
#75=REPRESENTATION('material name',(#77),#130);
#76=REPRESENTATION('density',(#72),#130);
#77=DESCRIPTIVE_REPRESENTATION_ITEM('Steel','Steel');
#78=PROPERTY_DEFINITION('material property','material name',#140);
#79=PROPERTY_DEFINITION('material property','density of part',#140);
#80=AXIS2_PLACEMENT_3D('',#112,#90,#91);
#81=AXIS2_PLACEMENT_3D('',#113,#92,#93);
#82=AXIS2_PLACEMENT_3D('',#115,#94,#95);
#83=AXIS2_PLACEMENT_3D('',#116,#96,#97);
#84=AXIS2_PLACEMENT_3D('',#118,#98,#99);
#85=AXIS2_PLACEMENT_3D('',#120,#101,#102);
#86=AXIS2_PLACEMENT_3D('',#122,#103,#104);
#87=AXIS2_PLACEMENT_3D('',#125,#106,#107);
#88=AXIS2_PLACEMENT_3D('',#126,#108,#109);
#89=AXIS2_PLACEMENT_3D('',#127,#110,#111);
#90=DIRECTION('axis',(0.,0.,1.));
#91=DIRECTION('refdir',(1.,0.,0.));
#92=DIRECTION('center_axis',(0.,0.,1.));
#93=DIRECTION('ref_axis',(1.,0.,0.));
#94=DIRECTION('center_axis',(0.,0.,-1.));
#95=DIRECTION('ref_axis',(1.,0.,0.));
#96=DIRECTION('center_axis',(0.,0.,1.));
#97=DIRECTION('ref_axis',(1.,0.,0.));
#98=DIRECTION('center_axis',(0.,0.,-1.));
#99=DIRECTION('ref_axis',(1.,0.,0.));
#100=DIRECTION('',(0.,0.,-1.));
#101=DIRECTION('center_axis',(0.,0.,1.));
#102=DIRECTION('ref_axis',(1.,0.,0.));
#103=DIRECTION('center_axis',(0.,0.,1.));
#104=DIRECTION('ref_axis',(1.,0.,0.));
#105=DIRECTION('',(0.,0.,-1.));
#106=DIRECTION('center_axis',(0.,0.,1.));
#107=DIRECTION('ref_axis',(1.,0.,0.));
#108=DIRECTION('center_axis',(0.,0.,1.));
#109=DIRECTION('ref_axis',(1.,0.,0.));
#110=DIRECTION('center_axis',(0.,0.,1.));
#111=DIRECTION('ref_axis',(1.,0.,0.));
#112=CARTESIAN_POINT('',(0.,0.,0.));
#113=CARTESIAN_POINT('Origin',(0.,0.,10.));
#114=CARTESIAN_POINT('',(-9.,-1.10218211923262E-15,10.));
#115=CARTESIAN_POINT('Origin',(0.,0.,10.));
#116=CARTESIAN_POINT('Origin',(0.,0.,0.));
#117=CARTESIAN_POINT('',(-9.,-1.10218211923262E-15,15.));
#118=CARTESIAN_POINT('Origin',(0.,0.,15.));
#119=CARTESIAN_POINT('',(-9.,-1.10218211923262E-15,0.));
#120=CARTESIAN_POINT('Origin',(0.,0.,0.));
#121=CARTESIAN_POINT('',(-10.,-1.22464679914735E-15,15.));
#122=CARTESIAN_POINT('Origin',(0.,0.,15.));
#123=CARTESIAN_POINT('',(-10.,-1.22464679914735E-15,0.));
#124=CARTESIAN_POINT('',(-10.,-1.22464679914735E-15,0.));
#125=CARTESIAN_POINT('Origin',(0.,0.,0.));
#126=CARTESIAN_POINT('Origin',(0.,0.,15.));
#127=CARTESIAN_POINT('Origin',(0.,0.,0.));
#128=UNCERTAINTY_MEASURE_WITH_UNIT(LENGTH_MEASURE(0.01),#132,
'DISTANCE_ACCURACY_VALUE',
'Maximum model space distance between geometric entities at asserted c
onnectivities');
#129=UNCERTAINTY_MEASURE_WITH_UNIT(LENGTH_MEASURE(0.01),#132,
'DISTANCE_ACCURACY_VALUE',
'Maximum model space distance between geometric entities at asserted c
onnectivities');
#130=(
GEOMETRIC_REPRESENTATION_CONTEXT(3)
GLOBAL_UNCERTAINTY_ASSIGNED_CONTEXT((#128))
GLOBAL_UNIT_ASSIGNED_CONTEXT((#132,#134,#135))
REPRESENTATION_CONTEXT('','3D')
);
#131=(
GEOMETRIC_REPRESENTATION_CONTEXT(3)
GLOBAL_UNCERTAINTY_ASSIGNED_CONTEXT((#129))
GLOBAL_UNIT_ASSIGNED_CONTEXT((#132,#134,#135))
REPRESENTATION_CONTEXT('','3D')
);
#132=(
LENGTH_UNIT()
NAMED_UNIT(*)
SI_UNIT(.MILLI.,.METRE.)
);
#133=(
LENGTH_UNIT()
NAMED_UNIT(*)
SI_UNIT($,.METRE.)
);
#134=(
NAMED_UNIT(*)
PLANE_ANGLE_UNIT()
SI_UNIT($,.RADIAN.)
);
#135=(
NAMED_UNIT(*)
SI_UNIT($,.STERADIAN.)
SOLID_ANGLE_UNIT()
);
#136=SHAPE_DEFINITION_REPRESENTATION(#137,#138);
#137=PRODUCT_DEFINITION_SHAPE('',$,#140);
#138=SHAPE_REPRESENTATION('',(#80),#130);
#139=PRODUCT_DEFINITION_CONTEXT('part definition',#144,'design');
#140=PRODUCT_DEFINITION('silicone cast containers',
'silicone cast containers v4',#141,#139);
#141=PRODUCT_DEFINITION_FORMATION('',$,#146);
#142=PRODUCT_RELATED_PRODUCT_CATEGORY('silicone cast containers v4',
'silicone cast containers v4',(#146));
#143=APPLICATION_PROTOCOL_DEFINITION('international standard',
'automotive_design',2009,#144);
#144=APPLICATION_CONTEXT(
'Core Data for Automotive Mechanical Design Process');
#145=PRODUCT_CONTEXT('part definition',#144,'mechanical');
#146=PRODUCT('silicone cast containers','silicone cast containers v4',$,
(#145));
#147=PRESENTATION_STYLE_ASSIGNMENT((#148));
#148=SURFACE_STYLE_USAGE(.BOTH.,#149);
#149=SURFACE_SIDE_STYLE('',(#150));
#150=SURFACE_STYLE_FILL_AREA(#151);
#151=FILL_AREA_STYLE('Steel - Satin',(#152));
#152=FILL_AREA_STYLE_COLOUR('Steel - Satin',#153);
#153=COLOUR_RGB('Steel - Satin',0.627450980392157,0.627450980392157,0.627450980392157);
ENDSEC;
END-ISO-10303-21;
