# Supplementary material for: Production and Use of Customizable Agarose Molds for Scaffold-Free Mouse Ovarian Follicle Culture
Source: J Vis Exp. Author manuscript; Available in PMC 2025 Dec 9. (PMC12688028; doi:10.3791/68871)
Supplement: Supplementary File 6 — CAD file of 96-well silicone cast container 2. [file NIHMS2122470-supplement-Supplementary_File_6.step]

ISO-10303-21;
HEADER;
/* Generated by software containing ST-Developer
 * from STEP Tools, Inc. (www.steptools.com) 
 */

FILE_DESCRIPTION(
/* description */ (''),
/* implementation_level */ '2;1');

FILE_NAME(
/* name */ 'Supplementary File 6.step',
/* time_stamp */ '2025-07-09T14:25:00-05:00',
/* author */ (''),
/* organization */ (''),
/* preprocessor_version */ 'ST-DEVELOPER v20.1',
/* originating_system */ 'Autodesk Translation Framework v14.10.0.0',
/* authorisation */ '');

FILE_SCHEMA (('AUTOMOTIVE_DESIGN { 1 0 10303 214 3 1 1 }'));
ENDSEC;

DATA;
#10=MECHANICAL_DESIGN_GEOMETRIC_PRESENTATION_REPRESENTATION('',(#13),#263);
#11=SHAPE_REPRESENTATION_RELATIONSHIP('SRR','None',#270,#12);
#12=ADVANCED_BREP_SHAPE_REPRESENTATION('',(#14),#262);
#13=STYLED_ITEM('',(#279),#14);
#14=MANIFOLD_SOLID_BREP('Container 2',#110);
#15=LINE('',#209,#19);
#16=LINE('',#251,#20);
#17=LINE('',#254,#21);
#18=LINE('',#256,#22);
#19=VECTOR('',#144,0.500000007450581);
#20=VECTOR('',#147,9.);
#21=VECTOR('',#152,10.);
#22=VECTOR('',#153,10.);
#23=B_SPLINE_CURVE_WITH_KNOTS('',3,(#169,#170,#171,#172,#173,#174,#175,
#176,#177,#178),.UNSPECIFIED.,.F.,.F.,(4,2,2,2,4),(0.226061944427247,0.244900436761801,
0.263738929096354,0.282577427499675,0.301415925902996),.UNSPECIFIED.);
#24=B_SPLINE_CURVE_WITH_KNOTS('',3,(#180,#181,#182,#183,#184,#185,#186,
#187,#188,#189,#190,#191,#192,#193,#194,#195,#196,#197),.UNSPECIFIED.,.F.,
 .F.,(4,2,2,2,2,2,2,2,4),(0.376769907378746,0.395608399713299,0.414446892047853,
0.433285390451174,0.452123888854495,0.470962387257816,0.489800885661137,
0.50863937799569,0.527477870330244),.UNSPECIFIED.);
#25=B_SPLINE_CURVE_WITH_KNOTS('',3,(#198,#199,#200,#201,#202,#203,#204,
#205,#206,#207),.UNSPECIFIED.,.F.,.F.,(4,2,2,2,4),(0.301415925902996,0.320254424306318,
0.339092922709639,0.357931415044192,0.376769907378746),.UNSPECIFIED.);
#26=B_SPLINE_CURVE_WITH_KNOTS('',3,(#211,#212,#213,#214,#215,#216,#217,
#218,#219,#220),.UNSPECIFIED.,.F.,.F.,(4,2,2,2,4),(0.226052447735879,0.244890149724185,
0.26372785171249,0.282565557680164,0.301403263647839),.UNSPECIFIED.);
#27=B_SPLINE_CURVE_WITH_KNOTS('',3,(#222,#223,#224,#225,#226,#227,#228,
#229,#230,#231,#232,#233,#234,#235,#236,#237,#238,#239),.UNSPECIFIED.,.F.,
 .F.,(4,2,2,2,2,2,2,2,4),(0.0753508159119597,0.0941885179002652,0.113026219888571,
0.131863925856245,0.150701631823919,0.169539337791594,0.188377043759268,
0.207214745747574,0.226052447735879),.UNSPECIFIED.);
#28=B_SPLINE_CURVE_WITH_KNOTS('',3,(#240,#241,#242,#243,#244,#245,#246,
#247,#248,#249),.UNSPECIFIED.,.F.,.F.,(4,2,2,2,4),(0.,0.0188377059676744,
0.0376754119353487,0.0565131139236542,0.0753508159119597),.UNSPECIFIED.);
#29=CYLINDRICAL_SURFACE('',#127,0.500000007450581);
#30=CYLINDRICAL_SURFACE('',#128,9.);
#31=CYLINDRICAL_SURFACE('',#130,10.);
#32=FACE_BOUND('',#40,.T.);
#33=FACE_OUTER_BOUND('',#39,.T.);
#34=FACE_OUTER_BOUND('',#41,.T.);
#35=FACE_OUTER_BOUND('',#42,.T.);
#36=FACE_OUTER_BOUND('',#43,.T.);
#37=FACE_OUTER_BOUND('',#44,.T.);
#38=FACE_OUTER_BOUND('',#45,.T.);
#39=EDGE_LOOP('',(#73));
#40=EDGE_LOOP('',(#74));
#41=EDGE_LOOP('',(#75,#76,#77,#78,#79,#80,#81,#82));
#42=EDGE_LOOP('',(#83,#84,#85,#86,#87,#88,#89));
#43=EDGE_LOOP('',(#90,#91,#92,#93,#94,#95,#96,#97,#98));
#44=EDGE_LOOP('',(#99));
#45=EDGE_LOOP('',(#100));
#46=CIRCLE('',#125,10.);
#47=CIRCLE('',#126,9.);
#48=CIRCLE('',#129,9.);
#49=CIRCLE('',#131,10.);
#50=VERTEX_POINT('',#162);
#51=VERTEX_POINT('',#164);
#52=VERTEX_POINT('',#167);
#53=VERTEX_POINT('',#168);
#54=VERTEX_POINT('',#179);
#55=VERTEX_POINT('',#208);
#56=VERTEX_POINT('',#210);
#57=VERTEX_POINT('',#221);
#58=VERTEX_POINT('',#255);
#59=EDGE_CURVE('',#50,#50,#46,.T.);
#60=EDGE_CURVE('',#51,#51,#47,.T.);
#61=EDGE_CURVE('',#52,#53,#23,.T.);
#62=EDGE_CURVE('',#54,#52,#24,.T.);
#63=EDGE_CURVE('',#53,#54,#25,.T.);
#64=EDGE_CURVE('',#53,#55,#15,.T.);
#65=EDGE_CURVE('',#56,#55,#26,.T.);
#66=EDGE_CURVE('',#57,#56,#27,.T.);
#67=EDGE_CURVE('',#55,#57,#28,.T.);
#68=EDGE_CURVE('',#51,#54,#16,.T.);
#69=EDGE_CURVE('',#52,#52,#48,.T.);
#70=EDGE_CURVE('',#50,#56,#17,.T.);
#71=EDGE_CURVE('',#57,#58,#18,.T.);
#72=EDGE_CURVE('',#58,#58,#49,.T.);
#73=ORIENTED_EDGE('',*,*,#59,.T.);
#74=ORIENTED_EDGE('',*,*,#60,.T.);
#75=ORIENTED_EDGE('',*,*,#61,.F.);
#76=ORIENTED_EDGE('',*,*,#62,.F.);
#77=ORIENTED_EDGE('',*,*,#63,.F.);
#78=ORIENTED_EDGE('',*,*,#64,.T.);
#79=ORIENTED_EDGE('',*,*,#65,.F.);
#80=ORIENTED_EDGE('',*,*,#66,.F.);
#81=ORIENTED_EDGE('',*,*,#67,.F.);
#82=ORIENTED_EDGE('',*,*,#64,.F.);
#83=ORIENTED_EDGE('',*,*,#60,.F.);
#84=ORIENTED_EDGE('',*,*,#68,.T.);
#85=ORIENTED_EDGE('',*,*,#62,.T.);
#86=ORIENTED_EDGE('',*,*,#69,.F.);
#87=ORIENTED_EDGE('',*,*,#61,.T.);
#88=ORIENTED_EDGE('',*,*,#63,.T.);
#89=ORIENTED_EDGE('',*,*,#68,.F.);
#90=ORIENTED_EDGE('',*,*,#59,.F.);
#91=ORIENTED_EDGE('',*,*,#70,.T.);
#92=ORIENTED_EDGE('',*,*,#65,.T.);
#93=ORIENTED_EDGE('',*,*,#67,.T.);
#94=ORIENTED_EDGE('',*,*,#71,.T.);
#95=ORIENTED_EDGE('',*,*,#72,.T.);
#96=ORIENTED_EDGE('',*,*,#71,.F.);
#97=ORIENTED_EDGE('',*,*,#66,.T.);
#98=ORIENTED_EDGE('',*,*,#70,.F.);
#99=ORIENTED_EDGE('',*,*,#69,.T.);
#100=ORIENTED_EDGE('',*,*,#72,.F.);
#101=PLANE('',#124);
#102=PLANE('',#132);
#103=PLANE('',#133);
#104=ADVANCED_FACE('',(#33,#32),#101,.T.);
#105=ADVANCED_FACE('',(#34),#29,.F.);
#106=ADVANCED_FACE('',(#35),#30,.F.);
#107=ADVANCED_FACE('',(#36),#31,.T.);
#108=ADVANCED_FACE('',(#37),#102,.T.);
#109=ADVANCED_FACE('',(#38),#103,.F.);
#110=CLOSED_SHELL('',(#104,#105,#106,#107,#108,#109));
#111=DERIVED_UNIT_ELEMENT(#113,1.);
#112=DERIVED_UNIT_ELEMENT(#265,-3.);
#113=(
MASS_UNIT()
NAMED_UNIT(*)
SI_UNIT(.KILO.,.GRAM.)
);
#114=DERIVED_UNIT((#111,#112));
#115=MEASURE_REPRESENTATION_ITEM('density measure',
POSITIVE_RATIO_MEASURE(7850.),#114);
#116=PROPERTY_DEFINITION_REPRESENTATION(#121,#118);
#117=PROPERTY_DEFINITION_REPRESENTATION(#122,#119);
#118=REPRESENTATION('material name',(#120),#262);
#119=REPRESENTATION('density',(#115),#262);
#120=DESCRIPTIVE_REPRESENTATION_ITEM('Steel','Steel');
#121=PROPERTY_DEFINITION('material property','material name',#272);
#122=PROPERTY_DEFINITION('material property','density of part',#272);
#123=AXIS2_PLACEMENT_3D('',#160,#134,#135);
#124=AXIS2_PLACEMENT_3D('',#161,#136,#137);
#125=AXIS2_PLACEMENT_3D('',#163,#138,#139);
#126=AXIS2_PLACEMENT_3D('',#165,#140,#141);
#127=AXIS2_PLACEMENT_3D('',#166,#142,#143);
#128=AXIS2_PLACEMENT_3D('',#250,#145,#146);
#129=AXIS2_PLACEMENT_3D('',#252,#148,#149);
#130=AXIS2_PLACEMENT_3D('',#253,#150,#151);
#131=AXIS2_PLACEMENT_3D('',#257,#154,#155);
#132=AXIS2_PLACEMENT_3D('',#258,#156,#157);
#133=AXIS2_PLACEMENT_3D('',#259,#158,#159);
#134=DIRECTION('axis',(0.,0.,1.));
#135=DIRECTION('refdir',(1.,0.,0.));
#136=DIRECTION('center_axis',(0.,0.,1.));
#137=DIRECTION('ref_axis',(1.,0.,0.));
#138=DIRECTION('center_axis',(0.,0.,1.));
#139=DIRECTION('ref_axis',(1.,0.,0.));
#140=DIRECTION('center_axis',(0.,0.,-1.));
#141=DIRECTION('ref_axis',(1.,0.,0.));
#142=DIRECTION('center_axis',(-1.,0.,0.));
#143=DIRECTION('ref_axis',(0.,1.,0.));
#144=DIRECTION('',(-1.,0.,0.));
#145=DIRECTION('center_axis',(0.,0.,1.));
#146=DIRECTION('ref_axis',(1.,0.,0.));
#147=DIRECTION('',(0.,0.,-1.));
#148=DIRECTION('center_axis',(0.,0.,1.));
#149=DIRECTION('ref_axis',(1.,0.,0.));
#150=DIRECTION('center_axis',(0.,0.,1.));
#151=DIRECTION('ref_axis',(1.,0.,0.));
#152=DIRECTION('',(0.,0.,-1.));
#153=DIRECTION('',(0.,0.,-1.));
#154=DIRECTION('center_axis',(0.,0.,1.));
#155=DIRECTION('ref_axis',(1.,0.,0.));
#156=DIRECTION('center_axis',(0.,0.,1.));
#157=DIRECTION('ref_axis',(1.,0.,0.));
#158=DIRECTION('center_axis',(0.,0.,1.));
#159=DIRECTION('ref_axis',(1.,0.,0.));
#160=CARTESIAN_POINT('',(0.,0.,0.));
#161=CARTESIAN_POINT('Origin',(0.,0.,18.));
#162=CARTESIAN_POINT('',(-10.,-1.22464679914735E-15,18.));
#163=CARTESIAN_POINT('Origin',(0.,0.,18.));
#164=CARTESIAN_POINT('',(-9.,-1.10218211923262E-15,18.));
#165=CARTESIAN_POINT('Origin',(0.,0.,18.));
#166=CARTESIAN_POINT('Origin',(0.,0.,3.50000005215406));
#167=CARTESIAN_POINT('',(-9.,-1.10218211923262E-15,3.));
#168=CARTESIAN_POINT('',(-8.98610037739115,-0.500000007450581,3.50000005215406));
#169=CARTESIAN_POINT('Ctrl Pts',(-9.,6.50521303491303E-17,3.00000004470348));
#170=CARTESIAN_POINT('Ctrl Pts',(-9.,-0.0627949744485116,3.00000004470348));
#171=CARTESIAN_POINT('Ctrl Pts',(-8.99927530422204,-0.129766728666433,3.01255228049677));
#172=CARTESIAN_POINT('Ctrl Pts',(-8.99665551142528,-0.252952592031251,3.06358314142166));
#173=CARTESIAN_POINT('Ctrl Pts',(-8.99479785231398,-0.309167790835869,3.10206105126667));
#174=CARTESIAN_POINT('Ctrl Pts',(-8.99130789531459,-0.397939015186089,3.19083227561689));
#175=CARTESIAN_POINT('Ctrl Pts',(-8.98944898384105,-0.436416914230044,3.24704746795242));
#176=CARTESIAN_POINT('Ctrl Pts',(-8.98682632703683,-0.487447766078799,3.37023331063494));
#177=CARTESIAN_POINT('Ctrl Pts',(-8.98610037739115,-0.500000007450581,3.43720505747633));
#178=CARTESIAN_POINT('Ctrl Pts',(-8.98610037739115,-0.500000007450581,3.50000005215406));
#179=CARTESIAN_POINT('',(-9.,-4.86038929267179E-16,4.00000005960464));
#180=CARTESIAN_POINT('Ctrl Pts',(-9.,1.21430643318376E-16,4.00000005960464));
#181=CARTESIAN_POINT('Ctrl Pts',(-9.,0.0627949744485117,4.00000005960464));
#182=CARTESIAN_POINT('Ctrl Pts',(-8.99927530422204,0.129766728666433,3.98744782381136));
#183=CARTESIAN_POINT('Ctrl Pts',(-8.99665551142528,0.252952592031251,3.93641696288647));
#184=CARTESIAN_POINT('Ctrl Pts',(-8.99479785231398,0.309167790835869,3.89793905304146));
#185=CARTESIAN_POINT('Ctrl Pts',(-8.99130789531459,0.397939015186089,3.80916782869123));
#186=CARTESIAN_POINT('Ctrl Pts',(-8.98944898384105,0.436416914230045,3.7529526363557));
#187=CARTESIAN_POINT('Ctrl Pts',(-8.98682632703683,0.487447766078799,3.62976679367319));
#188=CARTESIAN_POINT('Ctrl Pts',(-8.98610037739115,0.500000007450581,3.5627950468318));
#189=CARTESIAN_POINT('Ctrl Pts',(-8.98610037739115,0.500000007450581,3.43720505747633));
#190=CARTESIAN_POINT('Ctrl Pts',(-8.98682632703683,0.487447766078799,3.37023331063494));
#191=CARTESIAN_POINT('Ctrl Pts',(-8.98944898384105,0.436416914230045,3.24704746795242));
#192=CARTESIAN_POINT('Ctrl Pts',(-8.99130789531459,0.397939015186089,3.19083227561689));
#193=CARTESIAN_POINT('Ctrl Pts',(-8.99479785231398,0.309167790835869,3.10206105126667));
#194=CARTESIAN_POINT('Ctrl Pts',(-8.99665551142528,0.252952592031252,3.06358314142166));
#195=CARTESIAN_POINT('Ctrl Pts',(-8.99927530422204,0.129766728666433,3.01255228049677));
#196=CARTESIAN_POINT('Ctrl Pts',(-9.,0.0627949744485117,3.00000004470348));
#197=CARTESIAN_POINT('Ctrl Pts',(-9.,6.50521303491303E-17,3.00000004470348));
#198=CARTESIAN_POINT('Ctrl Pts',(-8.98610037739115,-0.500000007450581,3.50000005215406));
#199=CARTESIAN_POINT('Ctrl Pts',(-8.98610037739115,-0.500000007450581,3.5627950468318));
#200=CARTESIAN_POINT('Ctrl Pts',(-8.98682632703683,-0.487447766078799,3.62976679367319));
#201=CARTESIAN_POINT('Ctrl Pts',(-8.98944898384105,-0.436416914230044,3.75295263635571));
#202=CARTESIAN_POINT('Ctrl Pts',(-8.99130789531459,-0.397939015186089,3.80916782869123));
#203=CARTESIAN_POINT('Ctrl Pts',(-8.99479785231398,-0.309167790835869,3.89793905304146));
#204=CARTESIAN_POINT('Ctrl Pts',(-8.99665551142528,-0.252952592031251,3.93641696288647));
#205=CARTESIAN_POINT('Ctrl Pts',(-8.99927530422204,-0.129766728666433,3.98744782381136));
#206=CARTESIAN_POINT('Ctrl Pts',(-9.,-0.0627949744485116,4.00000005960464));
#207=CARTESIAN_POINT('Ctrl Pts',(-9.,1.21430643318376E-16,4.00000005960464));
#208=CARTESIAN_POINT('',(-9.98749217734609,-0.500000007450581,3.50000005215406));
#209=CARTESIAN_POINT('',(0.,-0.500000007450581,3.50000005215406));
#210=CARTESIAN_POINT('',(-10.,-6.57859890818068E-16,4.00000005960464));
#211=CARTESIAN_POINT('Ctrl Pts',(-10.,-9.10729824887824E-17,4.00000005960464));
#212=CARTESIAN_POINT('Ctrl Pts',(-10.,-0.0627923399610184,4.00000005960464));
#213=CARTESIAN_POINT('Ctrl Pts',(-9.99934781365748,-0.129762956322429,3.98744885354655));
#214=CARTESIAN_POINT('Ctrl Pts',(-9.99699012968255,-0.252949541173802,3.93641875969482));
#215=CARTESIAN_POINT('Ctrl Pts',(-9.99531834478463,-0.309166392595848,3.89794045128148));
#216=CARTESIAN_POINT('Ctrl Pts',(-9.99217774581757,-0.397940408503941,3.80916643537338));
#217=CARTESIAN_POINT('Ctrl Pts',(-9.99050504823833,-0.436418709916736,3.75294958823279));
#218=CARTESIAN_POINT('Ctrl Pts',(-9.98814527725827,-0.487448797648446,3.62976301687407));
#219=CARTESIAN_POINT('Ctrl Pts',(-9.98749217734609,-0.500000007450581,3.56279240537965));
#220=CARTESIAN_POINT('Ctrl Pts',(-9.98749217734609,-0.500000007450581,3.50000005215406));
#221=CARTESIAN_POINT('',(-10.,-5.32092438809749E-16,3.00000004470348));
#222=CARTESIAN_POINT('Ctrl Pts',(-10.,1.60461921527855E-16,3.00000004470348));
#223=CARTESIAN_POINT('Ctrl Pts',(-10.,0.0627923399610185,3.00000004470348));
#224=CARTESIAN_POINT('Ctrl Pts',(-9.99934781365748,0.129762956322429,3.01255125076158));
#225=CARTESIAN_POINT('Ctrl Pts',(-9.99699012968255,0.252949541173802,3.0635813446133));
#226=CARTESIAN_POINT('Ctrl Pts',(-9.99531834478463,0.309166392595848,3.10205965302665));
#227=CARTESIAN_POINT('Ctrl Pts',(-9.99217774581757,0.397940408503941,3.19083366893474));
#228=CARTESIAN_POINT('Ctrl Pts',(-9.99050504823833,0.436418709916736,3.24705051607534));
#229=CARTESIAN_POINT('Ctrl Pts',(-9.98814527725827,0.487448797648446,3.37023708743406));
#230=CARTESIAN_POINT('Ctrl Pts',(-9.98749217734609,0.500000007450581,3.43720769892848));
#231=CARTESIAN_POINT('Ctrl Pts',(-9.98749217734609,0.500000007450581,3.56279240537965));
#232=CARTESIAN_POINT('Ctrl Pts',(-9.98814527725827,0.487448797648446,3.62976301687407));
#233=CARTESIAN_POINT('Ctrl Pts',(-9.99050504823833,0.436418709916736,3.75294958823279));
#234=CARTESIAN_POINT('Ctrl Pts',(-9.99217774581757,0.39794040850394,3.80916643537338));
#235=CARTESIAN_POINT('Ctrl Pts',(-9.99531834478463,0.309166392595848,3.89794045128148));
#236=CARTESIAN_POINT('Ctrl Pts',(-9.99699012968255,0.252949541173802,3.93641875969482));
#237=CARTESIAN_POINT('Ctrl Pts',(-9.99934781365748,0.129762956322429,3.98744885354655));
#238=CARTESIAN_POINT('Ctrl Pts',(-10.,0.0627923399610183,4.00000005960464));
#239=CARTESIAN_POINT('Ctrl Pts',(-10.,-9.10729824887824E-17,4.00000005960464));
#240=CARTESIAN_POINT('Ctrl Pts',(-9.98749217734609,-0.500000007450581,3.50000005215406));
#241=CARTESIAN_POINT('Ctrl Pts',(-9.98749217734609,-0.500000007450581,3.43720769892848));
#242=CARTESIAN_POINT('Ctrl Pts',(-9.98814527725827,-0.487448797648446,3.37023708743406));
#243=CARTESIAN_POINT('Ctrl Pts',(-9.99050504823833,-0.436418709916736,3.24705051607534));
#244=CARTESIAN_POINT('Ctrl Pts',(-9.99217774581757,-0.39794040850394,3.19083366893474));
#245=CARTESIAN_POINT('Ctrl Pts',(-9.99531834478463,-0.309166392595848,3.10205965302665));
#246=CARTESIAN_POINT('Ctrl Pts',(-9.99699012968255,-0.252949541173801,3.0635813446133));
#247=CARTESIAN_POINT('Ctrl Pts',(-9.99934781365748,-0.129762956322429,3.01255125076158));
#248=CARTESIAN_POINT('Ctrl Pts',(-10.,-0.0627923399610181,3.00000004470348));
#249=CARTESIAN_POINT('Ctrl Pts',(-10.,1.60461921527855E-16,3.00000004470348));
#250=CARTESIAN_POINT('Origin',(0.,0.,0.));
#251=CARTESIAN_POINT('',(-9.,-1.10218211923262E-15,0.));
#252=CARTESIAN_POINT('Origin',(0.,0.,3.));
#253=CARTESIAN_POINT('Origin',(0.,0.,0.));
#254=CARTESIAN_POINT('',(-10.,-1.22464679914735E-15,0.));
#255=CARTESIAN_POINT('',(-10.,-1.22464679914735E-15,0.));
#256=CARTESIAN_POINT('',(-10.,-1.22464679914735E-15,0.));
#257=CARTESIAN_POINT('Origin',(0.,0.,0.));
#258=CARTESIAN_POINT('Origin',(0.,0.,3.));
#259=CARTESIAN_POINT('Origin',(0.,0.,0.));
#260=UNCERTAINTY_MEASURE_WITH_UNIT(LENGTH_MEASURE(0.01),#264,
'DISTANCE_ACCURACY_VALUE',
'Maximum model space distance between geometric entities at asserted c
onnectivities');
#261=UNCERTAINTY_MEASURE_WITH_UNIT(LENGTH_MEASURE(0.01),#264,
'DISTANCE_ACCURACY_VALUE',
'Maximum model space distance between geometric entities at asserted c
onnectivities');
#262=(
GEOMETRIC_REPRESENTATION_CONTEXT(3)
GLOBAL_UNCERTAINTY_ASSIGNED_CONTEXT((#260))
GLOBAL_UNIT_ASSIGNED_CONTEXT((#264,#266,#267))
REPRESENTATION_CONTEXT('','3D')
);
#263=(
GEOMETRIC_REPRESENTATION_CONTEXT(3)
GLOBAL_UNCERTAINTY_ASSIGNED_CONTEXT((#261))
GLOBAL_UNIT_ASSIGNED_CONTEXT((#264,#266,#267))
REPRESENTATION_CONTEXT('','3D')
);
#264=(
LENGTH_UNIT()
NAMED_UNIT(*)
SI_UNIT(.MILLI.,.METRE.)
);
#265=(
LENGTH_UNIT()
NAMED_UNIT(*)
SI_UNIT($,.METRE.)
);
#266=(
NAMED_UNIT(*)
PLANE_ANGLE_UNIT()
SI_UNIT($,.RADIAN.)
);
#267=(
NAMED_UNIT(*)
SI_UNIT($,.STERADIAN.)
SOLID_ANGLE_UNIT()
);
#268=SHAPE_DEFINITION_REPRESENTATION(#269,#270);
#269=PRODUCT_DEFINITION_SHAPE('',$,#272);
#270=SHAPE_REPRESENTATION('',(#123),#262);
#271=PRODUCT_DEFINITION_CONTEXT('part definition',#276,'design');
#272=PRODUCT_DEFINITION('silicone cast containers',
'silicone cast containers v4',#273,#271);
#273=PRODUCT_DEFINITION_FORMATION('',$,#278);
#274=PRODUCT_RELATED_PRODUCT_CATEGORY('silicone cast containers v4',
'silicone cast containers v4',(#278));
#275=APPLICATION_PROTOCOL_DEFINITION('international standard',
'automotive_design',2009,#276);
#276=APPLICATION_CONTEXT(
'Core Data for Automotive Mechanical Design Process');
#277=PRODUCT_CONTEXT('part definition',#276,'mechanical');
#278=PRODUCT('silicone cast containers','silicone cast containers v4',$,
(#277));
#279=PRESENTATION_STYLE_ASSIGNMENT((#280));
#280=SURFACE_STYLE_USAGE(.BOTH.,#281);
#281=SURFACE_SIDE_STYLE('',(#282));
#282=SURFACE_STYLE_FILL_AREA(#283);
#283=FILL_AREA_STYLE('Steel - Satin',(#284));
#284=FILL_AREA_STYLE_COLOUR('Steel - Satin',#285);
#285=COLOUR_RGB('Steel - Satin',0.627450980392157,0.627450980392157,0.627450980392157);
ENDSEC;
END-ISO-10303-21;
